# Supplementary material for: Genomic and Transcriptomic Insights into Salinity Tolerance-Based Niche Differentiation of Synechococcus Clades in Estuarine and Coastal Waters
Source: mSystems. 2023 Jan 9;8(1):e01106-22. doi: 10.1128/msystems.01106-22 (PMC9948718; doi:10.1128/msystems.01106-22)
Supplement: DATA SET S2 [file msystems.01106-22-s0007.xlsx]

## Sheet: Origin_of_SC5.2
Origin of SC5.2 strains and their accession numbers
Stain	Clade	Geographic location
umea1p2-bin-0949	SC5.2-others	lake water, Sweden
umea1p3-bin-942	SC5.2-others	lake water, Sweden
Cyanobium sp. NIES-981	SC5.2-others	tidal flat sands in Okinawa, Japan
Synechococcus sp. 8F6	SC5.2-others	Lake Alchichicha, Mexico
Cyanobium sp. PCC 7001	SC5.2-others	intertidal waters off Long Island
Cyanobium sp. NS01	SC5.2-others	North Sea
Synechococcus sp. FACHB-909	SC5.2-others	freshwater, China
Synechococcus sp. BO 8801	SC5.2-others	Lake Constance, Switzerland
Cyanobium gracile PCC 6307	SC5.2-others	NA
Cyanobium sp. Copco_Reservoir	SC5.2-others	Copco Reservoir water, USA:CA
Synechococcus sp. SynAce01	SC5.2-others	saline Antarctic lake
Synechococcus sp. Ace-Pa	SC5.2-others	Ace Lake, Antarctica
Synechococcus sp. MW101C3	SC5.2-others	Lake Mondsee, Austria
Synechococcus sp. WH5701	SC5.2-others	‘sand withclams’ in Milford, Connecticut, USA (Long Island Sound).
Synechococcus sp. 1G10	SC5.2-others	Lake, Argentina: Nahuel Huapia
Synechococcus sp. BSF8S	SC5.2-others	Marine water, Bulgaria: Black Sea
Synechococcus sp. BSA11S	SC5.2-others	Marine water, Bulgaria: Black Sea
Synechococcus sp. XM24	SC5.2-CB5	Estuarine water, Xiamen, China
Synechococcus sp. XM01	SC5.2-CB5	Estuarine water, Xiamen, China
Synechococcus sp. HK07	SC5.2-CB5	Estuarine water, HongKong, China
Synechococcus sp. LTW-R	SC5.2-CB5	Estuarine water, HongKong, China
Synechococcus sp. CB0205	SC5.2-CB5	Estuarine water, Chesapeake Bay, USA
Synechococcus sp. CB0101	SC5.2-CB4	Estuarine water, Chesapeake Bay, USA
Synechococcus sp. HK05	SC5.2-CB4	Estuarine water, HongKong, China

## Sheet: Strains in FigS2
Strains used for phylogenetic analysis
Strain	Accession_number
UTEX2973	GCF817325.1
PCC7002	GCF19485.1
PCC7003	GCF1693255.1
PCC7335	GCF155595.1
P-MIT0801	GCF757865.1
P-MIT0604	GCF757845.1
P-RS04	GCF1989455.1
P-RS01	GCF1989435.1
P-RS50	GCF1989415.1
KORDI-49	GCF737575.1
A15-127	GCF14280215.1
UW179A	GCF900473965.1
GEYO	GCF900473955.1
MITS9508	GCF1632165.1
MIT-S9504	GCF1632105.1
MIT-S9509	GCF1631935.1
MIT-S9220	GCF14304815.1
BIOS-E4-1	GCF14279995.1
BIOS-U3-1	GCF14279975.1
MITS9220	GCA13133755.1
BS55D	GCF4332415.1
BS56D	GCF4332405.1
HK01-R	GCF14217855.1
JS02	This study
UW179B	GCF900474245.1
WH8016	GCF230675.1
CC9311	GCF14585.1
MVIR-18-1	GCF14279835.1
PROS-9-1	GCF14279775.1
ROS8604	GCF14279655.1
SYN20	GCF14279555.1
WH8020	GCF1040845.1
NP17	GCA2729835.1
s2	GCA012103655.1
SCS02	This study
SCS04	This study
UW86	GCF900474085.1
N19	GCF900474045.1
N26	GCF900473975.1
N5	GCF900473925.1
N32	GCF900473895.1
KORDI-52	GCF737595.1
WH8109	GCF161795.2
A15-44	GCF14280115.1
M16.1	GCF14279895.1
PROS-U-1	GCF14279755.1
RS9902	GCF14279635.1
RS9907	GCF14279615.1
TAK9802	GCF14279535.1
CC9605	GCF12625.1
A15-62	A15-62GCF
WH8102	GCF195975.1
A15-24	GCF14280195.1
A15-28	GCF14280175.1
A18-40	GCF14280055.1
A18-46.1	GCF14280015.1
BOUM118	GCF14279915.1
RS9915	GCF14279575.1
WH8103	GCF1182765.1
YX04-3	GCA3712085.1
BL107	GCF153805.1
CC9902	GCF12505.1
HK06	This study
XM04	This study
RS9916	GCF153825.1
KORDI-100	GCF737535.1
WH7803	GCF63505.1
BMK-MC-1	GCF14279955.1
MEDNS5	GCF14279875.1
PROS-7-1	GCF14279795.1
SCS03	This study
WH7805	GCF153285.1
A15-60	GCF14280095.1
A18-25c	GCF14280035.1
NOUM97013	GCF14279815.1
BS01	This study
HK09	This study
HK02	This study
WH8101	GCF4209775.1
RS9917	GCF153065.1
WH8101	GCF14304795.1
RS9909	GCF14279595.1
UW69	GCF900474185.1
UW106	GCF900474015.1
HB1133	GCF11365345.1
UW140	GCF900474295.1
UW105	GCF900473935.1
NAT40	GCA2698505.1
CC9616	GCF515235.1
Umea1p3-bin-942	GCA903906915.1
Umea1p2-bin-0949	GCA903855705.1
8F6	GCF2252665.1
PCC7001	NZ_ABSE00000000.1
NIES-981	LT578417.1
BO8801	GCF2252675.1
FACHB-909	FACHB-909GCF
Ace-Pa	GCF7828135.1
SynAce01	GCF1885215.1
MW101C3	GCF2252635.1
1G10	GCF2252625.1
WH5701	GCF153045.1
BSA11S	GCF14224355.1
BSF8S	GCF14224335.1
HK07	This study
XM01	This study
CB0205	GCF179255.1
LTW-R	GCF14217875.1
XM-24	GCA3149585.1
HK05	PRJNA741056
CB0101	GCF179235.2
JS03	This study
RCC307	GCF63525.1
Minos11	GCF14279855.1
TMED19	GCA2168155.1
RSCCF101	GCF8807075.1
SB0675	GCA9843455.1
SB0677	GCA9842265.1
SB0662	GCA9840445.1
SB0668	GCA9836025.1
GSB0675	CA9843485.1

## Sheet: Genome_properties of HK05&YX04
Comparison of the genome characteristics of SC5.2-CB4 strain HK05 and SC5.1-clade III strain YX04-3.
	Lineage	Contigs	Genome size (Mb)	Completeness(%)	Number of Coding Sequences	Number of tRNAs	Accession no.	GC content (%)	N50
HK05	S5.2-CB4	14	2.53	100	2652	41	JAHRXJ000000000	64.8	346999
YX04-3	S5.1-clade III	16	2.46	99.46	2695	45	RHLE01000000	59.3	216211

## Sheet: HK05_annotation
HK05 annotation	Diamond Blast
#										Combined from BLASTKOALA&eggnogmapper		BLASTKOALA			Eggnog-mapper
query	Gene name	KEGG ID	KEGGFUN	KEGGPATH	COG ID	COGFUN	COGPATH	PFAM		Combined_name	Combined KO	BEST_KO	Definition	Score	Preferred_name	KEGG_ko	KEGG_Pathway	KEGG_Module	KEGG_Reaction	KEGG_rclass	BRITE	KEGG_TC	seed_ortholog	evalue	score	eggNOG_OGs	max_annot_lvl	COG_category	Description	GOs	EC	CAZy	BiGG_Reaction	PFAMs
spades_1_108174108557	mscL	K03282	large conductance mechanosensitive channel	Brite Hierarchies; Protein families: signaling and cellular processes; Transporters	COG1970*	Large-conductance mechanosensitive channel	Cell envelope biogenesis, outer membrane	PF01741 [Large-conductance mechanosensitive channel, MscL]		mscL	ko:K03282	K03282	mscL; large conductance mechanosensitive channel	19	mscL	ko:K03282	-	-	-	-	ko00000,ko02000	1.A.22.1	69042.WH5701_02169	5.99e-14	67.8	COG1970@1|root,COG1970@2|Bacteria,1G6Z1@1117|Cyanobacteria,1H0X0@1129|Synechococcus	1117|Cyanobacteria	M	Channel that opens in response to stretch forces in the membrane lipid bilayer. May participate in the regulation of osmotic pressure changes within the cell	GO:0003674,GO:0005215,GO:0005575,GO:0006810,GO:0006811,GO:0006884,GO:0008150,GO:0008361,GO:0008381,GO:0009987,GO:0009992,GO:0015267,GO:0016020,GO:0016021,GO:0016043,GO:0019725,GO:0022803,GO:0022836,GO:0022857,GO:0030104,GO:0031224,GO:0032535,GO:0042592,GO:0044425,GO:0048878,GO:0051179,GO:0051234,GO:0055082,GO:0055085,GO:0065007,GO:0065008,GO:0071840,GO:0090066	-	-	-	MscL
1129.188.peg.271	0	0	0	0	0	0	0	0		-	-			1	#N/A	#N/A	#N/A	#N/A	#N/A	#N/A	#N/A	#N/A	#N/A	#N/A	#N/A	#N/A	#N/A	#N/A	#N/A	#N/A	#N/A	#N/A	#N/A	#N/A
1129.188.peg.625	0	0	0	0	ENOG411065M*	Protein of unknown function (DUF2930)	Function unknown	PF11152 [Cofactor assembly of complex C subunit B, CCB2/CCB4 ]		-	-			86	-	-	-	-	-	-	-	-	232348.ADXL01000056_gene1843	9.77e-152	427.0	COG2203@1|root,COG2203@2|Bacteria,1G2RW@1117|Cyanobacteria,1GYY8@1129|Synechococcus	1117|Cyanobacteria	T	Cofactor assembly of complex C subunit B, CCB2/CCB4	-	-	-	-	CCB2_CCB4
1129.188.peg.798	glk	K00845	glucokinase [EC:2.7.1.2]	Metabolism; Carbohydrate metabolism; Glycolysis / Gluconeogenesis | Metabolism; Carbohydrate metabolism; Galactose metabolism | Metabolism; Carbohydrate metabolism; Starch and sucrose metabolism | Metabolism; Carbohydrate metabolism; Amino sugar and nucleotide sugar metabolism | Metabolism; Biosynthesis of other secondary metabolites; Streptomycin biosynthesis | Metabolism; Biosynthesis of other …	COG0837*	Glucokinase	Carbohydrate transport and metabolism	PF02685 [Glucokinase]		glk	ko:K00845	K00845	glk; glucokinase [EC:2.7.1.2]	124	glk	ko:K00845	ko00010,ko00052,ko00500,ko00520,ko00521,ko00524,ko01100,ko01110,ko01120,ko01130,ko01200,map00010,map00052,map00500,map00520,map00521,map00524,map01100,map01110,map01120,map01130,map01200	M00001,M00549	R00299,R01600,R01786	RC00002,RC00017	ko00000,ko00001,ko00002,ko01000	-	232348.ADXL01000054_gene1791	3.05e-236	650.0	COG0837@1|root,COG0837@2|Bacteria,1G1TJ@1117|Cyanobacteria,1GYCB@1129|Synechococcus	1117|Cyanobacteria	H	Belongs to the bacterial glucokinase family	GO:0003674,GO:0003824,GO:0004340,GO:0004396,GO:0005575,GO:0005622,GO:0005623,GO:0005737,GO:0005829,GO:0005975,GO:0006082,GO:0006090,GO:0006091,GO:0006096,GO:0006139,GO:0006163,GO:0006164,GO:0006165,GO:0006725,GO:0006732,GO:0006733,GO:0006753,GO:0006754,GO:0006757,GO:0006793,GO:0006796,GO:0006807,GO:0008150,GO:0008152,GO:0009056,GO:0009058,GO:0009108,GO:0009117,GO:0009123,GO:0009124,GO:0009126,GO:…	2.7.1.2	-	-	Glucokinase
1129.188.peg.1182	yajQ	K09767	cyclic-di-GMP-binding protein	Not Included in Pathway or Brite; Unclassified: signaling and cellular processes; Signaling proteins	COG1666*	Uncharacterized protein conserved in bacteria	Function unknown	PF04461 [Protein of unknown function (DUF520)]		yajQ	ko:K09767	K09767	yajQ; cyclic-di-GMP-binding protein	107	-	ko:K09767	-	-	-	-	ko00000	-	232348.ADXL01000068_gene266	2.75e-105	305.0	COG1666@1|root,COG1666@2|Bacteria,1G50Y@1117|Cyanobacteria,1GYRU@1129|Synechococcus	1117|Cyanobacteria	S	Belongs to the UPF0234 family	-	-	-	-	DUF520
1129.188.peg.1203	TC.NSS	K03308	neurotransmitter:Na+ symporter, NSS family	Not Included in Pathway or Brite; Unclassified: signaling and cellular processes; Transport	COG0733*	Na+-dependent transporters of the SNF family	General function prediction only	PF00209 [Sodium:neurotransmitter symporter family]		TC.NSS	ko:K03308	K03308	TC.NSS; neurotransmitter:Na+ symporter, NSS family	199	-	ko:K03308	-	-	-	-	ko00000	2.A.22.4,2.A.22.5	232348.ADXL01000068_gene287	2.6e-312	852.0	COG0733@1|root,COG0733@2|Bacteria,1G6G5@1117|Cyanobacteria,1GYTR@1129|Synechococcus	1117|Cyanobacteria	S	COG0733 Na -dependent transporters of the SNF family	-	-	-	-	SNF
1129.188.peg.1228	psbD	K02706	photosystem II P680 reaction center D2 protein [EC:1.10.3.9]	Metabolism; Energy metabolism; Photosynthesis | Brite Hierarchies; Protein families: metabolism; Photosynthesis proteins	ENOG410XRUT*	One of the two reaction center proteins of photosystem II (PSII), D2 is needed for assembly of a stable PSII complex (By similarity)	Energy production and conversion	PF00124 [Photosynthetic reaction centre protein]		psbD	ko:K02706	K02706	psbD; photosystem II P680 reaction center D2 protein [EC:1.10.3.9]	30	psbD	ko:K02706	ko00195,ko01100,map00195,map01100	M00161	-	-	ko00000,ko00001,ko00002,ko00194,ko01000	-	1280380.KR100_12380	8.99e-61	196.0	2DBDB@1|root,2Z8JK@2|Bacteria,1G16D@1117|Cyanobacteria,1GYGI@1129|Synechococcus	1117|Cyanobacteria	C	Photosystem II (PSII) is a light-driven water plastoquinone oxidoreductase that uses light energy to abstract electrons from H(2)O, generating O(2) and a proton gradient subsequently used for ATP formation. It consists of a core antenna complex that captures photons, and an electron transfer chain that converts photonic excitation into a charge separation. The D1 D2 (PsbA PsbA) reaction center he…	-	1.10.3.9	-	-	Photo_RC
1129.188.peg.1229	psbD	K02706	photosystem II P680 reaction center D2 protein [EC:1.10.3.9]	Metabolism; Energy metabolism; Photosynthesis | Brite Hierarchies; Protein families: metabolism; Photosynthesis proteins	ENOG410XRUT*	One of the two reaction center proteins of photosystem II (PSII), D2 is needed for assembly of a stable PSII complex (By similarity)	Energy production and conversion	PF00124 [Photosynthetic reaction centre protein]		psbD	ko:K02706	K02706	psbD; photosystem II P680 reaction center D2 protein [EC:1.10.3.9]	155	psbD	ko:K02706	ko00195,ko01100,map00195,map01100	M00161	-	-	ko00000,ko00001,ko00002,ko00194,ko01000	-	292564.Cyagr_1170	2.8e-171	482.0	2DBDB@1|root,2Z8JK@2|Bacteria,1G16D@1117|Cyanobacteria,22TFC@167375|Cyanobium	1117|Cyanobacteria	C	Photosystem II (PSII) is a light-driven water plastoquinone oxidoreductase that uses light energy to abstract electrons from H(2)O, generating O(2) and a proton gradient subsequently used for ATP formation. It consists of a core antenna complex that captures photons, and an electron transfer chain that converts photonic excitation into a charge separation. The D1 D2 (PsbA PsbA) reaction center he…	-	1.10.3.9	-	-	Photo_RC
1129.188.peg.1331	0	0	0	0	0	0	0	0		-	-				#N/A	#N/A	#N/A	#N/A	#N/A	#N/A	#N/A	#N/A	#N/A	#N/A	#N/A	#N/A	#N/A	#N/A	#N/A	#N/A	#N/A	#N/A	#N/A	#N/A
1129.188.peg.1367	purC	K01923	phosphoribosylaminoimidazole-succinocarboxamide synthase [EC:6.3.2.6]	Metabolism; Nucleotide metabolism; Purine metabolism	COG0152*	Phosphoribosylaminoimidazolesuccinocarboxamide (SAICAR) synthase	Nucleotide transport and metabolism	PF01259 [SAICAR synthetase]		purC	ko:K01923	K01923	purC; phosphoribosylaminoimidazole-succinocarboxamide synthase [EC:6.3.2.6]	140	purC	ko:K01923	ko00230,ko01100,ko01110,ko01130,map00230,map01100,map01110,map01130	M00048	R04591	RC00064,RC00162	ko00000,ko00001,ko00002,ko01000	-	232348.ADXL01000072_gene68	4.12e-154	434.0	COG0152@1|root,COG0152@2|Bacteria,1G1D9@1117|Cyanobacteria,1GYT6@1129|Synechococcus	1117|Cyanobacteria	F	Belongs to the SAICAR synthetase family	-	6.3.2.6	-	-	SAICAR_synt
1129.188.peg.2013	ygfZ	K06980	tRNA-modifying protein YgfZ	Brite Hierarchies; Protein families: genetic information processing; Transfer RNA biogenesis	COG0354*	Predicted aminomethyltransferase related to GcvT	General function prediction only	0		ygfZ	ko:K00605,ko:K06980	K06980	ygfZ; tRNA-modifying protein YgfZ	41	-	ko:K00605,ko:K06980	ko00260,ko00630,ko00670,ko01100,ko01110,ko01130,ko01200,map00260,map00630,map00670,map01100,map01110,map01130,map01200	M00532	R01221,R02300,R04125	RC00022,RC00069,RC00183,RC02834	ko00000,ko00001,ko00002,ko01000,ko03016	-	232348.ADXL01000087_gene550	4.58e-215	593.0	COG0354@1|root,COG0354@2|Bacteria,1G0RW@1117|Cyanobacteria,1H09T@1129|Synechococcus	1117|Cyanobacteria	S	Belongs to the GcvT family	-	2.1.2.10	-	-	GCV_T,GCV_T_C
1129.188.peg.2169	cpcA	K02284	phycocyanin alpha chain	Metabolism; Energy metabolism; Photosynthesis - antenna proteins | Brite Hierarchies; Protein families: metabolism; Photosynthesis proteins	ENOG4111FZC*	phycocyanin, alpha subunit	Function unknown	PF00502 [Phycobilisome protein]		cpcA	ko:K02284	K02284	cpcA; phycocyanin alpha chain	157	cpcA	ko:K02284	ko00196,ko01100,map00196,map01100	-	-	-	ko00000,ko00001,ko00194	-	180281.CPCC7001_1404	2.66e-107	310.0	28I0N@1|root,2Z85C@2|Bacteria,1G08R@1117|Cyanobacteria,22T9U@167375|Cyanobium	1117|Cyanobacteria	C	K COG5665 CCR4-NOT transcriptional regulation complex, NOT5 subunit	GO:0005575,GO:0005622,GO:0005623,GO:0009579,GO:0016020,GO:0030076,GO:0030089,GO:0032991,GO:0034357,GO:0042651,GO:0044424,GO:0044425,GO:0044436,GO:0044464,GO:0098796	-	-	-	Phycobilisome
1129.188.peg.2229	RP-L4, MRPL4, rplD	K02926	large subunit ribosomal protein L4	Genetic Information Processing; Translation; Ribosome | Brite Hierarchies; Protein families: genetic information processing; Ribosome	COG0088*	Ribosomal protein L4	Translation, ribosomal structure and biogenesis	PF00573 [Ribosomal protein L4/L1 family]		rpl4	ko:K02926	K02926	RP-L4, MRPL4, rplD; large subunit ribosomal protein L4	183	rpl4	ko:K02926	ko03010,map03010	M00178	-	-	br01610,ko00000,ko00001,ko00002,ko03011	-	232348.ADXL01000084_gene808	9.79e-143	403.0	COG0088@1|root,COG0088@2|Bacteria,1G2H1@1117|Cyanobacteria,1GYJ7@1129|Synechococcus	1117|Cyanobacteria	J	One of the primary rRNA binding proteins, this protein initially binds near the 5'-end of the 23S rRNA. It is important during the early stages of 50S assembly. It makes multiple contacts with different domains of the 23S rRNA in the assembled 50S subunit and ribosome	GO:0003674,GO:0003676,GO:0003723,GO:0003735,GO:0005198,GO:0005488,GO:0005575,GO:0005622,GO:0005623,GO:0005737,GO:0005829,GO:0005840,GO:0006412,GO:0006518,GO:0006807,GO:0008150,GO:0008152,GO:0009058,GO:0009059,GO:0009987,GO:0010467,GO:0019538,GO:0022626,GO:0032991,GO:0034641,GO:0034645,GO:0043043,GO:0043170,GO:0043226,GO:0043228,GO:0043229,GO:0043232,GO:0043603,GO:0043604,GO:0044237,GO:0044238,GO:…	-	-	-	Ribosomal_L4
1129.188.peg.2237	RP-S17, MRPS17, rpsQ	K02961	small subunit ribosomal protein S17	Genetic Information Processing; Translation; Ribosome | Brite Hierarchies; Protein families: genetic information processing; Ribosome	COG0186*	Ribosomal protein S17	Translation, ribosomal structure and biogenesis	PF00366 [Ribosomal protein S17]		rpsQ	ko:K02961	K02961	RP-S17, MRPS17, rpsQ; small subunit ribosomal protein S17	83	rpsQ	ko:K02961	ko03010,map03010	M00178,M00179	-	-	br01610,ko00000,ko00001,ko00002,ko03011	-	180281.CPCC7001_901	8.04e-49	155.0	COG0186@1|root,COG0186@2|Bacteria,1GKIU@1117|Cyanobacteria,22T1Y@167375|Cyanobium	1117|Cyanobacteria	J	One of the primary rRNA binding proteins, it binds specifically to the 5'-end of 16S ribosomal RNA	-	-	-	-	Ribosomal_S17
1129.188.peg.2408	0	0	0	0	ENOG4111PVY*	0	Function unknown	PF13301 [Protein of unknown function (DUF4079)]		-	-			68	-	-	-	-	-	-	-	-	232348.ADXL01000079_gene993	4.26e-170	476.0	28H9G@1|root,2Z7M6@2|Bacteria,1G283@1117|Cyanobacteria,1GZK8@1129|Synechococcus	1117|Cyanobacteria	S	Protein of unknown function (DUF4079)	-	-	-	-	DUF4079
1129.188.peg.2672	rodZ	K15539	cytoskeleton protein RodZ	Not Included in Pathway or Brite; Unclassified: signaling and cellular processes; Structural proteins	ENOG410YGSA*	Helix-turn-helix	Function unknown	PF13413 [Helix-turn-helix domain]		-	-			4	-	-	-	-	-	-	-	-	232348.ADXL01000026_gene2762	3.01e-224	618.0	COG1426@1|root,COG1426@2|Bacteria,1GDDC@1117|Cyanobacteria,1GZRV@1129|Synechococcus	1117|Cyanobacteria	S	Helix-turn-helix domain	-	-	-	-	HTH_25
1129.188.peg.2768	0	0	0	0	ENOG410XXK7*	0	Function unknown	0		-	-			2	-	-	-	-	-	-	-	-	232348.ADXL01000028_gene1159	1.09e-33	117.0	2DXTM@1|root,346GY@2|Bacteria,1GFQ9@1117|Cyanobacteria,1H1IS@1129|Synechococcus	1117|Cyanobacteria	-	-	-	-	-	-	-
1129.188.peg.2814	HS3ST1	K01024	[heparan sulfate]-glucosamine 3-sulfotransferase 1 [EC:2.8.2.23]	Metabolism; Glycan biosynthesis and metabolism; Glycosaminoglycan biosynthesis - heparan sulfate / heparin | Brite Hierarchies; Protein families: metabolism; Glycosyltransferases	ENOG410YPGR*	sulfotransferase	Function unknown	PF00685 [Sulfotransferase domain];PF13469 [Sulfotransferase family]		-	-			38	-	-	-	-	-	-	-	-	232348.ADXL01000057_gene2321	1.17e-72	230.0	COG0500@1|root,COG2226@2|Bacteria,1G2V9@1117|Cyanobacteria,1H0KA@1129|Synechococcus	1117|Cyanobacteria	Q	Sulfotransferase domain	-	-	-	-	Sulfotransfer_1
1129.188.peg.2839	argD	K00821	acetylornithine/N-succinyldiaminopimelate aminotransferase [EC:2.6.1.11 2.6.1.17]	Metabolism; Amino acid metabolism; Lysine biosynthesis | Metabolism; Amino acid metabolism; Arginine biosynthesis | Brite Hierarchies; Protein families: metabolism; Amino acid related enzymes	COG4992*	Ornithine/acetylornithine aminotransferase	Amino acid transport and metabolism	PF00202 [Aminotransferase class-III]		argD	ko:K00821	K00821	argD; acetylornithine/N-succinyldiaminopimelate aminotransferase [EC:2.6.1.11 2.6.1.17]	227	argD	ko:K00821	ko00220,ko00300,ko01100,ko01110,ko01120,ko01130,ko01210,ko01230,map00220,map00300,map01100,map01110,map01120,map01130,map01210,map01230	M00016,M00028,M00845	R02283,R04475	RC00006,RC00062	ko00000,ko00001,ko00002,ko01000,ko01007	-	292564.Cyagr_1339	3.85e-217	607.0	COG4992@1|root,COG4992@2|Bacteria,1G0KF@1117|Cyanobacteria,22RYM@167375|Cyanobium	1117|Cyanobacteria	E	Aminotransferase class-III	GO:0003674,GO:0005488,GO:0005515,GO:0008144,GO:0019842,GO:0030170,GO:0036094,GO:0042802,GO:0043167,GO:0043168,GO:0048037,GO:0050662,GO:0070279,GO:0097159,GO:1901363	2.6.1.11,2.6.1.17	-	-	Aminotran_3
1129.188.peg.3023	psbD	K02706	photosystem II P680 reaction center D2 protein [EC:1.10.3.9]	Metabolism; Energy metabolism; Photosynthesis | Brite Hierarchies; Protein families: metabolism; Photosynthesis proteins	ENOG410XRUT*	One of the two reaction center proteins of photosystem II (PSII), D2 is needed for assembly of a stable PSII complex (By similarity)	Energy production and conversion	PF00124 [Photosynthetic reaction centre protein]		psbD	ko:K02706	K02706	psbD; photosystem II P680 reaction center D2 protein [EC:1.10.3.9]	329	psbD	ko:K02706	ko00195,ko01100,map00195,map01100	M00161	-	-	ko00000,ko00001,ko00002,ko00194,ko01000	-	1280380.KR100_12380	1.4e-262	718.0	2DBDB@1|root,2Z8JK@2|Bacteria,1G16D@1117|Cyanobacteria,1GYGI@1129|Synechococcus	1117|Cyanobacteria	C	Photosystem II (PSII) is a light-driven water plastoquinone oxidoreductase that uses light energy to abstract electrons from H(2)O, generating O(2) and a proton gradient subsequently used for ATP formation. It consists of a core antenna complex that captures photons, and an electron transfer chain that converts photonic excitation into a charge separation. The D1 D2 (PsbA PsbA) reaction center he…	-	1.10.3.9	-	-	Photo_RC
fig|1129.257.peg.1	codA	K01485	cytosine/creatinine deaminase [EC:3.5.4.1 3.5.4.21]	Metabolism; Nucleotide metabolism; Pyrimidine metabolism | Metabolism; Amino acid metabolism; Arginine and proline metabolism	COG0590*	Cytosine/adenosine deaminases	Translation, ribosomal structure and biogenesis|Nucleotide transport and metabolism	PF00383 [Cytidine and deoxycytidylate deaminase zinc-binding region];PF14437 [MafB19-like deaminase]		FCY1	ko:K01485	K03365	FCY1; cytosine/creatinine deaminase [EC:3.5.4.1 3.5.4.21]	74	-	ko:K01485	ko00240,ko00330,ko01100,map00240,map00330,map01100	-	R00974,R01411,R02922	RC00074,RC00514,RC00809	ko00000,ko00001,ko01000	-	232348.ADXL01000077_gene1096	2.25e-95	278.0	COG0590@1|root,COG0590@2|Bacteria,1G534@1117|Cyanobacteria,1H181@1129|Synechococcus	1117|Cyanobacteria	FJ	MafB19-like deaminase	-	3.5.4.1	-	-	MafB19-deam,dCMP_cyt_deam_1
fig|1129.257.peg.2	nemA	K10680	N-ethylmaleimide reductase [EC:1.-.-.-]	Metabolism; Xenobiotics biodegradation and metabolism; Nitrotoluene degradation	COG1902*	NADH:flavin oxidoreductases, Old Yellow Enzyme family	Energy production and conversion	PF00724 [NADH:flavin oxidoreductase / NADH oxidase family]		nemA	ko:K10680	K10680	nemA; N-ethylmaleimide reductase [EC:1.-.-.-]	315	-	ko:K10680	ko00633,ko01120,map00633,map01120	-	R08014,R08017,R08042	RC00250	ko00000,ko00001,ko01000	-	180281.CPCC7001_2480	3.56e-198	556.0	COG1902@1|root,COG1902@2|Bacteria,1FZYT@1117|Cyanobacteria,22RR0@167375|Cyanobium	1117|Cyanobacteria	C	C COG1902 NADH flavin oxidoreductases, Old Yellow Enzyme family	-	-	-	-	Oxidored_FMN
fig|1129.257.peg.3	0	0	0	0	ENOG410YQ0Y*	0	Function unknown	0		-	-			5	-	-	-	-	-	-	-	-	232348.ADXL01000075_gene4	1.61e-124	365.0	2ENV5@1|root,33GG8@2|Bacteria,1GB2H@1117|Cyanobacteria,1GZBZ@1129|Synechococcus	1117|Cyanobacteria	-	-	-	-	-	-	-
fig|1129.257.peg.4	infB, MTIF2	K02519	translation initiation factor IF-2	Brite Hierarchies; Protein families: genetic information processing; Translation factors | Brite Hierarchies; Protein families: genetic information processing; Mitochondrial biogenesis	COG0532*	Translation initiation factor 2 (IF-2; GTPase)	Translation, ribosomal structure and biogenesis	PF00009 [Elongation factor Tu GTP binding domain];PF04760 [Translation initiation factor IF-2, N-terminal region];PF11987 [Translation-initiation factor 2]		infB	ko:K02519	K02519	infB, MTIF2; translation initiation factor IF-2	428	infB	ko:K02519	-	-	-	-	ko00000,ko03012,ko03029	-	232348.ADXL01000075_gene3	0.0	1375.0	COG0532@1|root,COG0532@2|Bacteria,1G1WQ@1117|Cyanobacteria,1GZTZ@1129|Synechococcus	1117|Cyanobacteria	J	One of the essential components for the initiation of protein synthesis. Protects formylmethionyl-tRNA from spontaneous hydrolysis and promotes its binding to the 30S ribosomal subunits. Also involved in the hydrolysis of GTP during the formation of the 70S ribosomal complex	-	-	-	-	GTP_EFTU,IF-2,IF2_N
fig|1129.257.peg.5	ylxR	K07742	uncharacterized protein	Not Included in Pathway or Brite; Poorly characterized; Function unknown	COG2740*	Predicted nucleic-acid-binding protein implicated in transcription termination	Transcription	PF04296 [Protein of unknown function (DUF448)]		ylxR	ko:K07742	K07742	ylxR; uncharacterized protein	41	-	ko:K07742	-	-	-	-	ko00000	-	180281.CPCC7001_744	6.28e-30	108.0	COG2740@1|root,COG2740@2|Bacteria,1GKH7@1117|Cyanobacteria,22TXE@167375|Cyanobium	1117|Cyanobacteria	K	nucleic-acid-binding protein implicated in transcription termination	-	-	-	-	DUF448
fig|1129.257.peg.6	nusA	K02600	N utilization substance protein A	Brite Hierarchies; Protein families: genetic information processing; Transcription machinery | Brite Hierarchies; Protein families: genetic information processing; Ribosome biogenesis	COG0195*	Transcription elongation factor	Transcription	PF08529 [NusA N-terminal domain];PF13184 [NusA-like KH domain]		nusA	ko:K02600	K02600	nusA; transcription termination/antitermination protein NusA	264	nusA	ko:K02600	-	-	-	-	ko00000,ko03009,ko03021	-	232348.ADXL01000074_gene19	4.54e-293	806.0	COG0195@1|root,COG0195@2|Bacteria,1G072@1117|Cyanobacteria,1GYFR@1129|Synechococcus	1117|Cyanobacteria	K	Participates in both transcription termination and antitermination	-	-	-	-	KH_5,NusA_N
fig|1129.257.peg.7	rimP	K09748	ribosome maturation factor RimP	Brite Hierarchies; Protein families: genetic information processing; Ribosome biogenesis	COG0779*	Uncharacterized protein conserved in bacteria	Function unknown	PF02576 [RimP N-terminal domain]		rimP	ko:K09748	K09748	rimP; ribosome maturation factor RimP	48	rimP	ko:K09748	-	-	-	-	ko00000,ko03009	-	232348.ADXL01000074_gene18	2.49e-105	304.0	COG0779@1|root,COG0779@2|Bacteria,1G5V8@1117|Cyanobacteria,1H180@1129|Synechococcus	1117|Cyanobacteria	J	Required for maturation of 30S ribosomal subunits	GO:0000028,GO:0005575,GO:0005622,GO:0005623,GO:0005737,GO:0005829,GO:0006412,GO:0006518,GO:0006807,GO:0006996,GO:0008150,GO:0008152,GO:0009058,GO:0009059,GO:0009987,GO:0010467,GO:0016043,GO:0019538,GO:0022607,GO:0022613,GO:0022618,GO:0034622,GO:0034641,GO:0034645,GO:0042254,GO:0042255,GO:0042274,GO:0043043,GO:0043170,GO:0043603,GO:0043604,GO:0043933,GO:0044085,GO:0044237,GO:0044238,GO:0044249,GO:…	-	-	-	DUF150,DUF150_C
fig|1129.257.peg.8	0	0	0	0	ENOG410XVB5*	0	Function unknown	0		-	-			17	-	-	-	-	-	-	-	-	232348.ADXL01000074_gene17	6.79e-65	197.0	2E91J@1|root,33EY5@2|Bacteria,1GAX0@1117|Cyanobacteria,1H41X@1129|Synechococcus	1117|Cyanobacteria	-	-	-	-	-	-	-
fig|1129.257.peg.9	cpdA	K03651	3',5'-cyclic-AMP phosphodiesterase [EC:3.1.4.53]	Metabolism; Nucleotide metabolism; Purine metabolism | Cellular Processes; Cellular community - prokaryotes; Biofilm formation - Pseudomonas aeruginosa	COG1409*	Predicted phosphohydrolases	General function prediction only	PF00149 [Calcineurin-like phosphoesterase]		cpdA	ko:K03651	K03651	cpdA; 3',5'-cyclic-AMP phosphodiesterase [EC:3.1.4.53]	69	cpdA	ko:K03651	ko00230,ko02025,map00230,map02025	-	R00191	RC00296	ko00000,ko00001,ko01000	-	232348.ADXL01000074_gene16	2.77e-156	442.0	COG1409@1|root,COG1409@2|Bacteria,1G32R@1117|Cyanobacteria,1GZZZ@1129|Synechococcus	1117|Cyanobacteria	S	Hydrolyzes cAMP to 5'-AMP. Plays an important regulatory role in modulating the intracellular concentration of cAMP, thereby influencing cAMP-dependent processes	-	3.1.4.53	-	-	Metallophos
fig|1129.257.peg.10	degQ, hhoA	K04772	serine protease DegQ [EC:3.4.21.-]	Brite Hierarchies; Protein families: metabolism; Peptidases	COG0265*	Trypsin-like serine proteases, typically periplasmic, contain C-terminal PDZ domain	Posttranslational modification, protein turnover, chaperones	PF00089 [Trypsin];PF13180 [PDZ domain];PF13365 [Trypsin-like peptidase domain];PF17820 []		hhoA	-			164	hhoA	-	-	-	-	-	-	-	232348.ADXL01000074_gene15	3e-250	688.0	COG0265@1|root,COG0265@2|Bacteria,1G17C@1117|Cyanobacteria,1H46N@1129|Synechococcus	1117|Cyanobacteria	O	Trypsin-like serine proteases, typically periplasmic, contain C-terminal PDZ domain	GO:0003674,GO:0005488,GO:0005515,GO:0042802	-	-	-	PDZ_2,Trypsin_2
fig|1129.257.peg.11	rpiA	K01807	ribose 5-phosphate isomerase A [EC:5.3.1.6]	Metabolism; Carbohydrate metabolism; Pentose phosphate pathway | Metabolism; Energy metabolism; Carbon fixation in photosynthetic organisms	COG0120*	Ribose 5-phosphate isomerase	Carbohydrate transport and metabolism	PF06026 [Ribose 5-phosphate isomerase A (phosphoriboisomerase A)]		rpiA	ko:K01807	K01807	rpiA; ribose 5-phosphate isomerase A [EC:5.3.1.6]	146	rpiA	ko:K01807	ko00030,ko00710,ko01100,ko01110,ko01120,ko01130,ko01200,ko01230,map00030,map00710,map01100,map01110,map01120,map01130,map01200,map01230	M00004,M00007,M00165,M00167,M00580	R01056	RC00434	ko00000,ko00001,ko00002,ko01000	-	232348.ADXL01000074_gene14	1.44e-151	427.0	COG0120@1|root,COG0120@2|Bacteria,1G2DW@1117|Cyanobacteria,1GYUV@1129|Synechococcus	1117|Cyanobacteria	G	Catalyzes the reversible conversion of ribose-5- phosphate to ribulose 5-phosphate	GO:0003674,GO:0003824,GO:0004751,GO:0005575,GO:0005622,GO:0005623,GO:0005737,GO:0005829,GO:0005975,GO:0005996,GO:0006014,GO:0006081,GO:0006098,GO:0006139,GO:0006725,GO:0006732,GO:0006733,GO:0006739,GO:0006753,GO:0006793,GO:0006796,GO:0006807,GO:0008150,GO:0008152,GO:0009052,GO:0009117,GO:0009987,GO:0016853,GO:0016860,GO:0016861,GO:0019321,GO:0019362,GO:0019637,GO:0019682,GO:0019693,GO:0034641,GO:…	5.3.1.6	-	iJN678.rpiA	Rib_5-P_isom_A
fig|1129.257.peg.12	hisD	K00013	histidinol dehydrogenase [EC:1.1.1.23]	Metabolism; Amino acid metabolism; Histidine metabolism	COG0141*	Histidinol dehydrogenase	Amino acid transport and metabolism	PF00815 [Histidinol dehydrogenase]		hisD	ko:K00013	K00013	hisD; histidinol dehydrogenase [EC:1.1.1.23]	266	hisD	ko:K00013	ko00340,ko01100,ko01110,ko01230,map00340,map01100,map01110,map01230	M00026	R01158,R01163,R03012	RC00099,RC00242,RC00463	ko00000,ko00001,ko00002,ko01000	-	232348.ADXL01000074_gene13	3.92e-302	827.0	COG0141@1|root,COG0141@2|Bacteria,1G1I2@1117|Cyanobacteria,1GYAR@1129|Synechococcus	1117|Cyanobacteria	E	Catalyzes the sequential NAD-dependent oxidations of L- histidinol to L-histidinaldehyde and then to L-histidine	GO:0000105,GO:0003674,GO:0003824,GO:0004399,GO:0005575,GO:0005622,GO:0005623,GO:0005737,GO:0005829,GO:0006082,GO:0006520,GO:0006547,GO:0006725,GO:0006807,GO:0008150,GO:0008152,GO:0008652,GO:0009058,GO:0009987,GO:0016053,GO:0016491,GO:0016614,GO:0016616,GO:0018130,GO:0019438,GO:0019752,GO:0034641,GO:0043436,GO:0044237,GO:0044238,GO:0044249,GO:0044281,GO:0044283,GO:0044424,GO:0044444,GO:0044464,GO:…	1.1.1.23	-	-	Histidinol_dh
fig|1129.257.peg.13	RP-S20, rpsT	K02968	small subunit ribosomal protein S20	Genetic Information Processing; Translation; Ribosome | Brite Hierarchies; Protein families: genetic information processing; Ribosome	COG0268*	Ribosomal protein S20	Translation, ribosomal structure and biogenesis	PF01649 [Ribosomal protein S20]		rpsT	ko:K02968	K02968	RP-S20, rpsT; small subunit ribosomal protein S20	53	rpsT	ko:K02968	ko03010,map03010	M00178	-	-	br01610,ko00000,ko00001,ko00002,ko03011	-	232348.ADXL01000074_gene12	9.48e-58	179.0	COG0268@1|root,COG0268@2|Bacteria,1G7PV@1117|Cyanobacteria,1H0RF@1129|Synechococcus	1117|Cyanobacteria	J	Binds directly to 16S ribosomal RNA	-	-	-	-	Ribosomal_S20p
fig|1129.257.peg.14	tatD	K03424	TatD DNase family protein [EC:3.1.21.-]	Not Included in Pathway or Brite; Unclassified: metabolism; Enzymes with EC numbers	COG0084*	Mg-dependent DNase	DNA replication, recombination and repair	PF01026 [TatD related DNase]		dtd3	ko:K03424	K03424	tatD; TatD DNase family protein [EC:3.1.21.-]	162	dtd3	ko:K03424	-	-	-	-	ko00000,ko01000	-	232348.ADXL01000074_gene11	3.98e-191	531.0	COG0084@1|root,COG0084@2|Bacteria,1G1SK@1117|Cyanobacteria,1GZ28@1129|Synechococcus	1117|Cyanobacteria	L	Catalyzes the hydrolysis of D-tyrosyl-tRNA(Tyr)	GO:0003674,GO:0003824,GO:0004518,GO:0004536,GO:0006139,GO:0006259,GO:0006308,GO:0006725,GO:0006807,GO:0008150,GO:0008152,GO:0009056,GO:0009057,GO:0009987,GO:0016787,GO:0016788,GO:0019439,GO:0034641,GO:0034655,GO:0043170,GO:0044237,GO:0044238,GO:0044248,GO:0044260,GO:0044265,GO:0044270,GO:0046483,GO:0046700,GO:0071704,GO:0090304,GO:0090305,GO:0140097,GO:1901360,GO:1901361,GO:1901575	-	-	-	TatD_DNase
fig|1129.257.peg.15	rpoB	K03043	DNA-directed RNA polymerase subunit beta [EC:2.7.7.6]	Genetic Information Processing; Transcription; RNA polymerase | Brite Hierarchies; Protein families: genetic information processing; Transcription machinery | Brite Hierarchies; Protein families: genetic information processing; DNA repair and recombination proteins	COG0085*	DNA-directed RNA polymerase, beta subunit/140 kD subunit	Transcription	PF00562 [RNA polymerase Rpb2, domain 6];PF04560 [RNA polymerase Rpb2, domain 7];PF04561 [RNA polymerase Rpb2, domain 2];PF04563 [RNA polymerase beta subunit];PF04565 [RNA polymerase Rpb2, domain 3];PF10385 [RNA polymerase beta subunit external 1 domain]		rpoB	ko:K03043	K03043	rpoB; DNA-directed RNA polymerase subunit beta [EC:2.7.7.6]	914	rpoB	ko:K03043	ko00230,ko00240,ko01100,ko03020,map00230,map00240,map01100,map03020	M00183	R00435,R00441,R00442,R00443	RC02795	br01611,ko00000,ko00001,ko00002,ko01000,ko03021,ko03400	-	232348.ADXL01000074_gene10	0.0	2191.0	COG0085@1|root,COG0085@2|Bacteria,1G14Y@1117|Cyanobacteria,1GZG9@1129|Synechococcus	1117|Cyanobacteria	K	DNA-dependent RNA polymerase catalyzes the transcription of DNA into RNA using the four ribonucleoside triphosphates as substrates	GO:0000428,GO:0005575,GO:0005622,GO:0005623,GO:0030880,GO:0032991,GO:0044424,GO:0044464,GO:0061695,GO:1902494,GO:1990234	2.7.7.6	-	-	RNA_pol_Rpb2_1,RNA_pol_Rpb2_2,RNA_pol_Rpb2_3,RNA_pol_Rpb2_45,RNA_pol_Rpb2_6,RNA_pol_Rpb2_7
fig|1129.257.peg.16	rpoC	K03046	DNA-directed RNA polymerase subunit beta' [EC:2.7.7.6]	Genetic Information Processing; Transcription; RNA polymerase | Brite Hierarchies; Protein families: genetic information processing; Transcription machinery | Brite Hierarchies; Protein families: genetic information processing; DNA repair and recombination proteins	COG0086*	DNA-directed RNA polymerase, beta' subunit/160 kD subunit	Transcription	PF00623 [RNA polymerase Rpb1, domain 2];PF04983 [RNA polymerase Rpb1, domain 3];PF04997 [RNA polymerase Rpb1, domain 1]		rpoC1	ko:K03046	K03046	rpoC; DNA-directed RNA polymerase subunit beta' [EC:2.7.7.6]	521	rpoC1	ko:K03046	ko00230,ko00240,ko01100,ko03020,map00230,map00240,map01100,map03020	M00183	R00435,R00441,R00442,R00443	RC02795	br01611,ko00000,ko00001,ko00002,ko01000,ko03021,ko03400	-	180281.CPCC7001_505	0.0	1202.0	COG0086@1|root,COG0086@2|Bacteria,1G279@1117|Cyanobacteria,22SG5@167375|Cyanobium	1117|Cyanobacteria	K	DNA-dependent RNA polymerase catalyzes the transcription of DNA into RNA using the four ribonucleoside triphosphates as substrates	-	2.7.7.6	-	-	RNA_pol_Rpb1_1,RNA_pol_Rpb1_2,RNA_pol_Rpb1_3
fig|1129.257.peg.17	rpoC	K03046	DNA-directed RNA polymerase subunit beta' [EC:2.7.7.6]	Genetic Information Processing; Transcription; RNA polymerase | Brite Hierarchies; Protein families: genetic information processing; Transcription machinery | Brite Hierarchies; Protein families: genetic information processing; DNA repair and recombination proteins	COG0086*	DNA-directed RNA polymerase, beta' subunit/160 kD subunit	Transcription	PF04998 [RNA polymerase Rpb1, domain 5];PF05000 [RNA polymerase Rpb1, domain 4]		rpoC2	ko:K03046	K03046	rpoC; DNA-directed RNA polymerase subunit beta' [EC:2.7.7.6]	738	rpoC2	ko:K03046	ko00230,ko00240,ko01100,ko03020,map00230,map00240,map01100,map03020	M00183	R00435,R00441,R00442,R00443	RC02795	br01611,ko00000,ko00001,ko00002,ko01000,ko03021,ko03400	-	232348.ADXL01000073_gene40	0.0	2593.0	COG0086@1|root,COG0086@2|Bacteria,1G08B@1117|Cyanobacteria,1GYQQ@1129|Synechococcus	1117|Cyanobacteria	K	DNA-dependent RNA polymerase catalyzes the transcription of DNA into RNA using the four ribonucleoside triphosphates as substrates	GO:0000428,GO:0005575,GO:0005622,GO:0005623,GO:0030880,GO:0032991,GO:0044424,GO:0044464,GO:0061695,GO:1902494,GO:1990234	2.7.7.6	-	-	RNA_pol_Rpb1_3,RNA_pol_Rpb1_4,RNA_pol_Rpb1_5
fig|1129.257.peg.18	0	0	0	0	ENOG4112A5P*	CAB ELIP HLIP-related protein	Function unknown	0		hli3	-			35	hli3	-	-	-	-	-	-	-	232348.ADXL01000073_gene39	2.33e-29	104.0	2E3E5@1|root,32Z0N@2|Bacteria,1G90H@1117|Cyanobacteria,1H1KU@1129|Synechococcus	1117|Cyanobacteria	S	PFAM Chlorophyll A-B binding protein	-	-	-	-	Chloroa_b-bind
fig|1129.257.peg.19	rlmN	K06941	23S rRNA (adenine2503-C2)-methyltransferase [EC:2.1.1.192]	Brite Hierarchies; Protein families: genetic information processing; Ribosome biogenesis	COG0820*	Predicted Fe-S-cluster redox enzyme	General function prediction only	PF04055 [Radical SAM superfamily]		rlmN	ko:K06941	K06941	rlmN; 23S rRNA (adenine2503-C2)-methyltransferase [EC:2.1.1.192]	205	rlmN	ko:K06941	-	-	-	-	ko00000,ko01000,ko03009	-	232348.ADXL01000073_gene38	1.14e-253	696.0	COG0820@1|root,COG0820@2|Bacteria,1G0J5@1117|Cyanobacteria,1GYCU@1129|Synechococcus	1117|Cyanobacteria	J	Specifically methylates position 2 of adenine 2503 in 23S rRNA and position 2 of adenine 37 in tRNAs	GO:0000154,GO:0001510,GO:0003674,GO:0003824,GO:0006139,GO:0006364,GO:0006396,GO:0006399,GO:0006400,GO:0006725,GO:0006807,GO:0008033,GO:0008150,GO:0008152,GO:0008168,GO:0008173,GO:0008175,GO:0008649,GO:0008757,GO:0009451,GO:0009987,GO:0010467,GO:0016070,GO:0016072,GO:0016740,GO:0016741,GO:0022613,GO:0030488,GO:0031167,GO:0032259,GO:0034470,GO:0034641,GO:0034660,GO:0042254,GO:0043170,GO:0043412,GO:…	2.1.1.192	-	-	Fer4_12,Fer4_14,Radical_SAM
fig|1129.257.peg.20	ampG	K08218	MFS transporter, PAT family, beta-lactamase induction signal transducer AmpG	Human Diseases; Drug resistance: Antimicrobial; beta-Lactam resistance | Brite Hierarchies; Protein families: signaling and cellular processes; Transporters	COG0477*	Permeases of the major facilitator superfamily	General function prediction only|Inorganic ion transport and metabolism|Amino acid transport and metabolism|Carbohydrate transport and metabolism	PF07690 [Major Facilitator Superfamily]		ampG	ko:K08218	K08218	ampG; MFS transporter, PAT family, beta-lactamase induction signal transducer AmpG	155	-	ko:K08218	ko01501,map01501	M00628	-	-	ko00000,ko00001,ko00002,ko02000	2.A.1.25	69042.WH5701_15426	6.76e-214	601.0	COG0477@1|root,COG2814@2|Bacteria,1G1K4@1117|Cyanobacteria,1GZFE@1129|Synechococcus	1117|Cyanobacteria	EGP	Major facilitator superfamily	-	-	-	-	Acatn,MFS_1
fig|1129.257.peg.21	0	0	0	0	ENOG410Z1D2*	0	Function unknown	0		-	-			16	-	-	-	-	-	-	-	-	69042.WH5701_15421	7.21e-16	69.7	29ZG0@1|root,30MFM@2|Bacteria,1GJJM@1117|Cyanobacteria,1H20P@1129|Synechococcus	1117|Cyanobacteria	-	-	-	-	-	-	-
fig|1129.257.peg.22	0	0	0	0	COG1413*	FOG: HEAT repeat	Energy production and conversion	PF02985 [HEAT repeat];PF03130 [PBS lyase HEAT-like repeat];PF13646 [HEAT repeats]		-	-			76	-	-	-	-	-	-	-	-	232348.ADXL01000073_gene35	5.53e-158	446.0	COG1413@1|root,COG1413@2|Bacteria,1G07Q@1117|Cyanobacteria,1GYUF@1129|Synechococcus	1117|Cyanobacteria	C	PBS lyase HEAT-like repeat	-	-	-	-	HEAT_2,HEAT_PBS
fig|1129.257.peg.23	0	0	0	0	ENOG41121U0*	Protein of unknown function (DUF2997)	Function unknown	PF11211 [Protein of unknown function (DUF2997)]		-	-			24	-	-	-	-	-	-	-	-	232348.ADXL01000073_gene34	3.59e-38	128.0	2E44G@1|root,32Z0M@2|Bacteria,1G953@1117|Cyanobacteria,1H1F1@1129|Synechococcus	1117|Cyanobacteria	S	Protein of unknown function (DUF2997)	-	-	-	-	DUF2997
fig|1129.257.peg.24	0	0	0	0	ENOG4111WCA*	Protein of unknown function (DUF1257)	Function unknown	PF06868 [Protein of unknown function (DUF1257)]		ycf35	-			101	ycf35	-	-	-	-	-	-	-	232348.ADXL01000073_gene33	8.02e-84	248.0	291AN@1|root,2ZNXN@2|Bacteria,1G5R7@1117|Cyanobacteria,1H0F4@1129|Synechococcus	1117|Cyanobacteria	S	Protein of unknown function (DUF1257)	-	-	-	-	DUF1257
fig|1129.257.peg.25	fer	K05337	ferredoxin	Not Included in Pathway or Brite; Unclassified: metabolism; Energy metabolism	COG1141*	Ferredoxin	Energy production and conversion	PF13370 [4Fe-4S single cluster domain of Ferredoxin I]		fer	ko:K05337	K05337	fer; ferredoxin	46	fer	ko:K05337	-	-	-	-	ko00000	-	232348.ADXL01000073_gene32	7.69e-87	255.0	COG1141@1|root,COG1141@2|Bacteria,1G5SJ@1117|Cyanobacteria,1H0ZD@1129|Synechococcus	1117|Cyanobacteria	C	4Fe-4S single cluster domain	-	-	-	-	Fer4_13
fig|1129.257.peg.26	K07079	K07079	uncharacterized protein	Not Included in Pathway or Brite; Poorly characterized; Function unknown	COG1453*	Predicted oxidoreductases of the aldo/keto reductase family	General function prediction only	PF00248 [Aldo/keto reductase family]		K07079	ko:K07079	K07079	K07079; uncharacterized protein	308	-	ko:K07079	-	-	-	-	ko00000	-	232348.ADXL01000073_gene31	9.83e-280	765.0	COG1453@1|root,COG1453@2|Bacteria,1G1CE@1117|Cyanobacteria,1GZUS@1129|Synechococcus	1117|Cyanobacteria	S	aldo keto reductase family	-	-	-	-	Aldo_ket_red
fig|1129.257.peg.27	gidB, rsmG	K03501	16S rRNA (guanine527-N7)-methyltransferase [EC:2.1.1.170]	Brite Hierarchies; Protein families: genetic information processing; Ribosome biogenesis | Brite Hierarchies; Protein families: genetic information processing; Chromosome and associated proteins	COG0357*	Predicted S-adenosylmethionine-dependent methyltransferase involved in bacterial cell division	Cell envelope biogenesis, outer membrane	PF02527 [rRNA small subunit methyltransferase G]		rsmG	ko:K03501	K03501	gidB, rsmG; 16S rRNA (guanine527-N7)-methyltransferase [EC:2.1.1.170]	79	rsmG	ko:K03501	-	-	-	-	ko00000,ko01000,ko03009,ko03036	-	232348.ADXL01000073_gene30	6.37e-166	466.0	COG0357@1|root,COG0357@2|Bacteria,1G1RT@1117|Cyanobacteria,1GZA4@1129|Synechococcus	1117|Cyanobacteria	J	Specifically methylates the N7 position of a guanine in 16S rRNA	GO:0000154,GO:0001510,GO:0003674,GO:0003824,GO:0005575,GO:0005622,GO:0005623,GO:0005737,GO:0005829,GO:0006139,GO:0006364,GO:0006396,GO:0006725,GO:0006807,GO:0008150,GO:0008152,GO:0008168,GO:0008170,GO:0008173,GO:0008649,GO:0008757,GO:0009451,GO:0009987,GO:0010467,GO:0016070,GO:0016072,GO:0016435,GO:0016740,GO:0016741,GO:0022613,GO:0031167,GO:0032259,GO:0034470,GO:0034641,GO:0034660,GO:0036265,GO:…	2.1.1.170	-	-	GidB
fig|1129.257.peg.28	dnaJ	K03686	molecular chaperone DnaJ	Brite Hierarchies; Protein families: genetic information processing; Chaperones and folding catalysts | Brite Hierarchies; Protein families: genetic information processing; Mitochondrial biogenesis	ENOG4111P6I*	Heat shock protein	Posttranslational modification, protein turnover, chaperones	PF00226 [DnaJ domain]		-	-			32	-	-	-	-	-	-	-	-	232348.ADXL01000073_gene29	4.33e-105	305.0	COG0484@1|root,COG0484@2|Bacteria,1G5QV@1117|Cyanobacteria,1H0RV@1129|Synechococcus	1117|Cyanobacteria	O	DnaJ-class molecular chaperone	-	-	-	-	DnaJ
fig|1129.257.peg.29	0	0	0	0	ENOG4111ZB2*	Protein of unknown function (DUF3143)	Function unknown	PF11341 [Protein of unknown function (DUF3143)]		-	-			13	-	-	-	-	-	-	-	-	180281.CPCC7001_437	2.26e-18	78.2	2CD6H@1|root,32RX4@2|Bacteria,1G7WV@1117|Cyanobacteria,22T13@167375|Cyanobium	1117|Cyanobacteria	S	Protein of unknown function (DUF3143)	-	-	-	-	DUF3143
fig|1129.257.peg.30	0	0	0	0	0	0	0	0		-	-			5	-	-	-	-	-	-	-	-	232348.ADXL01000073_gene27	1e-53	168.0	2BPX2@1|root,32IQR@2|Bacteria,1GNR3@1117|Cyanobacteria,1H1F3@1129|Synechococcus	1117|Cyanobacteria	-	-	-	-	-	-	-
fig|1129.257.peg.31	0	0	0	0	ENOG410Z11G*	0	Function unknown	0		-	-			13	-	-	-	-	-	-	-	-	232348.ADXL01000073_gene26	7.45e-30	105.0	2CEZ1@1|root,2ZUEB@2|Bacteria,1GG6F@1117|Cyanobacteria,1H1MQ@1129|Synechococcus	1117|Cyanobacteria	-	-	-	-	-	-	-
fig|1129.257.peg.32	bioD	K01935	dethiobiotin synthetase [EC:6.3.3.3]	Metabolism; Metabolism of cofactors and vitamins; Biotin metabolism	COG0132*	Dethiobiotin synthetase	Coenzyme metabolism	PF13500 [AAA domain]		bioD	ko:K01935	K01935	bioD; dethiobiotin synthetase [EC:6.3.3.3]	120	bioD	ko:K01935	ko00780,ko01100,map00780,map01100	M00123,M00573,M00577	R03182	RC00868	ko00000,ko00001,ko00002,ko01000	-	232348.ADXL01000073_gene25	1.17e-137	391.0	COG0132@1|root,COG0132@2|Bacteria,1G03P@1117|Cyanobacteria,1GZGF@1129|Synechococcus	1117|Cyanobacteria	H	Catalyzes a mechanistically unusual reaction, the ATP- dependent insertion of CO2 between the N7 and N8 nitrogen atoms of 7,8-diaminopelargonic acid (DAPA) to form an ureido ring	GO:0003674,GO:0003824,GO:0004141,GO:0005575,GO:0005622,GO:0005623,GO:0005737,GO:0005829,GO:0006082,GO:0006732,GO:0006766,GO:0006767,GO:0006768,GO:0006790,GO:0006807,GO:0008150,GO:0008152,GO:0009058,GO:0009102,GO:0009108,GO:0009110,GO:0009987,GO:0016053,GO:0016874,GO:0016879,GO:0016882,GO:0017144,GO:0018130,GO:0019752,GO:0032787,GO:0034641,GO:0042364,GO:0043436,GO:0043603,GO:0043604,GO:0044237,GO:…	6.3.3.3	-	-	AAA_26
fig|1129.257.peg.33	bioC	K02169	malonyl-CoA O-methyltransferase [EC:2.1.1.197]	Metabolism; Metabolism of cofactors and vitamins; Biotin metabolism	ENOG41122DG*	biosynthesis	Coenzyme transport and metabolism	0		bioC	ko:K02169	K02169	bioC; malonyl-CoA O-methyltransferase [EC:2.1.1.197]	23	-	ko:K02169	ko00780,ko01100,map00780,map01100	M00572	R09543	RC00003,RC00460	ko00000,ko00001,ko00002,ko01000	-	232348.ADXL01000073_gene24	1.19e-147	419.0	COG4106@1|root,COG4106@2|Bacteria,1G70V@1117|Cyanobacteria,1H0BT@1129|Synechococcus	1117|Cyanobacteria	S	Methyltransferase domain	-	2.1.1.197	-	-	Methyltransf_11,Methyltransf_23,Methyltransf_25
fig|1129.257.peg.34	bioK	K19560	pimeloyl-[acyl-carrier protein] methyl ester esterase [EC:3.1.1.85]	Metabolism; Metabolism of cofactors and vitamins; Biotin metabolism	ENOG410XVM9*	0	Function unknown	0		K19560	ko:K19560				-	ko:K19560	ko00780,ko01100,map00780,map01100	M00572	R09725	RC00460,RC00461	ko00000,ko00001,ko00002,ko01000	-	232348.ADXL01000073_gene23	2.59e-143	407.0	COG0400@1|root,COG0400@2|Bacteria,1GHFM@1117|Cyanobacteria,1H0IF@1129|Synechococcus	1117|Cyanobacteria	S	carboxylic ester hydrolase activity	-	3.1.1.85	-	-	Abhydrolase_6,Hydrolase_4
fig|1129.257.peg.35	bioF	K00652	8-amino-7-oxononanoate synthase [EC:2.3.1.47]	Metabolism; Metabolism of cofactors and vitamins; Biotin metabolism | Brite Hierarchies; Protein families: metabolism; Amino acid related enzymes	COG0156*	7-keto-8-aminopelargonate synthetase and related enzymes	Coenzyme metabolism	PF00155 [Aminotransferase class I and II]		bioF	ko:K00639,ko:K00652	K00652	bioF; 8-amino-7-oxononanoate synthase [EC:2.3.1.47]	131	bioF	ko:K00639,ko:K00652	ko00260,ko00780,ko01100,map00260,map00780,map01100	M00123,M00573,M00577	R00371,R03210,R10124	RC00004,RC00039,RC00394,RC02725	ko00000,ko00001,ko00002,ko01000,ko01007	-	232348.ADXL01000073_gene22	1.28e-244	677.0	COG0156@1|root,COG0156@2|Bacteria,1FZY9@1117|Cyanobacteria,1GZBX@1129|Synechococcus	1117|Cyanobacteria	E	Catalyzes the decarboxylative condensation of pimeloyl- acyl-carrier protein and L-alanine to produce 8-amino-7- oxononanoate (AON), acyl-carrier protein , and carbon dioxide	-	2.3.1.29,2.3.1.47	-	iJN678.bioF	Aminotran_1_2
fig|1129.257.peg.36	helY	K03727	ATP-dependent RNA helicase HelY [EC:3.6.4.-]	Not Included in Pathway or Brite; Unclassified: metabolism; Enzymes with EC numbers	COG4581*	Superfamily II RNA helicase	DNA replication, recombination and repair	PF00270 [DEAD/DEAH box helicase];PF04851 [Type III restriction enzyme, res subunit];PF08148 [DSHCT (NUC185) domain]		ski2	-			508	ski2	-	-	-	-	-	-	-	292564.Cyagr_3062	0.0	1513.0	COG4581@1|root,COG4581@2|Bacteria,1G1R1@1117|Cyanobacteria,22RP7@167375|Cyanobium	1117|Cyanobacteria	L	DSHCT	-	-	-	-	DEAD,DSHCT,Helicase_C
fig|1129.257.peg.37	mhpA	K05712	3-(3-hydroxy-phenyl)propionate hydroxylase [EC:1.14.13.127]	Metabolism; Amino acid metabolism; Phenylalanine metabolism	COG0654*	2-polyprenyl-6-methoxyphenol hydroxylase and related FAD-dependent oxidoreductases	Energy production and conversion|Coenzyme metabolism	PF01494 [FAD binding domain]		-	-			153	-	-	-	-	-	-	-	-	232348.ADXL01000079_gene998	5.06e-208	585.0	COG0654@1|root,COG0654@2|Bacteria,1G5VZ@1117|Cyanobacteria	1117|Cyanobacteria	CH	PFAM FAD binding domain	-	-	-	-	FAD_binding_3
fig|1129.257.peg.38	0	0	0	0	0	0	0	0		-	-				-	-	-	-	-	-	-	-	232348.ADXL01000072_gene154	1.96e-12	60.8	2BSR3@1|root,32MTX@2|Bacteria,1GPU8@1117|Cyanobacteria,1H3VY@1129|Synechococcus	1117|Cyanobacteria	-	-	-	-	-	-	-
fig|1129.257.peg.39	rlmH	K00783	23S rRNA (pseudouridine1915-N3)-methyltransferase [EC:2.1.1.177]	Brite Hierarchies; Protein families: genetic information processing; Ribosome biogenesis	COG1576*	Uncharacterized conserved protein	Function unknown	PF02590 [Predicted SPOUT methyltransferase]		rlmH	ko:K00783	K00783	rlmH; 23S rRNA (pseudouridine1915-N3)-methyltransferase [EC:2.1.1.177]	73	rlmH	ko:K00783	-	-	-	-	ko00000,ko01000,ko03009	-	232348.ADXL01000072_gene153	1e-91	269.0	COG1576@1|root,COG1576@2|Bacteria,1G89E@1117|Cyanobacteria,1H0B6@1129|Synechococcus	1117|Cyanobacteria	J	Specifically methylates the pseudouridine at position 1915 (m3Psi1915) in 23S rRNA	-	2.1.1.177	-	-	SPOUT_MTase
fig|1129.257.peg.40	purB, ADSL	K01756	adenylosuccinate lyase [EC:4.3.2.2]	Metabolism; Nucleotide metabolism; Purine metabolism | Metabolism; Amino acid metabolism; Alanine, aspartate and glutamate metabolism	COG0015*	Adenylosuccinate lyase	Nucleotide transport and metabolism	PF00206 [Lyase];PF10397 [Adenylosuccinate lyase C-terminus]		purB	ko:K01756	K01756	purB, ADSL; adenylosuccinate lyase [EC:4.3.2.2]	320	purB	ko:K01756	ko00230,ko00250,ko01100,ko01110,ko01130,map00230,map00250,map01100,map01110,map01130	M00048,M00049	R01083,R04559	RC00379,RC00444,RC00445	ko00000,ko00001,ko00002,ko01000	-	232348.ADXL01000072_gene152	1.46e-300	821.0	COG0015@1|root,COG0015@2|Bacteria,1G07M@1117|Cyanobacteria,1GZ9Y@1129|Synechococcus	1117|Cyanobacteria	F	Belongs to the lyase 1 family. Adenylosuccinate lyase subfamily	GO:0003674,GO:0003824,GO:0004018,GO:0006139,GO:0006163,GO:0006164,GO:0006167,GO:0006725,GO:0006753,GO:0006793,GO:0006796,GO:0006807,GO:0008150,GO:0008152,GO:0009058,GO:0009117,GO:0009123,GO:0009124,GO:0009126,GO:0009127,GO:0009150,GO:0009152,GO:0009156,GO:0009161,GO:0009165,GO:0009167,GO:0009168,GO:0009259,GO:0009260,GO:0009987,GO:0016829,GO:0016840,GO:0016842,GO:0017144,GO:0018130,GO:0019438,GO:…	4.3.2.2	-	-	ADSL_C,Lyase_1
fig|1129.257.peg.41	0	0	0	0	ENOG410YSW5*	0	Function unknown	0		-	-			32	-	-	-	-	-	-	-	-	232348.ADXL01000072_gene151	1.82e-41	135.0	2FGD8@1|root,3489E@2|Bacteria,1GNV8@1117|Cyanobacteria,1H1NU@1129|Synechococcus	1117|Cyanobacteria	-	-	-	-	-	-	-
fig|1129.257.peg.42	tlyA	K06442	23S rRNA (cytidine1920-2'-O)/16S rRNA (cytidine1409-2'-O)-methyltransferase [EC:2.1.1.226 2.1.1.227]	Brite Hierarchies; Protein families: genetic information processing; Ribosome biogenesis	COG1189*	Predicted rRNA methylase	Translation, ribosomal structure and biogenesis	PF01479 [S4 domain];PF01728 [FtsJ-like methyltransferase]		tly	ko:K06442	K06442	tlyA; 23S rRNA (cytidine1920-2'-O)/16S rRNA (cytidine1409-2'-O)-methyltransferase [EC:2.1.1.226 2.1.1.227]	132	tly	ko:K06442	-	-	-	-	ko00000,ko01000,ko03009	-	232348.ADXL01000072_gene150	5e-177	496.0	COG1189@1|root,COG1189@2|Bacteria,1G001@1117|Cyanobacteria,1GZPP@1129|Synechococcus	1117|Cyanobacteria	J	FtsJ-like methyltransferase	-	2.1.1.226,2.1.1.227	-	-	FtsJ,S4
fig|1129.257.peg.43	glnK	K04752	nitrogen regulatory protein P-II 2	Not Included in Pathway or Brite; Unclassified: genetic information processing; Transcription	COG0347*	Nitrogen regulatory protein PII	Amino acid transport and metabolism	PF00543 [Nitrogen regulatory protein P-II]		glnB	ko:K04751,ko:K04752	K04751	glnB; nitrogen regulatory protein P-II 1	85	glnB	ko:K04751,ko:K04752	ko02020,map02020	-	-	-	ko00000,ko00001	-	232348.ADXL01000072_gene149	8.58e-71	213.0	COG0347@1|root,COG0347@2|Bacteria,1G5QJ@1117|Cyanobacteria,1H0HR@1129|Synechococcus	1117|Cyanobacteria	K	Belongs to the P(II) protein family	GO:0003674,GO:0005488,GO:0005515,GO:0042802	-	-	-	P-II
fig|1129.257.peg.44	queF	K09457	7-cyano-7-deazaguanine reductase [EC:1.7.1.13]	Metabolism; Metabolism of cofactors and vitamins; Folate biosynthesis | Brite Hierarchies; Protein families: genetic information processing; Transfer RNA biogenesis	COG0780*	Enzyme related to GTP cyclohydrolase I	General function prediction only	PF14489 [QueF-like protein]		queF	ko:K09457	K09457	queF; 7-cyano-7-deazaguanine reductase [EC:1.7.1.13]	84	queF	ko:K09457	ko00790,ko01100,map00790,map01100	-	R07605	RC01875	ko00000,ko00001,ko01000,ko03016	-	232348.ADXL01000072_gene148	3.77e-93	271.0	COG0780@1|root,COG0780@2|Bacteria,1G5W6@1117|Cyanobacteria,1H07B@1129|Synechococcus	1117|Cyanobacteria	F	Catalyzes the NADPH-dependent reduction of 7-cyano-7- deazaguanine (preQ0) to 7-aminomethyl-7-deazaguanine (preQ1)	-	1.7.1.13	-	-	QueF
fig|1129.257.peg.45	resB, ccs1	K07399	cytochrome c biogenesis protein	Not Included in Pathway or Brite; Unclassified: genetic information processing; Protein processing	COG1333*	ResB protein required for cytochrome c biosynthesis	Posttranslational modification, protein turnover, chaperones	PF05140 [ResB-like family ]		ccs1	ko:K07399	K07399	resB, ccs1; cytochrome c biogenesis protein	158	ccs1	ko:K07399	-	-	-	-	ko00000	-	232348.ADXL01000072_gene147	5.22e-294	804.0	COG1333@1|root,COG1333@2|Bacteria,1G0R9@1117|Cyanobacteria,1GYPZ@1129|Synechococcus	1117|Cyanobacteria	O	Required during biogenesis of c-type cytochromes (cytochrome c6 and cytochrome f) at the step of heme attachment	-	-	-	-	ResB
fig|1129.257.peg.46	ccdA	K06196	cytochrome c-type biogenesis protein	Brite Hierarchies; Protein families: signaling and cellular processes; Transporters	COG0785*	Cytochrome c biogenesis protein	Posttranslational modification, protein turnover, chaperones	PF02683 [Cytochrome C biogenesis protein transmembrane region];PF13386 [Cytochrome C biogenesis protein transmembrane region ]		ccdA	ko:K06196	K06196	ccdA; cytochrome c-type biogenesis protein	84	ccdA	ko:K06196	-	-	-	-	ko00000,ko02000	5.A.1.2	232348.ADXL01000072_gene146	3.71e-149	422.0	COG0785@1|root,COG0785@2|Bacteria,1G0FI@1117|Cyanobacteria,1GZTT@1129|Synechococcus	1117|Cyanobacteria	O	Cytochrome c biogenesis protein	-	-	-	-	DsbD
fig|1129.257.peg.47	ftsW, spoVE	K03588	cell division protein FtsW	Cellular Processes; Cell growth and death; Cell cycle - Caulobacter | Brite Hierarchies; Protein families: genetic information processing; Chromosome and associated proteins | Brite Hierarchies; Protein families: signaling and cellular processes; Transporters	COG0772*	Bacterial cell division membrane protein	Cell division and chromosome partitioning	PF01098 [Cell cycle protein]		ftsW	ko:K03588	K03588	ftsW, spoVE; cell division protein FtsW	247	ftsW	ko:K03588	ko04112,map04112	-	-	-	ko00000,ko00001,ko02000,ko03036	2.A.103.1	232348.ADXL01000072_gene145	3.86e-261	719.0	COG0772@1|root,COG0772@2|Bacteria,1G16S@1117|Cyanobacteria,1GZAD@1129|Synechococcus	1117|Cyanobacteria	D	Belongs to the SEDS family	-	-	-	-	FTSW_RODA_SPOVE
fig|1129.257.peg.48	apcC	K02094	phycobilisome core linker protein	Metabolism; Energy metabolism; Photosynthesis - antenna proteins | Brite Hierarchies; Protein families: metabolism; Photosynthesis proteins	ENOG41122US*	Rod linker protein, associated with allophycocyanin. Linker polypeptides determine the state of aggregation and the location of the disk-shaped phycobiliprotein units within the phycobilisome and modulate their spectroscopic properties in order to mediate a directed and optimal energy transfer (By similarity)	Coenzyme transport and metabolism	PF01383 [CpcD/allophycocyanin linker domain]		apcC	ko:K02094	K02094	apcC; phycobilisome core linker protein	51	apcC	ko:K02094	ko00196,ko01100,map00196,map01100	-	-	-	ko00000,ko00001,ko00194	-	232348.ADXL01000072_gene144	4.37e-43	140.0	2CHHF@1|root,32S63@2|Bacteria,1G7RG@1117|Cyanobacteria,1H124@1129|Synechococcus	1117|Cyanobacteria	S	Rod linker protein, associated with allophycocyanin. Linker polypeptides determine the state of aggregation and the location of the disk-shaped phycobiliprotein units within the phycobilisome and modulate their spectroscopic properties in order to mediate a directed and optimal energy transfer	GO:0005575,GO:0005622,GO:0005623,GO:0009579,GO:0016020,GO:0034357,GO:0042651,GO:0044424,GO:0044436,GO:0044464	-	-	-	CpcD
fig|1129.257.peg.49	apcB	K02093	allophycocyanin beta subunit	Metabolism; Energy metabolism; Photosynthesis - antenna proteins | Brite Hierarchies; Protein families: metabolism; Photosynthesis proteins	ENOG410XR43*	allophycocyanin beta subunit	Energy production and conversion	PF00502 [Phycobilisome protein]		apcB	ko:K02093	K02093	apcB; allophycocyanin beta subunit	198	apcB	ko:K02093	ko00196,ko01100,map00196,map01100	-	-	-	ko00000,ko00001,ko00194	-	232348.ADXL01000072_gene143	1.6e-108	313.0	28I0N@1|root,2Z7X0@2|Bacteria,1FZVG@1117|Cyanobacteria,1GYTC@1129|Synechococcus	1117|Cyanobacteria	C	Allophycocyanin beta subunit	GO:0005575,GO:0005622,GO:0005623,GO:0009579,GO:0016020,GO:0034357,GO:0042651,GO:0044424,GO:0044436,GO:0044464	-	-	-	Phycobilisome
fig|1129.257.peg.50	apcA	K02092	allophycocyanin alpha subunit	Metabolism; Energy metabolism; Photosynthesis - antenna proteins | Brite Hierarchies; Protein families: metabolism; Photosynthesis proteins	ENOG410ZNUD*	allophycocyanin alpha	Function unknown	PF00502 [Phycobilisome protein]		apcA	ko:K02092	K02092	apcA; allophycocyanin alpha subunit	129	apcA	ko:K02092	ko00196,ko01100,map00196,map01100	-	-	-	ko00000,ko00001,ko00194	-	232348.ADXL01000072_gene142	2.11e-108	312.0	28I0N@1|root,2Z7RG@2|Bacteria,1G12V@1117|Cyanobacteria,1GZAX@1129|Synechococcus	1117|Cyanobacteria	C	Allophycocyanin alpha	GO:0005575,GO:0005622,GO:0005623,GO:0009579,GO:0016020,GO:0030076,GO:0030089,GO:0032991,GO:0034357,GO:0042651,GO:0044424,GO:0044425,GO:0044436,GO:0044464,GO:0098796	-	-	-	Phycobilisome
fig|1129.257.peg.51	apcE	K02096	phycobilisome core-membrane linker protein	Metabolism; Energy metabolism; Photosynthesis - antenna proteins | Brite Hierarchies; Protein families: metabolism; Photosynthesis proteins	ENOG410XR18*	Polypeptide	Function unknown	PF00427 [Phycobilisome Linker polypeptide];PF00502 [Phycobilisome protein]		apcE	ko:K02096	K02096	apcE; phycobilisome core-membrane linker protein	292	apcE	ko:K02096	ko00196,ko01100,map00196,map01100	-	-	-	ko00000,ko00001,ko00194	-	232348.ADXL01000072_gene141	0.0	1912.0	COG0448@1|root,COG0448@2|Bacteria,1G0CU@1117|Cyanobacteria,1GYKM@1129|Synechococcus	1117|Cyanobacteria	G	Belongs to the phycobilisome linker protein family	GO:0005575,GO:0005622,GO:0005623,GO:0009579,GO:0016020,GO:0034357,GO:0042651,GO:0044424,GO:0044436,GO:0044464	-	-	-	PBS_linker_poly,Phycobilisome
fig|1129.257.peg.52	ubiG	K00568	2-polyprenyl-6-hydroxyphenyl methylase / 3-demethylubiquinone-9 3-methyltransferase [EC:2.1.1.222 2.1.1.64]	Metabolism; Metabolism of cofactors and vitamins; Ubiquinone and other terpenoid-quinone biosynthesis	COG0500*	SAM-dependent methyltransferases	General function prediction only|Secondary metabolites biosynthesis, transport and catabolism	PF08241 [Methyltransferase domain];PF08242 [Methyltransferase domain];PF13489 [Methyltransferase domain];PF13649 [Methyltransferase domain];PF13847 [Methyltransferase domain]		-	-			156	-	-	-	-	-	-	-	-	232348.ADXL01000072_gene140	3.58e-294	803.0	COG2227@1|root,COG2227@2|Bacteria,1G0TK@1117|Cyanobacteria,1GZNY@1129|Synechococcus	1117|Cyanobacteria	H	COG0500 SAM-dependent methyltransferases	-	-	-	-	Methyltransf_12,Methyltransf_31
fig|1129.257.peg.53	atpI	K02116	ATP synthase protein I	Brite Hierarchies; Protein families: metabolism; Photosynthesis proteins	ENOG4111WG6*	atp synthase	Energy production and conversion	0		atp1	ko:K02116	K02116	atpI; ATP synthase protein I	31	atp1	ko:K02116	-	-	-	-	ko00000,ko00194	3.A.2.1	232348.ADXL01000072_gene139	6.31e-76	228.0	2CUUV@1|root,32SW6@2|Bacteria,1G82R@1117|Cyanobacteria,1H0EZ@1129|Synechococcus	1117|Cyanobacteria	S	ATP synthase	-	-	-	-	ATP-synt_I,AtpR
fig|1129.257.peg.54	ATPF0A, atpB	K02108	F-type H+-transporting ATPase subunit a	Metabolism; Energy metabolism; Oxidative phosphorylation | Metabolism; Energy metabolism; Photosynthesis | Brite Hierarchies; Protein families: metabolism; Photosynthesis proteins | Brite Hierarchies; Protein families: genetic information processing; Chaperones and folding catalysts	COG0356*	F0F1-type ATP synthase, subunit a	Energy production and conversion	PF00119 [ATP synthase A chain]		atpI	ko:K02108	K02108	ATPF0A, atpB; F-type H+-transporting ATPase subunit a	215	atpI	ko:K02108	ko00190,ko00195,ko01100,map00190,map00195,map01100	M00157	-	-	ko00000,ko00001,ko00002,ko00194,ko03110	3.A.2.1	232348.ADXL01000072_gene138	1.76e-174	486.0	COG0356@1|root,COG0356@2|Bacteria,1G01X@1117|Cyanobacteria,1GZF5@1129|Synechococcus	1117|Cyanobacteria	C	it plays a direct role in the translocation of protons across the membrane	GO:0003674,GO:0003824,GO:0005215,GO:0005575,GO:0005622,GO:0005623,GO:0005886,GO:0005887,GO:0006139,GO:0006163,GO:0006164,GO:0006725,GO:0006753,GO:0006754,GO:0006793,GO:0006796,GO:0006807,GO:0006810,GO:0006811,GO:0006812,GO:0008150,GO:0008152,GO:0008324,GO:0009058,GO:0009117,GO:0009123,GO:0009124,GO:0009126,GO:0009127,GO:0009141,GO:0009142,GO:0009144,GO:0009145,GO:0009150,GO:0009152,GO:0009156,GO:…	-	-	-	ATP-synt_A
fig|1129.257.peg.55	ATPF0C, atpE	K02110	F-type H+-transporting ATPase subunit c	Metabolism; Energy metabolism; Oxidative phosphorylation | Metabolism; Energy metabolism; Photosynthesis | Brite Hierarchies; Protein families: metabolism; Photosynthesis proteins	COG0636*	F0F1-type ATP synthase, subunit c/Archaeal/vacuolar-type H+-ATPase, subunit K	Energy production and conversion	PF00137 [ATP synthase subunit C]		atpE	ko:K02110	K02110	ATPF0C, atpE; F-type H+-transporting ATPase subunit c	88	atpE	ko:K02110	ko00190,ko00195,ko01100,map00190,map00195,map01100	M00157	-	-	ko00000,ko00001,ko00002,ko00194	3.A.2.1	232348.ADXL01000072_gene137	4.02e-44	144.0	COG0636@1|root,COG0636@2|Bacteria,1G7UT@1117|Cyanobacteria,1H11P@1129|Synechococcus	1117|Cyanobacteria	C	F(1)F(0) ATP synthase produces ATP from ADP in the presence of a proton or sodium gradient. F-type ATPases consist of two structural domains, F(1) containing the extramembraneous catalytic core and F(0) containing the membrane proton channel, linked together by a central stalk and a peripheral stalk. During catalysis, ATP synthesis in the catalytic domain of F(1) is coupled via a rotary mechanism…	GO:0003674,GO:0003824,GO:0005215,GO:0005575,GO:0005622,GO:0005623,GO:0006139,GO:0006163,GO:0006164,GO:0006725,GO:0006753,GO:0006754,GO:0006793,GO:0006796,GO:0006807,GO:0006810,GO:0006811,GO:0006812,GO:0008150,GO:0008152,GO:0008324,GO:0009058,GO:0009117,GO:0009123,GO:0009124,GO:0009126,GO:0009127,GO:0009141,GO:0009142,GO:0009144,GO:0009145,GO:0009150,GO:0009152,GO:0009156,GO:0009161,GO:0009165,GO:…	-	-	-	ATP-synt_C
fig|1129.257.peg.56	ATPF0B, atpF	K02109	F-type H+-transporting ATPase subunit b	Metabolism; Energy metabolism; Oxidative phosphorylation | Metabolism; Energy metabolism; Photosynthesis | Brite Hierarchies; Protein families: metabolism; Photosynthesis proteins	COG0711*	F0F1-type ATP synthase, subunit b	Energy production and conversion	PF00430 [ATP synthase B/B' CF(0)]		atpG	ko:K02109	K02109	ATPF0B, atpF; F-type H+-transporting ATPase subunit b	59	atpG	ko:K02109	ko00190,ko00195,ko01100,map00190,map00195,map01100	M00157	-	-	ko00000,ko00001,ko00002,ko00194	3.A.2.1	232348.ADXL01000072_gene136	9.75e-92	270.0	COG0711@1|root,COG0711@2|Bacteria,1G6NA@1117|Cyanobacteria,1H098@1129|Synechococcus	1117|Cyanobacteria	C	Component of the F(0) channel, it forms part of the peripheral stalk, linking F(1) to F(0). The b'-subunit is a diverged and duplicated form of b found in plants and photosynthetic bacteria	GO:0005575,GO:0005622,GO:0005623,GO:0005886,GO:0016020,GO:0016469,GO:0032991,GO:0044424,GO:0044425,GO:0044459,GO:0044464,GO:0045259,GO:0045260,GO:0071944,GO:0098796,GO:0098797	-	-	-	ATP-synt_B
fig|1129.257.peg.57	ATPF0B, atpF	K02109	F-type H+-transporting ATPase subunit b	Metabolism; Energy metabolism; Oxidative phosphorylation | Metabolism; Energy metabolism; Photosynthesis | Brite Hierarchies; Protein families: metabolism; Photosynthesis proteins	COG0711*	F0F1-type ATP synthase, subunit b	Energy production and conversion	PF00430 [ATP synthase B/B' CF(0)]		atpF	ko:K02109	K02109	ATPF0B, atpF; F-type H+-transporting ATPase subunit b	39	atpF	ko:K02109	ko00190,ko00195,ko01100,map00190,map00195,map01100	M00157	-	-	ko00000,ko00001,ko00002,ko00194	3.A.2.1	232348.ADXL01000072_gene135	6.48e-90	266.0	COG0711@1|root,COG0711@2|Bacteria,1G6NG@1117|Cyanobacteria,1H137@1129|Synechococcus	1117|Cyanobacteria	C	F(1)F(0) ATP synthase produces ATP from ADP in the presence of a proton or sodium gradient. F-type ATPases consist of two structural domains, F(1) containing the extramembraneous catalytic core and F(0) containing the membrane proton channel, linked together by a central stalk and a peripheral stalk. During catalysis, ATP synthesis in the catalytic domain of F(1) is coupled via a rotary mechanism…	GO:0005575,GO:0005622,GO:0005623,GO:0005886,GO:0016020,GO:0016469,GO:0032991,GO:0044424,GO:0044425,GO:0044459,GO:0044464,GO:0045259,GO:0045260,GO:0071944,GO:0098796,GO:0098797	-	-	-	ATP-synt_B
fig|1129.257.peg.58	ATPF1D, atpH	K02113	F-type H+-transporting ATPase subunit delta	Metabolism; Energy metabolism; Oxidative phosphorylation | Metabolism; Energy metabolism; Photosynthesis | Brite Hierarchies; Protein families: metabolism; Photosynthesis proteins	COG0712*	F0F1-type ATP synthase, delta subunit (mitochondrial oligomycin sensitivity protein)	Energy production and conversion	PF00213 [ATP synthase delta (OSCP) subunit]		atpD	ko:K02113	K02113	ATPF1D, atpH; F-type H+-transporting ATPase subunit delta	75	atpD	ko:K02113	ko00190,ko00195,ko01100,map00190,map00195,map01100	M00157	-	-	ko00000,ko00001,ko00002,ko00194	3.A.2.1	232348.ADXL01000072_gene134	1.42e-114	330.0	COG0712@1|root,COG0712@2|Bacteria,1G5SS@1117|Cyanobacteria,1GZ6P@1129|Synechococcus	1117|Cyanobacteria	C	F(1)F(0) ATP synthase produces ATP from ADP in the presence of a proton or sodium gradient. F-type ATPases consist of two structural domains, F(1) containing the extramembraneous catalytic core and F(0) containing the membrane proton channel, linked together by a central stalk and a peripheral stalk. During catalysis, ATP synthesis in the catalytic domain of F(1) is coupled via a rotary mechanism…	GO:0005575,GO:0005622,GO:0005623,GO:0005886,GO:0016020,GO:0016469,GO:0032991,GO:0044424,GO:0044425,GO:0044459,GO:0044464,GO:0045259,GO:0045260,GO:0071944,GO:0098796,GO:0098797	-	-	-	OSCP
fig|1129.257.peg.59	ATPF1A, atpA	K02111	F-type H+/Na+-transporting ATPase subunit alpha [EC:7.1.2.2 7.2.2.1]	Metabolism; Energy metabolism; Oxidative phosphorylation | Metabolism; Energy metabolism; Photosynthesis | Brite Hierarchies; Protein families: metabolism; Photosynthesis proteins	COG0056*	F0F1-type ATP synthase, alpha subunit	Energy production and conversion	PF00006 [ATP synthase alpha/beta family, nucleotide-binding domain];PF00306 [ATP synthase alpha/beta chain, C terminal domain];PF02874 [ATP synthase alpha/beta family, beta-barrel domain]		atpA	ko:K02111	K02111	ATPF1A, atpA; F-type H+/Na+-transporting ATPase subunit alpha [EC:7.1.2.2 7.2.2.1]	414	atpA	ko:K02111	ko00190,ko00195,ko01100,map00190,map00195,map01100	M00157	-	-	ko00000,ko00001,ko00002,ko00194,ko01000	3.A.2.1	232348.ADXL01000072_gene133	0.0	933.0	COG0056@1|root,COG0056@2|Bacteria,1FZXK@1117|Cyanobacteria,1GYZE@1129|Synechococcus	1117|Cyanobacteria	F	Produces ATP from ADP in the presence of a proton gradient across the membrane. The alpha chain is a regulatory subunit	GO:0005575,GO:0005622,GO:0005623,GO:0005886,GO:0016020,GO:0016469,GO:0032991,GO:0044424,GO:0044425,GO:0044459,GO:0044464,GO:0045259,GO:0045260,GO:0071944,GO:0098796,GO:0098797	3.6.3.14	-	-	ATP-synt_ab,ATP-synt_ab_C,ATP-synt_ab_N
fig|1129.257.peg.60	ATPF1G, atpG	K02115	F-type H+-transporting ATPase subunit gamma	Metabolism; Energy metabolism; Oxidative phosphorylation | Metabolism; Energy metabolism; Photosynthesis | Brite Hierarchies; Protein families: metabolism; Photosynthesis proteins	COG0224*	F0F1-type ATP synthase, gamma subunit	Energy production and conversion	PF00231 [ATP synthase]		atpC	ko:K02115	K02115	ATPF1G, atpG; F-type H+-transporting ATPase subunit gamma	255	atpC	ko:K02115	ko00190,ko00195,ko01100,map00190,map00195,map01100	M00157	-	-	ko00000,ko00001,ko00002,ko00194	3.A.2.1	232348.ADXL01000072_gene132	2.54e-200	558.0	COG0224@1|root,COG0224@2|Bacteria,1G0G4@1117|Cyanobacteria,1GYID@1129|Synechococcus	1117|Cyanobacteria	C	Produces ATP from ADP in the presence of a proton gradient across the membrane. The gamma chain is believed to be important in regulating ATPase activity and the flow of protons through the CF(0) complex	GO:0005575,GO:0005622,GO:0005623,GO:0005886,GO:0016020,GO:0016469,GO:0032991,GO:0044424,GO:0044425,GO:0044459,GO:0044464,GO:0045259,GO:0045260,GO:0071944,GO:0098796,GO:0098797	-	-	-	ATP-synt
fig|1129.257.peg.61	0	0	0	0	ENOG410XWRJ*	0	Function unknown	PF13759 [Putative 2OG-Fe(II) oxygenase]		-	-			14	-	-	-	-	-	-	-	-	232348.ADXL01000072_gene131	1.18e-150	426.0	28P0E@1|root,2ZBX1@2|Bacteria,1G5MT@1117|Cyanobacteria,1GYKP@1129|Synechococcus	1117|Cyanobacteria	S	Putative 2OG-Fe(II) oxygenase	-	-	-	-	2OG-FeII_Oxy_5
fig|1129.257.peg.62	petF	K02639	ferredoxin	Metabolism; Energy metabolism; Photosynthesis | Brite Hierarchies; Protein families: metabolism; Photosynthesis proteins	COG0633*	Ferredoxin	Energy production and conversion	PF00111 [2Fe-2S iron-sulfur cluster binding domain]		petF1	ko:K02639	K02639	petF; ferredoxin	62	petF1	ko:K02639	ko00195,map00195	-	-	-	ko00000,ko00001,ko00194	-	232348.ADXL01000072_gene130	8.32e-79	234.0	COG1018@1|root,COG1018@2|Bacteria,1G6QX@1117|Cyanobacteria,1H0PQ@1129|Synechococcus	1117|Cyanobacteria	C	Ferredoxin	-	-	-	-	Fer2
fig|1129.257.peg.63	0	0	0	0	0	0	0	0		-	-			11	-	-	-	-	-	-	-	-	232348.ADXL01000072_gene129	3.57e-30	107.0	28SFV@1|root,2ZESD@2|Bacteria,1GH37@1117|Cyanobacteria	1117|Cyanobacteria	-	-	-	-	-	-	-
fig|1129.257.peg.64	0	0	0	0	ENOG410XSDK*	Protein of unknown function (DUF3326)	Function unknown	PF11805 [Protein of unknown function (DUF3326)]		-	-			249	-	-	-	-	-	-	-	-	232348.ADXL01000072_gene128	2.52e-223	619.0	COG0388@1|root,COG0388@2|Bacteria,1FZZG@1117|Cyanobacteria,1GYFE@1129|Synechococcus	1117|Cyanobacteria	S	Protein of unknown function (DUF3326)	-	-	-	-	DUF3326
fig|1129.257.peg.65	0	0	0	0	0	0	0	0		K09858	ko:K09858	K09858	K09858; SEC-C motif domain protein	43	-	ko:K09858	-	-	-	-	ko00000	-	232348.ADXL01000072_gene127	2.75e-95	278.0	COG3012@1|root,COG3012@2|Bacteria,1GNQE@1117|Cyanobacteria,1H1DF@1129|Synechococcus	1117|Cyanobacteria	S	protein conserved in bacteria	-	-	-	-	-
fig|1129.257.peg.66	0	0	0	0	0	0	0	0		-	-			1	#N/A	#N/A	#N/A	#N/A	#N/A	#N/A	#N/A	#N/A	#N/A	#N/A	#N/A	#N/A	#N/A	#N/A	#N/A	#N/A	#N/A	#N/A	#N/A	#N/A
fig|1129.257.peg.67	ald	K00259	alanine dehydrogenase [EC:1.4.1.1]	Metabolism; Amino acid metabolism; Alanine, aspartate and glutamate metabolism | Metabolism; Metabolism of other amino acids; Taurine and hypotaurine metabolism	COG0686*	Alanine dehydrogenase	Amino acid transport and metabolism	PF01262 [Alanine dehydrogenase/PNT, C-terminal domain];PF05222 [Alanine dehydrogenase/PNT, N-terminal domain]		ald	ko:K00259	K00259	ald; alanine dehydrogenase [EC:1.4.1.1]	214	ald	ko:K00259	ko00250,ko00430,ko01100,map00250,map00430,map01100	-	R00396	RC00008	ko00000,ko00001,ko01000	-	232348.ADXL01000072_gene125	1.09e-254	700.0	COG0686@1|root,COG0686@2|Bacteria,1G11E@1117|Cyanobacteria,1GYTX@1129|Synechococcus	1117|Cyanobacteria	C	Belongs to the AlaDH PNT family	-	1.4.1.1	-	-	AlaDh_PNT_C,AlaDh_PNT_N
fig|1129.257.peg.68	NADSYN1, QNS1, nadE	K01950	NAD+ synthase (glutamine-hydrolysing) [EC:6.3.5.1]	Metabolism; Metabolism of cofactors and vitamins; Nicotinate and nicotinamide metabolism	COG0171;COG0388*	0	0	PF00795 [Carbon-nitrogen hydrolase];PF02540 [NAD synthase]		nadE	ko:K01916,ko:K01950	K01950	E6.3.5.1, NADSYN1, QNS1, nadE; NAD+ synthase (glutamine-hydrolysing) [EC:6.3.5.1]	279	nadE	ko:K01916,ko:K01950	ko00760,ko01100,map00760,map01100	M00115	R00189,R00257	RC00010,RC00100	ko00000,ko00001,ko00002,ko01000	-	232348.ADXL01000072_gene124	0.0	983.0	COG0171@1|root,COG0388@1|root,COG0171@2|Bacteria,COG0388@2|Bacteria,1G1DF@1117|Cyanobacteria,1GZBH@1129|Synechococcus	1117|Cyanobacteria	H	Catalyzes the ATP-dependent amidation of deamido-NAD to form NAD. Uses L-glutamine as a nitrogen source	GO:0003674,GO:0003824,GO:0005575,GO:0005622,GO:0005623,GO:0005737,GO:0006139,GO:0006725,GO:0006732,GO:0006733,GO:0006753,GO:0006793,GO:0006796,GO:0006807,GO:0008150,GO:0008152,GO:0008795,GO:0009058,GO:0009108,GO:0009117,GO:0009165,GO:0009435,GO:0009987,GO:0016874,GO:0016879,GO:0016880,GO:0018130,GO:0019359,GO:0019362,GO:0019363,GO:0019438,GO:0019637,GO:0019674,GO:0034641,GO:0034654,GO:0044237,GO:…	6.3.1.5,6.3.5.1	-	-	CN_hydrolase,NAD_synthase
fig|1129.257.peg.69	nadD	K00969	nicotinate-nucleotide adenylyltransferase [EC:2.7.7.18]	Metabolism; Metabolism of cofactors and vitamins; Nicotinate and nicotinamide metabolism	COG1057*	Nicotinic acid mononucleotide adenylyltransferase	Coenzyme metabolism	0		nadD	ko:K00969	K00969	nadD; nicotinate-nucleotide adenylyltransferase [EC:2.7.7.18]	103	nadD	ko:K00969	ko00760,ko01100,map00760,map01100	M00115	R00137,R03005	RC00002	ko00000,ko00001,ko00002,ko01000	-	232348.ADXL01000072_gene123	4.28e-132	376.0	COG1057@1|root,COG1057@2|Bacteria,1G3FS@1117|Cyanobacteria,1H0CY@1129|Synechococcus	1117|Cyanobacteria	H	adenylyltransferase	GO:0000309,GO:0003674,GO:0003824,GO:0004515,GO:0006082,GO:0006139,GO:0006520,GO:0006531,GO:0006725,GO:0006732,GO:0006733,GO:0006753,GO:0006793,GO:0006796,GO:0006807,GO:0008150,GO:0008152,GO:0009058,GO:0009066,GO:0009108,GO:0009117,GO:0009165,GO:0009435,GO:0009987,GO:0016740,GO:0016772,GO:0016779,GO:0018130,GO:0019355,GO:0019359,GO:0019362,GO:0019363,GO:0019438,GO:0019637,GO:0019674,GO:0019752,GO:…	2.7.7.18	-	-	CTP_transf_like
fig|1129.257.peg.70	K06883	K06883	uncharacterized protein	Not Included in Pathway or Brite; Poorly characterized; Function unknown	COG1100*	GTPase SAR1 and related small G proteins	General function prediction only	PF00350 [Dynamin family];PF01926 [50S ribosome-binding GTPase];PF05128 [Domain of unknown function (DUF697) ]		era, ERAL1	ko:K06883	K03595	era, ERAL1; GTPase	111	-	ko:K06883	-	-	-	-	ko00000	-	232348.ADXL01000072_gene122	1.24e-283	779.0	COG0699@1|root,COG0699@2|Bacteria,1G49K@1117|Cyanobacteria,1GZ12@1129|Synechococcus	1117|Cyanobacteria	S	COG1100 GTPase SAR1 and related small G proteins	-	-	-	-	DUF697,MMR_HSR1
fig|1129.257.peg.71	pepP	K01262	Xaa-Pro aminopeptidase [EC:3.4.11.9]	Brite Hierarchies; Protein families: metabolism; Peptidases	COG0006*	Xaa-Pro aminopeptidase	Amino acid transport and metabolism	PF00557 [Metallopeptidase family M24];PF05195 [Aminopeptidase P, N-terminal domain]		pepP	ko:K01262	K01262	pepP; Xaa-Pro aminopeptidase [EC:3.4.11.9]	247	pepP	ko:K01262	-	-	-	-	ko00000,ko01000,ko01002	-	232348.ADXL01000072_gene121	9.45e-317	863.0	COG0006@1|root,COG0006@2|Bacteria,1G0KH@1117|Cyanobacteria,1GYKH@1129|Synechococcus	1117|Cyanobacteria	E	Belongs to the peptidase M24B family	-	3.4.11.9	-	-	AMP_N,Peptidase_M24
fig|1129.257.peg.72	K11777	K11777	HAD superfamily phosphatase	Not Included in Pathway or Brite; Poorly characterized; General function prediction only	COG0546*	Predicted phosphatases	General function prediction only	0		gph	ko:K11777	K11777	K11777; HAD superfamily phosphatase	101	gph	ko:K11777	-	-	-	-	ko00000	-	232348.ADXL01000072_gene120	7.08e-149	421.0	COG0546@1|root,COG0546@2|Bacteria,1G03G@1117|Cyanobacteria,1GYKD@1129|Synechococcus	1117|Cyanobacteria	S	Subfamily IA	-	-	-	-	HAD_2,Hydrolase
fig|1129.257.peg.73	PSRP3	K19032	30S ribosomal protein 3	Brite Hierarchies; Protein families: genetic information processing; Ribosome	ENOG4111VGA*	Probably a ribosomal protein or a ribosome-associated protein (By similarity)	Translation, ribosomal structure and biogenesis	PF04839 [Plastid and cyanobacterial ribosomal protein (PSRP-3 / Ycf65)]		ycf65	ko:K19032	K19032	PSRP3; 30S ribosomal protein 3	54	ycf65	ko:K19032	-	-	-	-	br01610,ko00000,ko03011	-	232348.ADXL01000072_gene119	3.7e-101	293.0	2C5W0@1|root,3137T@2|Bacteria,1G6TR@1117|Cyanobacteria,1GYH0@1129|Synechococcus	1117|Cyanobacteria	J	Probably a ribosomal protein or a ribosome-associated protein	-	-	-	-	PSRP-3_Ycf65
fig|1129.257.peg.74	0	0	0	0	0	0	0	0		-	-			4	-	-	-	-	-	-	-	-	232348.ADXL01000072_gene118	9.31e-164	468.0	COG0515@1|root,COG0515@2|Bacteria,1GRMJ@1117|Cyanobacteria,1H1T6@1129|Synechococcus	1117|Cyanobacteria	KLT	serine threonine protein kinase	-	-	-	-	-
fig|1129.257.peg.75	0	0	0	0	ENOG41120BI*	0	Function unknown	PF13672 [Protein phosphatase 2C]		-	-			10	-	-	-	-	-	-	-	-	232348.ADXL01000072_gene117	6.04e-199	561.0	COG0631@1|root,COG0631@2|Bacteria,1GPDX@1117|Cyanobacteria,1H2ZZ@1129|Synechococcus	1117|Cyanobacteria	T	Protein phosphatase 2C	-	-	-	-	PP2C_2
fig|1129.257.peg.76	chlD, bchD	K03404	magnesium chelatase subunit D [EC:6.6.1.1]	Metabolism; Metabolism of cofactors and vitamins; Porphyrin and chlorophyll metabolism	ENOG4111IBG*	von Willebrand factor type A	Function unknown	0		-	-			66	-	-	-	-	-	-	-	-	232348.ADXL01000072_gene116	1.05e-161	454.0	COG4245@1|root,COG4245@2|Bacteria,1GRNH@1117|Cyanobacteria,1H2GC@1129|Synechococcus	1117|Cyanobacteria	S	von Willebrand factor (vWF) type A domain	-	-	-	-	VWA
fig|1129.257.peg.77	PRKCA	K02677	classical protein kinase C alpha type [EC:2.7.11.13]	Environmental Information Processing; Signal transduction; Ras signaling pathway | Environmental Information Processing; Signal transduction; Rap1 signaling pathway | Environmental Information Processing; Signal transduction; MAPK signaling pathway | Environmental Information Processing; Signal transduction; MAPK signaling pathway - yeast | Environmental Information Processing; Signal transductio…	COG0515*	Serine/threonine protein kinase	DNA replication, recombination and repair|Transcription|Signal transduction mechanisms|General function prediction only	PF00069 [Protein kinase domain]		-	-			75	-	-	-	-	-	-	-	-	232348.ADXL01000072_gene115	1.64e-299	819.0	COG4248@1|root,COG4248@2|Bacteria,1GIU4@1117|Cyanobacteria,1H2QY@1129|Synechococcus	1117|Cyanobacteria	S	Protein kinase domain	-	-	-	-	Pkinase
fig|1129.257.peg.78	0	0	0	0	COG2339*	Predicted membrane protein	Function unknown	PF00498 [FHA domain]		-	-			6	-	-	-	-	-	-	-	-	232348.ADXL01000072_gene114	5.23e-130	373.0	COG1716@1|root,COG1716@2|Bacteria,1G14Z@1117|Cyanobacteria,1GZYR@1129|Synechococcus	1117|Cyanobacteria	T	Forkhead associated domain	-	-	-	-	FHA,PrsW-protease
fig|1129.257.peg.79	0	0	0	0	0	0	0	0		-	-			17	-	-	-	-	-	-	-	-	232348.ADXL01000072_gene113	2.17e-61	188.0	2A033@1|root,30N5J@2|Bacteria,1GH4I@1117|Cyanobacteria,1H34Q@1129|Synechococcus	1117|Cyanobacteria	-	-	-	-	-	-	-
fig|1129.257.peg.80	mrcA	K05366	penicillin-binding protein 1A [EC:2.4.1.129 3.4.16.4]	Metabolism; Glycan biosynthesis and metabolism; Peptidoglycan biosynthesis | Human Diseases; Drug resistance: Antimicrobial; beta-Lactam resistance | Brite Hierarchies; Protein families: metabolism; Glycosyltransferases | Brite Hierarchies; Protein families: metabolism; Peptidoglycan biosynthesis and degradation proteins	COG0744*	Membrane carboxypeptidase (penicillin-binding protein)	Cell envelope biogenesis, outer membrane	PF00498 [FHA domain];PF00905 [Penicillin binding protein transpeptidase domain];PF00912 [Transglycosylase];PF16697 [Inner membrane component of T3SS, cytoplasmic domain]		mrcB	-			222	mrcB	-	-	-	-	-	-	-	232348.ADXL01000072_gene112	0.0	1388.0	COG0744@1|root,COG1716@1|root,COG0744@2|Bacteria,COG1716@2|Bacteria,1G25G@1117|Cyanobacteria,1H2V3@1129|Synechococcus	1117|Cyanobacteria	MT	Inner membrane component of T3SS, cytoplasmic domain	-	-	-	-	FHA,Transgly,Transpeptidase,Yop-YscD_cpl
fig|1129.257.peg.81	0	0	0	0	0	0	0	0		-	-			6	-	-	-	-	-	-	-	-	232348.ADXL01000072_gene111	7.93e-205	574.0	2BAIC@1|root,323Z0@2|Bacteria,1GRNA@1117|Cyanobacteria,1H2FC@1129|Synechococcus	1117|Cyanobacteria	S	Rhomboid family	-	-	-	-	Rhomboid
fig|1129.257.peg.82	ATPF1E, atpC	K02114	F-type H+-transporting ATPase subunit epsilon	Metabolism; Energy metabolism; Oxidative phosphorylation | Metabolism; Energy metabolism; Photosynthesis | Brite Hierarchies; Protein families: metabolism; Photosynthesis proteins	COG0355*	F0F1-type ATP synthase, epsilon subunit (mitochondrial delta subunit)	Energy production and conversion	PF02823 [ATP synthase, Delta/Epsilon chain, beta-sandwich domain]		atpC	ko:K02114	K02114	ATPF1E, atpC; F-type H+-transporting ATPase subunit epsilon	66	atpC	ko:K02114	ko00190,ko00195,ko01100,map00190,map00195,map01100	M00157	-	-	ko00000,ko00001,ko00002,ko00194	3.A.2.1	232348.ADXL01000072_gene110	2.74e-82	244.0	COG0355@1|root,COG0355@2|Bacteria,1G5R3@1117|Cyanobacteria,1H0KK@1129|Synechococcus	1117|Cyanobacteria	C	Produces ATP from ADP in the presence of a proton gradient across the membrane	GO:0005575,GO:0005622,GO:0005623,GO:0005886,GO:0006139,GO:0006163,GO:0006164,GO:0006725,GO:0006753,GO:0006754,GO:0006793,GO:0006796,GO:0006807,GO:0006810,GO:0006811,GO:0006812,GO:0008150,GO:0008152,GO:0009058,GO:0009117,GO:0009123,GO:0009124,GO:0009126,GO:0009127,GO:0009141,GO:0009142,GO:0009144,GO:0009145,GO:0009150,GO:0009152,GO:0009156,GO:0009161,GO:0009165,GO:0009167,GO:0009168,GO:0009199,GO:…	-	-	-	ATP-synt_DE,ATP-synt_DE_N
fig|1129.257.peg.83	ATPF1B, atpD	K02112	F-type H+/Na+-transporting ATPase subunit beta [EC:7.1.2.2 7.2.2.1]	Metabolism; Energy metabolism; Oxidative phosphorylation | Metabolism; Energy metabolism; Photosynthesis | Brite Hierarchies; Protein families: metabolism; Photosynthesis proteins	COG0055*	F0F1-type ATP synthase, beta subunit	Energy production and conversion	PF00006 [ATP synthase alpha/beta family, nucleotide-binding domain];PF02874 [ATP synthase alpha/beta family, beta-barrel domain]		atpD	ko:K02112	K02112	ATPF1B, atpD; F-type H+/Na+-transporting ATPase subunit beta [EC:7.1.2.2 7.2.2.1]	398	atpD	ko:K02112	ko00190,ko00195,ko01100,map00190,map00195,map01100	M00157	-	-	ko00000,ko00001,ko00002,ko00194,ko01000	3.A.2.1	232348.ADXL01000072_gene109	0.0	922.0	COG0055@1|root,COG0055@2|Bacteria,1G1BK@1117|Cyanobacteria,1GZ3K@1129|Synechococcus	1117|Cyanobacteria	F	Produces ATP from ADP in the presence of a proton gradient across the membrane. The catalytic sites are hosted primarily by the beta subunits	GO:0005575,GO:0005622,GO:0005623,GO:0005886,GO:0016020,GO:0016469,GO:0032991,GO:0044424,GO:0044425,GO:0044459,GO:0044464,GO:0045259,GO:0045260,GO:0071944,GO:0098796,GO:0098797	3.6.3.14	-	-	ATP-synt_ab,ATP-synt_ab_N
fig|1129.257.peg.84	groES, HSPE1	K04078	chaperonin GroES	Brite Hierarchies; Protein families: genetic information processing; Chaperones and folding catalysts | Brite Hierarchies; Protein families: genetic information processing; Mitochondrial biogenesis	COG0234*	Co-chaperonin GroES (HSP10)	Posttranslational modification, protein turnover, chaperones	PF00166 [Chaperonin 10 Kd subunit]		groS	ko:K04078	K04078	groES, HSPE1; chaperonin GroES	124	groS	ko:K04078	-	-	-	-	ko00000,ko03029,ko03110	-	232348.ADXL01000072_gene108	9.32e-64	195.0	COG0234@1|root,COG0234@2|Bacteria,1G6J1@1117|Cyanobacteria,1H0Y8@1129|Synechococcus	1117|Cyanobacteria	O	Binds to Cpn60 in the presence of Mg-ATP and suppresses the ATPase activity of the latter	-	-	-	-	Cpn10
fig|1129.257.peg.85	groEL, HSPD1	K04077	chaperonin GroEL	Genetic Information Processing; Folding, sorting and degradation; RNA degradation | Organismal Systems; Aging; Longevity regulating pathway - worm | Human Diseases; Endocrine and metabolic diseases; Type I diabetes mellitus | Human Diseases; Infectious diseases: Bacterial; Legionellosis | Human Diseases; Infectious diseases: Bacterial; Tuberculosis | Brite Hierarchies; Protein families: genetic i…	COG0459*	Chaperonin GroEL (HSP60 family)	Posttranslational modification, protein turnover, chaperones	PF00118 [TCP-1/cpn60 chaperonin family]		groEL	ko:K04077	K04077	groEL, HSPD1; chaperonin GroEL	547	groEL	ko:K04077	ko03018,ko04212,ko04940,ko05134,ko05152,map03018,map04212,map04940,map05134,map05152	-	-	-	ko00000,ko00001,ko03019,ko03029,ko03110,ko04147	-	232348.ADXL01000072_gene107	0.0	1017.0	COG0459@1|root,COG0459@2|Bacteria,1G2RM@1117|Cyanobacteria,1GZ3U@1129|Synechococcus	1117|Cyanobacteria	O	Prevents misfolding and promotes the refolding and proper assembly of unfolded polypeptides generated under stress conditions	-	-	-	-	Cpn60_TCP1
fig|1129.257.peg.86	0	0	0	0	0	0	0	0		-	-			3	-	-	-	-	-	-	-	-	110662.Syncc9605_2168	2.16e-33	119.0	2922K@1|root,2ZPMR@2|Bacteria,1GFSU@1117|Cyanobacteria,1H0WB@1129|Synechococcus	1117|Cyanobacteria	-	-	-	-	-	-	-
fig|1129.257.peg.87	amt, AMT, MEP	K03320	ammonium transporter, Amt family	Brite Hierarchies; Protein families: signaling and cellular processes; Transporters	ENOG410XNMH*	Histidine kinase	Signal transduction mechanisms	PF00909 [Ammonium Transporter Family]		amt, AMT, MEP	ko:K03320	K03320	amt, AMT, MEP; ammonium transporter, Amt family	152	-	ko:K03320	-	-	-	-	ko00000,ko02000	1.A.11	232348.ADXL01000072_gene106	2.49e-291	798.0	COG0004@1|root,COG0004@2|Bacteria,1G00C@1117|Cyanobacteria,1GZM9@1129|Synechococcus	1117|Cyanobacteria	P	Ammonium Transporter	-	-	-	-	Ammonium_transp
fig|1129.257.peg.88	msrB	K07305	peptide-methionine (R)-S-oxide reductase [EC:1.8.4.12]	Not Included in Pathway or Brite; Unclassified: metabolism; Enzymes with EC numbers	COG0229*	Conserved domain frequently associated with peptide methionine sulfoxide reductase	Posttranslational modification, protein turnover, chaperones	PF01641 [SelR domain]		msrB	ko:K07305	K07305	msrB; peptide-methionine (R)-S-oxide reductase [EC:1.8.4.12]	109	-	ko:K07305	-	-	-	-	ko00000,ko01000	-	232348.ADXL01000072_gene105	7.37e-110	317.0	COG0229@1|root,COG0229@2|Bacteria,1G60F@1117|Cyanobacteria,1GZZ9@1129|Synechococcus	1117|Cyanobacteria	O	COG0229 Conserved domain frequently associated with peptide methionine sulfoxide reductase	-	1.8.4.12	-	-	SelR
fig|1129.257.peg.89	secG	K03075	preprotein translocase subunit SecG	Genetic Information Processing; Folding, sorting and degradation; Protein export | Environmental Information Processing; Membrane transport; Bacterial secretion system | Cellular Processes; Cellular community - prokaryotes; Quorum sensing | Brite Hierarchies; Protein families: signaling and cellular processes; Secretion system	ENOG410YUJA	Preprotein translocase, subunit SecG	Intracellular trafficking, secretion, and vesicular transport	PF03840 [Preprotein translocase SecG subunit]		secG	ko:K03075	K03075	secG; preprotein translocase subunit SecG	31	secG	ko:K03075	ko02024,ko03060,ko03070,map02024,map03060,map03070	M00335	-	-	ko00000,ko00001,ko00002,ko02044	3.A.5.1,3.A.5.2	232348.ADXL01000072_gene104	2.82e-44	144.0	COG1314@1|root,COG1314@2|Bacteria,1G92B@1117|Cyanobacteria,1H1HP@1129|Synechococcus	1117|Cyanobacteria	U	Preprotein translocase SecG subunit	-	-	-	-	SecG
fig|1129.257.peg.90	gpmI	K15633	2,3-bisphosphoglycerate-independent phosphoglycerate mutase [EC:5.4.2.12]	Metabolism; Carbohydrate metabolism; Glycolysis / Gluconeogenesis | Metabolism; Energy metabolism; Methane metabolism | Metabolism; Amino acid metabolism; Glycine, serine and threonine metabolism	COG0696*	Phosphoglyceromutase	Carbohydrate transport and metabolism	PF01676 [Metalloenzyme superfamily];PF06415 [BPG-independent PGAM N-terminus (iPGM_N)]		gpmI	ko:K15633	K15633	gpmI; 2,3-bisphosphoglycerate-independent phosphoglycerate mutase [EC:5.4.2.12]	328	gpmI	ko:K15633	ko00010,ko00260,ko00680,ko01100,ko01110,ko01120,ko01130,ko01200,ko01230,map00010,map00260,map00680,map01100,map01110,map01120,map01130,map01200,map01230	M00001,M00002,M00003	R01518	RC00536	ko00000,ko00001,ko00002,ko01000	-	232348.ADXL01000072_gene103	0.0	1040.0	COG0696@1|root,COG0696@2|Bacteria,1G1UT@1117|Cyanobacteria,1GZ83@1129|Synechococcus	1117|Cyanobacteria	G	Catalyzes the interconversion of 2-phosphoglycerate and 3-phosphoglycerate	-	5.4.2.12	-	iJN678.yibO	Metalloenzyme,Phosphodiest,iPGM_N
fig|1129.257.peg.91	pyrR	K02825	pyrimidine operon attenuation protein / uracil phosphoribosyltransferase [EC:2.4.2.9]	Metabolism; Nucleotide metabolism; Pyrimidine metabolism | Brite Hierarchies; Protein families: genetic information processing; Transcription factors	COG2065*	Pyrimidine operon attenuation protein/uracil phosphoribosyltransferase	Nucleotide transport and metabolism	PF00156 [Phosphoribosyl transferase domain]		pyrR	ko:K02825	K02825	pyrR; pyrimidine operon attenuation protein / uracil phosphoribosyltransferase [EC:2.4.2.9]	93	pyrR	ko:K02825	ko00240,ko01100,map00240,map01100	-	R00966	RC00063	ko00000,ko00001,ko01000,ko03000	-	232348.ADXL01000072_gene102	4.41e-118	338.0	COG2065@1|root,COG2065@2|Bacteria,1G4ZI@1117|Cyanobacteria,1H0CC@1129|Synechococcus	1117|Cyanobacteria	F	Also displays a weak uracil phosphoribosyltransferase activity which is not physiologically significant	-	2.4.2.9	-	-	Pribosyltran
fig|1129.257.peg.92	0	0	0	0	ENOG411224D*	Ferredoxin-thioredoxin reductase variable	Energy production and conversion	PF02941 [Ferredoxin thioredoxin reductase variable alpha chain]		ftrV	-			44	ftrV	-	-	-	-	-	-	-	232348.ADXL01000072_gene101	5.55e-47	150.0	2E4KC@1|root,32ZFB@2|Bacteria,1G8YF@1117|Cyanobacteria,1H11F@1129|Synechococcus	1117|Cyanobacteria	S	reductase, variable	GO:0008150,GO:0008152,GO:0055114	-	-	-	FeThRed_A
fig|1129.257.peg.93	0	0	0	0	ENOG410YAT7*	0	Function unknown	0		-	-			15	-	-	-	-	-	-	-	-	232348.ADXL01000072_gene100	2.51e-196	544.0	COG0515@1|root,COG0515@2|Bacteria,1GF17@1117|Cyanobacteria,1GZNG@1129|Synechococcus	1117|Cyanobacteria	KLT	serine threonine protein kinase	-	-	-	-	-
fig|1129.257.peg.94	hscA	K04044	molecular chaperone HscA	Brite Hierarchies; Protein families: genetic information processing; Chaperones and folding catalysts	COG0443*	Molecular chaperone	Posttranslational modification, protein turnover, chaperones	PF00012 [Hsp70 protein];PF06723 [MreB/Mbl protein]		-	-			173	-	-	-	-	-	-	-	-	232348.ADXL01000072_gene99	0.0	944.0	COG0443@1|root,COG0443@2|Bacteria,1G26I@1117|Cyanobacteria,1GZ48@1129|Synechococcus	1117|Cyanobacteria	O	molecular chaperone	-	-	-	-	HSP70
fig|1129.257.peg.95	0	0	0	0	ENOG410ZER3*	0	Function unknown	0		-	-			14	-	-	-	-	-	-	-	-	232348.ADXL01000072_gene98	4.56e-66	201.0	2E7N3@1|root,3323X@2|Bacteria,1G9KR@1117|Cyanobacteria,1H0TT@1129|Synechococcus	1117|Cyanobacteria	-	-	-	-	-	-	-
fig|1129.257.peg.96	rpoZ	K03060	DNA-directed RNA polymerase subunit omega [EC:2.7.7.6]	Genetic Information Processing; Transcription; RNA polymerase | Brite Hierarchies; Protein families: genetic information processing; Transcription machinery | Brite Hierarchies; Protein families: genetic information processing; DNA repair and recombination proteins	COG1758*	DNA-directed RNA polymerase, subunit K/omega	Transcription	0		rpoZ	ko:K03060	K03060	rpoZ; DNA-directed RNA polymerase subunit omega [EC:2.7.7.6]	36	rpoZ	ko:K03060	ko00230,ko00240,ko01100,ko03020,map00230,map00240,map01100,map03020	M00183	R00435,R00441,R00442,R00443	RC02795	br01611,ko00000,ko00001,ko00002,ko01000,ko03021,ko03400	-	232348.ADXL01000072_gene97	1.35e-46	149.0	COG1758@1|root,32RMS@2|Bacteria,1G7P1@1117|Cyanobacteria,1H12Y@1129|Synechococcus	1117|Cyanobacteria	K	Promotes RNA polymerase assembly. Latches the N- and C- terminal regions of the beta' subunit thereby facilitating its interaction with the beta and alpha subunits	-	2.7.7.6	-	-	RNA_pol_Rpb6
fig|1129.257.peg.97	0	0	0	0	ENOG4111UPW*	Domain of unknown function (DUF1818)	Function unknown	PF08848 [Domain of unknown function (DUF1818)]		-	-			42	-	-	-	-	-	-	-	-	232348.ADXL01000072_gene96	2.09e-74	223.0	2CK5Z@1|root,316YV@2|Bacteria,1G6Q6@1117|Cyanobacteria,1H19E@1129|Synechococcus	1117|Cyanobacteria	S	Domain of unknown function (DUF1818)	-	-	-	-	DUF1818
fig|1129.257.peg.98	mmsB, HIBADH	K00020	3-hydroxyisobutyrate dehydrogenase [EC:1.1.1.31]	Metabolism; Amino acid metabolism; Valine, leucine and isoleucine degradation	COG2084*	3-hydroxyisobutyrate dehydrogenase and related beta-hydroxyacid dehydrogenases	Lipid metabolism	PF03446 [NAD binding domain of 6-phosphogluconate dehydrogenase];PF14833 [NAD-binding of NADP-dependent 3-hydroxyisobutyrate dehydrogenase]		mmsB	ko:K00020,ko:K00042	K00020	HIBADH, mmsB; 3-hydroxyisobutyrate dehydrogenase [EC:1.1.1.31]	125	mmsB	ko:K00020,ko:K00042	ko00280,ko00630,ko01100,map00280,map00630,map01100	-	R01745,R01747,R05066	RC00099	ko00000,ko00001,ko01000	-	232348.ADXL01000072_gene95	1.41e-173	488.0	COG2084@1|root,COG2084@2|Bacteria,1G34X@1117|Cyanobacteria,1GYS7@1129|Synechococcus	1117|Cyanobacteria	I	COG2084 3-hydroxyisobutyrate dehydrogenase and related beta-hydroxyacid dehydrogenases	-	1.1.1.31,1.1.1.60	-	-	NAD_binding_11,NAD_binding_2
fig|1129.257.peg.99	0	0	0	0	ENOG41127RK*	Protein of unknown function (DUF2811)	Function unknown	PF10929 [Protein of unknown function (DUF2811)]		-	-			28	-	-	-	-	-	-	-	-	232348.ADXL01000072_gene94	1.85e-48	154.0	2E3IW@1|root,32YHB@2|Bacteria,1G92G@1117|Cyanobacteria,1H12Q@1129|Synechococcus	1117|Cyanobacteria	S	Protein of unknown function (DUF2811)	-	-	-	-	DUF2811
fig|1129.257.peg.100	0	0	0	0	0	0	0	0		ybdG, mscM	K16053	K16053	ybdG, mscM; miniconductance mechanosensitive channel	59	#N/A	#N/A	#N/A	#N/A	#N/A	#N/A	#N/A	#N/A	#N/A	#N/A	#N/A	#N/A	#N/A	#N/A	#N/A	#N/A	#N/A	#N/A	#N/A	#N/A
fig|1129.257.peg.101	rsmE	K09761	16S rRNA (uracil1498-N3)-methyltransferase [EC:2.1.1.193]	Brite Hierarchies; Protein families: genetic information processing; Ribosome biogenesis	COG2947*	Uncharacterized conserved protein	Function unknown	PF01878 [EVE domain]		-	-			134	-	-	-	-	-	-	-	-	232348.ADXL01000072_gene92	1.77e-107	309.0	COG2947@1|root,COG2947@2|Bacteria,1G5R2@1117|Cyanobacteria,1H08Y@1129|Synechococcus	1117|Cyanobacteria	S	EVE domain	-	-	-	-	EVE
fig|1129.257.peg.102	murD	K01925	UDP-N-acetylmuramoylalanine--D-glutamate ligase [EC:6.3.2.9]	Metabolism; Metabolism of other amino acids; D-Glutamine and D-glutamate metabolism | Metabolism; Glycan biosynthesis and metabolism; Peptidoglycan biosynthesis | Brite Hierarchies; Protein families: metabolism; Peptidoglycan biosynthesis and degradation proteins	COG0771*	UDP-N-acetylmuramoylalanine-D-glutamate ligase	Cell envelope biogenesis, outer membrane	PF08245 [Mur ligase middle domain]		murD	ko:K01925	K01925	murD; UDP-N-acetylmuramoylalanine--D-glutamate ligase [EC:6.3.2.9]	194	murD	ko:K01925	ko00471,ko00550,ko01100,map00471,map00550,map01100	-	R02783	RC00064,RC00141	ko00000,ko00001,ko01000,ko01011	-	232348.ADXL01000072_gene91	2.99e-294	807.0	COG0771@1|root,COG0771@2|Bacteria,1G16M@1117|Cyanobacteria,1GYZX@1129|Synechococcus	1117|Cyanobacteria	M	Cell wall formation. Catalyzes the addition of glutamate to the nucleotide precursor UDP-N-acetylmuramoyl-L-alanine (UMA)	-	6.3.2.9	-	-	Mur_ligase_C,Mur_ligase_M
fig|1129.257.peg.103	0	0	0	0	COG2302*	Uncharacterized conserved protein, contains S4-like domain	Function unknown	PF01479 [S4 domain]		-	-			104	-	-	-	-	-	-	-	-	232348.ADXL01000072_gene90	2.96e-172	482.0	COG2302@1|root,COG2302@2|Bacteria,1G1VF@1117|Cyanobacteria,1GZ6E@1129|Synechococcus	1117|Cyanobacteria	S	S4 domain protein	-	-	-	-	S4
fig|1129.257.peg.104	0	0	0	0	ENOG41100Y0	0	Function unknown	0		-	-			42	-	-	-	-	-	-	-	-	232348.ADXL01000072_gene89	5.74e-109	314.0	28NM6@1|root,2ZBMS@2|Bacteria,1G54A@1117|Cyanobacteria,1H0IH@1129|Synechococcus	1117|Cyanobacteria	-	-	-	-	-	-	-
fig|1129.257.peg.105	serA, PHGDH	K00058	D-3-phosphoglycerate dehydrogenase / 2-oxoglutarate reductase [EC:1.1.1.95 1.1.1.399]	Metabolism; Energy metabolism; Methane metabolism | Metabolism; Amino acid metabolism; Glycine, serine and threonine metabolism | Brite Hierarchies; Protein families: signaling and cellular processes; Exosome	COG0111*	Phosphoglycerate dehydrogenase and related dehydrogenases	Amino acid transport and metabolism|Coenzyme metabolism	PF00389 [D-isomer specific 2-hydroxyacid dehydrogenase, catalytic domain];PF02826 [D-isomer specific 2-hydroxyacid dehydrogenase, NAD binding domain]		serA	ko:K00058	K00058	serA, PHGDH; D-3-phosphoglycerate dehydrogenase / 2-oxoglutarate reductase [EC:1.1.1.95 1.1.1.399]	382	serA	ko:K00058	ko00260,ko00680,ko01100,ko01120,ko01130,ko01200,ko01230,map00260,map00680,map01100,map01120,map01130,map01200,map01230	M00020	R01513	RC00031	ko00000,ko00001,ko00002,ko01000,ko04147	-	232348.ADXL01000072_gene88	0.0	1006.0	COG0111@1|root,COG0111@2|Bacteria,1FZZU@1117|Cyanobacteria,1GZ6T@1129|Synechococcus	1117|Cyanobacteria	E	Belongs to the D-isomer specific 2-hydroxyacid dehydrogenase family	-	1.1.1.399,1.1.1.95	-	-	2-Hacid_dh,2-Hacid_dh_C,ACT
fig|1129.257.peg.106	prmA	K02687	ribosomal protein L11 methyltransferase [EC:2.1.1.-]	Brite Hierarchies; Protein families: genetic information processing; Ribosome biogenesis	COG2264*	Ribosomal protein L11 methylase	Translation, ribosomal structure and biogenesis	PF06325 [Ribosomal protein L11 methyltransferase (PrmA)]		prmA	ko:K02687	K02687	prmA; ribosomal protein L11 methyltransferase [EC:2.1.1.-]	117	prmA	ko:K02687	-	-	-	-	ko00000,ko01000,ko03009	-	232348.ADXL01000072_gene87	9.04e-205	568.0	COG2264@1|root,COG2264@2|Bacteria,1G0G1@1117|Cyanobacteria,1GZDT@1129|Synechococcus	1117|Cyanobacteria	J	Ribosomal protein L11 methyltransferase	-	-	-	-	PrmA
fig|1129.257.peg.107	petF	K02639	ferredoxin	Metabolism; Energy metabolism; Photosynthesis | Brite Hierarchies; Protein families: metabolism; Photosynthesis proteins	COG0633*	Ferredoxin	Energy production and conversion	PF00111 [2Fe-2S iron-sulfur cluster binding domain]		petF	ko:K02639	K02639	petF; ferredoxin	117	-	ko:K02639	ko00195,map00195	-	-	-	ko00000,ko00001,ko00194	-	232348.ADXL01000072_gene86	1.52e-67	204.0	COG0633@1|root,COG0633@2|Bacteria,1G6TC@1117|Cyanobacteria,1H0IW@1129|Synechococcus	1117|Cyanobacteria	C	Ferredoxin	-	-	-	-	Fer2
fig|1129.257.peg.108	0	0	0	0	ENOG4111VGR*	0	Function unknown	0		-	-			53	-	-	-	-	-	-	-	-	232348.ADXL01000072_gene85	2.74e-91	268.0	2DTZ0@1|root,32UW6@2|Bacteria,1G8FY@1117|Cyanobacteria,1H0IA@1129|Synechococcus	1117|Cyanobacteria	S	Alternative locus ID	-	-	-	-	-
fig|1129.257.peg.109	psbV	K02720	photosystem II cytochrome c550	Metabolism; Energy metabolism; Photosynthesis | Brite Hierarchies; Protein families: metabolism; Photosynthesis proteins	ENOG4111IIK*	Low-potential cytochrome c that plays a role in the oxygen-evolving complex of photosystem II (By similarity)	Energy production and conversion	PF14495 [Cytochrome c-550 domain]		psbV	ko:K02720	K02720	psbV; photosystem II cytochrome c550	82	psbV	ko:K02720	ko00195,ko01100,map00195,map01100	-	-	-	ko00000,ko00001,ko00194	-	232348.ADXL01000072_gene84	2.06e-103	299.0	COG2010@1|root,COG2010@2|Bacteria,1G4ZP@1117|Cyanobacteria,1GZ80@1129|Synechococcus	1117|Cyanobacteria	C	Low-potential cytochrome c that plays a role in the oxygen-evolving complex of photosystem II	-	-	-	-	Cytochrom_C550
fig|1129.257.peg.110	rnz	K00784	ribonuclease Z [EC:3.1.26.11]	Genetic Information Processing; Translation; RNA transport | Brite Hierarchies; Protein families: genetic information processing; Transfer RNA biogenesis	COG1234*	Metal-dependent hydrolases of the beta-lactamase superfamily III	General function prediction only	PF12706 [Beta-lactamase superfamily domain]		rnz	ko:K00784	K00784	rnz; ribonuclease Z [EC:3.1.26.11]	209	rnz	ko:K00784	ko03013,map03013	-	-	-	ko00000,ko00001,ko01000,ko03016	-	232348.ADXL01000072_gene83	7.93e-226	623.0	COG1234@1|root,COG1234@2|Bacteria,1G16X@1117|Cyanobacteria,1GYYY@1129|Synechococcus	1117|Cyanobacteria	J	Zinc phosphodiesterase, which displays some tRNA 3'- processing endonuclease activity. Probably involved in tRNA maturation, by removing a 3'-trailer from precursor tRNA	GO:0003674,GO:0003824,GO:0004518,GO:0004519,GO:0004521,GO:0004540,GO:0006139,GO:0006396,GO:0006399,GO:0006725,GO:0006807,GO:0008033,GO:0008150,GO:0008152,GO:0009987,GO:0010467,GO:0016070,GO:0016787,GO:0016788,GO:0016891,GO:0016893,GO:0031123,GO:0034414,GO:0034470,GO:0034641,GO:0034660,GO:0042779,GO:0042780,GO:0042781,GO:0043170,GO:0043628,GO:0044237,GO:0044238,GO:0046483,GO:0071704,GO:0090304,GO:…	3.1.26.11	-	-	Lactamase_B_2
fig|1129.257.peg.111	spoIID	K06381	stage II sporulation protein D	Not Included in Pathway or Brite; Unclassified: signaling and cellular processes; Cell growth	COG2385*	Sporulation protein and related proteins	Cell division and chromosome partitioning	PF08486 [Stage II sporulation protein]		spoIID	ko:K06381	K06381	spoIID; stage II sporulation protein D	85	spoIID	ko:K06381	-	-	-	-	ko00000	-	232348.ADXL01000072_gene82	2.85e-266	737.0	COG2385@1|root,COG2385@2|Bacteria,1G2FP@1117|Cyanobacteria,1GZ9N@1129|Synechococcus	1117|Cyanobacteria	D	COG2385 Sporulation protein and related proteins	-	-	-	-	SpoIID
fig|1129.257.peg.112	nagB, GNPDA	K02564	glucosamine-6-phosphate deaminase [EC:3.5.99.6]	Metabolism; Carbohydrate metabolism; Amino sugar and nucleotide sugar metabolism	COG0363*	6-phosphogluconolactonase/Glucosamine-6-phosphate isomerase/deaminase	Carbohydrate transport and metabolism	PF01182 [Glucosamine-6-phosphate isomerases/6-phosphogluconolactonase]		nagB	ko:K02564	K02564	nagB, GNPDA; glucosamine-6-phosphate deaminase [EC:3.5.99.6]	104	nagB	ko:K02564	ko00520,ko01100,map00520,map01100	-	R00765	RC00163	ko00000,ko00001,ko01000	-	232348.ADXL01000072_gene81	3.35e-122	355.0	COG0363@1|root,COG0363@2|Bacteria,1G8EQ@1117|Cyanobacteria,1GZT9@1129|Synechococcus	1117|Cyanobacteria	G	COG0363 6-phosphogluconolactonase Glucosamine-6-phosphate isomerase deaminase	-	3.5.99.6	-	-	Glucosamine_iso
fig|1129.257.peg.113	0	0	0	0	0	0	0	0		-	-				#N/A	#N/A	#N/A	#N/A	#N/A	#N/A	#N/A	#N/A	#N/A	#N/A	#N/A	#N/A	#N/A	#N/A	#N/A	#N/A	#N/A	#N/A	#N/A	#N/A
fig|1129.257.peg.114	TACO1	K18189	translational activator of cytochrome c oxidase 1	Brite Hierarchies; Protein families: genetic information processing; Mitochondrial biogenesis	COG0217*	Uncharacterized conserved protein	Function unknown	PF01709 [Transcriptional regulator]		-	-			167	-	-	-	-	-	-	-	-	232348.ADXL01000072_gene80	5.04e-161	453.0	COG0217@1|root,COG0217@2|Bacteria,1G13D@1117|Cyanobacteria,1GYSM@1129|Synechococcus	1117|Cyanobacteria	K	transcriptional regulatory protein	GO:0005575,GO:0005622,GO:0005623,GO:0005737,GO:0005829,GO:0044424,GO:0044444,GO:0044464	-	-	-	Transcrip_reg
fig|1129.257.peg.115	truB, PUS4, TRUB1	K03177	tRNA pseudouridine55 synthase [EC:5.4.99.25]	Brite Hierarchies; Protein families: genetic information processing; Transfer RNA biogenesis	COG0130*	Pseudouridine synthase	Translation, ribosomal structure and biogenesis	PF01509 [TruB family pseudouridylate synthase (N terminal domain)];PF16198 [tRNA pseudouridylate synthase B C-terminal domain]		truB	ko:K03177	K03177	truB, PUS4, TRUB1; tRNA pseudouridine55 synthase [EC:5.4.99.25]	117	truB	ko:K03177	-	-	-	-	ko00000,ko01000,ko03016	-	232348.ADXL01000072_gene79	8.76e-161	456.0	COG0130@1|root,COG0130@2|Bacteria,1G0S5@1117|Cyanobacteria,1GYC1@1129|Synechococcus	1117|Cyanobacteria	J	Responsible for synthesis of pseudouridine from uracil- 55 in the psi GC loop of transfer RNAs	GO:0001522,GO:0003674,GO:0003824,GO:0006139,GO:0006396,GO:0006399,GO:0006400,GO:0006725,GO:0006807,GO:0008033,GO:0008150,GO:0008152,GO:0009451,GO:0009982,GO:0009987,GO:0010467,GO:0016070,GO:0016071,GO:0016556,GO:0016853,GO:0016866,GO:0034470,GO:0034641,GO:0034660,GO:0043170,GO:0043412,GO:0044237,GO:0044238,GO:0046483,GO:0071704,GO:0090304,GO:1901360,GO:1990481	5.4.99.25	-	-	TruB-C_2,TruB_C_2,TruB_N
fig|1129.257.peg.116	K09125	K09125	uncharacterized protein	Not Included in Pathway or Brite; Poorly characterized; Function unknown	COG1738*	Uncharacterized conserved protein	Function unknown	PF02592 [Putative vitamin uptake transporter]		yhhQ	ko:K09125	K09125	yhhQ; queuosine precursor transporter	104	-	ko:K09125	-	-	-	-	ko00000	-	232348.ADXL01000072_gene78	1.81e-164	462.0	COG1738@1|root,COG1738@2|Bacteria,1G4AC@1117|Cyanobacteria,1GYVR@1129|Synechococcus	1117|Cyanobacteria	S	Involved in the import of queuosine (Q) precursors, required for Q precursor salvage	-	-	-	-	Vut_1
fig|1129.257.peg.117	cfa	K00574	cyclopropane-fatty-acyl-phospholipid synthase [EC:2.1.1.79]	Not Included in Pathway or Brite; Unclassified: metabolism; Enzymes with EC numbers	ENOG4111IW0*	Methyltransferase domain	Function unknown	PF13489 [Methyltransferase domain]		-	-			103	-	-	-	-	-	-	-	-	232348.ADXL01000072_gene77	2.88e-167	468.0	COG0500@1|root,COG0500@2|Bacteria,1GQ0Q@1117|Cyanobacteria,1H4E0@1129|Synechococcus	1117|Cyanobacteria	Q	Methyltransferase domain	-	-	-	-	Methyltransf_23
fig|1129.257.peg.118	RP-L27, MRPL27, rpmA	K02899	large subunit ribosomal protein L27	Genetic Information Processing; Translation; Ribosome | Brite Hierarchies; Protein families: genetic information processing; Ribosome	COG0211*	Ribosomal protein L27	Translation, ribosomal structure and biogenesis	PF01016 [Ribosomal L27 protein]		rpmA	ko:K02899	K02899	RP-L27, MRPL27, rpmA; large subunit ribosomal protein L27	79	rpmA	ko:K02899	ko03010,map03010	M00178	-	-	br01610,ko00000,ko00001,ko00002,ko03011	-	232348.ADXL01000072_gene76	1.4e-53	168.0	COG0211@1|root,COG0211@2|Bacteria,1G7RW@1117|Cyanobacteria,1H0S0@1129|Synechococcus	1117|Cyanobacteria	J	Belongs to the bacterial ribosomal protein bL27 family	GO:0003674,GO:0003735,GO:0005198,GO:0005575,GO:0005622,GO:0005623,GO:0005737,GO:0005829,GO:0005840,GO:0015934,GO:0022625,GO:0022626,GO:0032991,GO:0043226,GO:0043228,GO:0043229,GO:0043232,GO:0044391,GO:0044422,GO:0044424,GO:0044444,GO:0044445,GO:0044446,GO:0044464,GO:1990904	-	-	-	Ribosomal_L27
fig|1129.257.peg.119	RP-L21, MRPL21, rplU	K02888	large subunit ribosomal protein L21	Genetic Information Processing; Translation; Ribosome | Brite Hierarchies; Protein families: genetic information processing; Ribosome	COG0261*	Ribosomal protein L21	Translation, ribosomal structure and biogenesis	PF00829 [Ribosomal prokaryotic L21 protein]		rplU	ko:K02888	K02888	RP-L21, MRPL21, rplU; large subunit ribosomal protein L21	57	rplU	ko:K02888	ko03010,map03010	M00178	-	-	br01610,ko00000,ko00001,ko00002,ko03011	-	232348.ADXL01000072_gene75	2.81e-76	228.0	COG0261@1|root,COG0261@2|Bacteria,1G6RH@1117|Cyanobacteria,1H0F6@1129|Synechococcus	1117|Cyanobacteria	J	This protein binds to 23S rRNA in the presence of protein L20	GO:0003674,GO:0003735,GO:0005198	-	-	-	Ribosomal_L21p
fig|1129.257.peg.120	kaiA	K08480	circadian clock protein KaiA	Not Included in Pathway or Brite; Unclassified: signaling and cellular processes; Signaling proteins	ENOG410YS5X*	Component of the KaiABC clock protein complex, which constitutes the main circadian regulator in cyanobacteria. The KaiABC complex may act as a promoter-nonspecific transcription regulator that represses transcription, possibly by acting on the state of chromosome compaction. In the complex, it enhances the phosphorylation status of KaiC. In contrast, the presence of KaiB in the complex decreases…	Function unknown	PF07688 [KaiA C-terminal domain]		kaiA	ko:K08480	K08480	kaiA; circadian clock protein KaiA	89	kaiA	ko:K08480	-	-	-	-	ko00000	-	232348.ADXL01000072_gene74	1.63e-199	553.0	28IG6@1|root,2Z8HQ@2|Bacteria,1G0IR@1117|Cyanobacteria,1GZP3@1129|Synechococcus	1117|Cyanobacteria	S	Component of the KaiABC clock protein complex, which constitutes the main circadian regulator in cyanobacteria. The KaiABC complex may act as a promoter-nonspecific transcription regulator that represses transcription, possibly by acting on the state of chromosome compaction. In the complex, it enhances the phosphorylation status of KaiC. In contrast, the presence of KaiB in the complex decreases…	GO:0003674,GO:0005488,GO:0005515,GO:0007623,GO:0008150,GO:0009605,GO:0009649,GO:0009892,GO:0010563,GO:0010605,GO:0019220,GO:0019222,GO:0031323,GO:0031324,GO:0031399,GO:0031400,GO:0032268,GO:0032269,GO:0035303,GO:0035304,GO:0035305,GO:0035308,GO:0042752,GO:0042753,GO:0042802,GO:0045936,GO:0048511,GO:0048518,GO:0048519,GO:0048523,GO:0050789,GO:0050794,GO:0050896,GO:0051171,GO:0051172,GO:0051174,GO:…	-	-	-	KaiA
fig|1129.257.peg.121	kaiB	K08481	circadian clock protein KaiB	Not Included in Pathway or Brite; Unclassified: signaling and cellular processes; Signaling proteins	ENOG4111NNQ*	Component of the KaiABC clock protein complex, which constitutes the main circadian regulator in cyanobacteria. The KaiABC complex may act as a promoter-non-specific transcription regulator that represses transcription, possibly by acting on the state of chromosome compaction. In the complex, it decreases the phosphorylation status of KaiC. It has no effect on KaiC by itself, but instead needs th…	Transcription	PF07689 [KaiB domain]		kaiB	ko:K08481	K08481	kaiB; circadian clock protein KaiB	92	kaiB	ko:K08481	-	-	-	-	ko00000	-	232348.ADXL01000072_gene73	7.83e-73	219.0	COG4251@1|root,COG4251@2|Bacteria,1G6T9@1117|Cyanobacteria,1H0IY@1129|Synechococcus	1117|Cyanobacteria	K	Component of the KaiABC clock protein complex, which constitutes the main circadian regulator in cyanobacteria. The KaiABC complex may act as a promoter-non-specific transcription regulator that represses transcription, possibly by acting on the state of chromosome compaction. In the complex, it decreases the phosphorylation status of KaiC. It has no effect on KaiC by itself, but instead needs th…	GO:0003674,GO:0005488,GO:0005515,GO:0007623,GO:0008150,GO:0009605,GO:0009649,GO:0009892,GO:0010563,GO:0019220,GO:0019222,GO:0031323,GO:0031324,GO:0042325,GO:0042326,GO:0042752,GO:0042802,GO:0045936,GO:0048511,GO:0048519,GO:0048523,GO:0050789,GO:0050794,GO:0050896,GO:0051174,GO:0065007	-	-	-	KaiB
fig|1129.257.peg.122	kaiC	K08482	circadian clock protein KaiC	Not Included in Pathway or Brite; Unclassified: signaling and cellular processes; Signaling proteins	COG0467*	RecA-superfamily ATPases implicated in signal transduction	Signal transduction mechanisms	PF06745 [KaiC]		kaiC	ko:K08482	K08482	kaiC; circadian clock protein KaiC	418	kaiC	ko:K08482	-	-	-	-	ko00000	-	232348.ADXL01000072_gene72	0.0	1000.0	COG0467@1|root,COG0467@2|Bacteria,1G0KY@1117|Cyanobacteria,1GZB7@1129|Synechococcus	1117|Cyanobacteria	F	Core component of the KaiABC clock protein complex, which constitutes the main circadian regulator in cyanobacteria. Binds to DNA. The KaiABC complex may act as a promoter-nonspecific transcription regulator that represses transcription, possibly by acting on the state of chromosome compaction	GO:0003674,GO:0003824,GO:0005488,GO:0005515,GO:0006464,GO:0006468,GO:0006793,GO:0006796,GO:0006807,GO:0007623,GO:0008150,GO:0008152,GO:0009605,GO:0009649,GO:0009966,GO:0009987,GO:0010646,GO:0016301,GO:0016310,GO:0016740,GO:0016772,GO:0019538,GO:0023051,GO:0036211,GO:0042752,GO:0042754,GO:0042802,GO:0043170,GO:0043412,GO:0044237,GO:0044238,GO:0044260,GO:0044267,GO:0046777,GO:0048511,GO:0048519,GO:…	-	-	-	ATPase
fig|1129.257.peg.123	nblS	K07769	two-component system, OmpR family, sensor histidine kinase NblS [EC:2.7.13.3]	Environmental Information Processing; Signal transduction; Two-component system | Brite Hierarchies; Protein families: metabolism; Protein kinases | Brite Hierarchies; Protein families: signaling and cellular processes; Two-component system	ENOG410XNMH*	Histidine kinase	Signal transduction mechanisms	PF00512 [His Kinase A (phospho-acceptor) domain];PF00672 [HAMP domain];PF02518 [Histidine kinase-, DNA gyrase B-, and HSP90-like ATPase]		nblS	ko:K07769	K07769	nblS, dfr, dspA, hik33; two-component system, OmpR family, sensor histidine kinase NblS [EC:2.7.13.3]	377	nblS	ko:K07769	ko02020,map02020	M00466	-	-	ko00000,ko00001,ko00002,ko01000,ko01001,ko02022	-	232348.ADXL01000072_gene71	0.0	1246.0	COG5002@1|root,COG5002@2|Bacteria,1FZWA@1117|Cyanobacteria,1GYZN@1129|Synechococcus	1117|Cyanobacteria	T	Histidine kinase	-	2.7.13.3	-	-	HAMP,HATPase_c,HisKA,PAS,PAS_4
fig|1129.257.peg.124	purD	K01945	phosphoribosylamine---glycine ligase [EC:6.3.4.13]	Metabolism; Nucleotide metabolism; Purine metabolism	COG0151*	Phosphoribosylamine-glycine ligase	Nucleotide transport and metabolism	PF01071 [Phosphoribosylglycinamide synthetase, ATP-grasp (A) domain];PF02843 [Phosphoribosylglycinamide synthetase, C domain];PF02844 [Phosphoribosylglycinamide synthetase, N domain]		purD	ko:K01945	K01945	purD; phosphoribosylamine---glycine ligase [EC:6.3.4.13]	216	purD	ko:K01945	ko00230,ko01100,ko01110,ko01130,map00230,map01100,map01110,map01130	M00048	R04144	RC00090,RC00166	ko00000,ko00001,ko00002,ko01000	-	232348.ADXL01000072_gene70	1.75e-293	803.0	COG0151@1|root,COG0151@2|Bacteria,1G1SB@1117|Cyanobacteria,1GZ0M@1129|Synechococcus	1117|Cyanobacteria	F	Belongs to the GARS family	-	6.3.4.13	-	-	GARS_A,GARS_C,GARS_N
fig|1129.257.peg.125	0	0	0	0	ENOG410YJWJ*	0	Function unknown	0		-	-			5	-	-	-	-	-	-	-	-	232348.ADXL01000072_gene69	6.26e-198	555.0	2CAG2@1|root,33UFG@2|Bacteria,1GMVJ@1117|Cyanobacteria,1GZRQ@1129|Synechococcus	1117|Cyanobacteria	-	-	-	-	-	-	-
fig|1129.257.peg.126	SAM50, TOB55, bamA	K07277	outer membrane protein insertion porin family	Brite Hierarchies; Protein families: genetic information processing; Mitochondrial biogenesis | Brite Hierarchies; Protein families: signaling and cellular processes; Transporters	COG4775*	Outer membrane protein/protective antigen OMA87	Cell envelope biogenesis, outer membrane	PF01103 [Surface antigen];PF07244 [Surface antigen variable number repeat]		IAP75	ko:K07277	K07277	SAM50, TOB55, bamA; outer membrane protein insertion porin family	289	IAP75	ko:K07277	-	-	-	-	ko00000,ko02000,ko03029	1.B.33	232348.ADXL01000072_gene67	0.0	1326.0	COG4775@1|root,COG4775@2|Bacteria,1G389@1117|Cyanobacteria,1GYVJ@1129|Synechococcus	1117|Cyanobacteria	M	Outer membrane protein protective antigen OMA87	-	-	-	-	Bac_surface_Ag,POTRA,POTRA_2
fig|1129.257.peg.127	lpxC	K02535	UDP-3-O-[3-hydroxymyristoyl] N-acetylglucosamine deacetylase [EC:3.5.1.108]	Metabolism; Glycan biosynthesis and metabolism; Lipopolysaccharide biosynthesis | Brite Hierarchies; Protein families: metabolism; Lipopolysaccharide biosynthesis proteins	COG0774*	UDP-3-O-acyl-N-acetylglucosamine deacetylase	Cell envelope biogenesis, outer membrane	PF03331 [UDP-3-O-acyl N-acetylglycosamine deacetylase]		lpxC	ko:K02535	K02535	lpxC; UDP-3-O-[3-hydroxymyristoyl] N-acetylglucosamine deacetylase [EC:3.5.1.108]	169	lpxC	ko:K02535	ko00540,ko01100,map00540,map01100	M00060	R04587	RC00166,RC00300	ko00000,ko00001,ko00002,ko01000,ko01005	-	232348.ADXL01000072_gene66	5.82e-191	531.0	COG0774@1|root,COG0774@2|Bacteria,1G01M@1117|Cyanobacteria,1GZEC@1129|Synechococcus	1117|Cyanobacteria	M	Catalyzes the hydrolysis of UDP-3-O-myristoyl-N- acetylglucosamine to form UDP-3-O-myristoylglucosamine and acetate, the committed step in lipid A biosynthesis	-	3.5.1.108	-	-	LpxC
fig|1129.257.peg.128	fabZ	K02372	3-hydroxyacyl-[acyl-carrier-protein] dehydratase [EC:4.2.1.59]	Metabolism; Lipid metabolism; Fatty acid biosynthesis | Metabolism; Metabolism of cofactors and vitamins; Biotin metabolism | Brite Hierarchies; Protein families: metabolism; Lipid biosynthesis proteins	COG0764*	3-hydroxymyristoyl/3-hydroxydecanoyl-(acyl carrier protein) dehydratases	Lipid metabolism	PF07977 [FabA-like domain]		fabZ	ko:K02372	K02372	fabZ; 3-hydroxyacyl-[acyl-carrier-protein] dehydratase [EC:4.2.1.59]	93	fabZ	ko:K02372	ko00061,ko00780,ko01100,ko01212,map00061,map00780,map01100,map01212	M00083,M00572	R04428,R04535,R04537,R04544,R04568,R04954,R04965,R07764,R10117,R10121	RC00831,RC01095	ko00000,ko00001,ko00002,ko01000,ko01004	-	232348.ADXL01000072_gene65	5.87e-99	287.0	COG0764@1|root,COG0764@2|Bacteria,1G50G@1117|Cyanobacteria,1H087@1129|Synechococcus	1117|Cyanobacteria	I	Involved in unsaturated fatty acids biosynthesis. Catalyzes the dehydration of short chain beta-hydroxyacyl-ACPs and long chain saturated and unsaturated beta-hydroxyacyl-ACPs	-	4.2.1.59	-	iEcDH1_1363.fabZ,iJN678.fabZ	FabA
fig|1129.257.peg.129	lpxA	K00677	UDP-N-acetylglucosamine acyltransferase [EC:2.3.1.129]	Metabolism; Glycan biosynthesis and metabolism; Lipopolysaccharide biosynthesis | Human Diseases; Drug resistance: Antimicrobial; Cationic antimicrobial peptide (CAMP) resistance | Brite Hierarchies; Protein families: metabolism; Lipopolysaccharide biosynthesis proteins	COG1043*	Acyl-[acyl carrier protein]--UDP-N-acetylglucosamine O-acyltransferase	Cell envelope biogenesis, outer membrane	PF00132 [Bacterial transferase hexapeptide (six repeats)];PF13720 [Udp N-acetylglucosamine O-acyltransferase; Domain 2]		lpxA	ko:K00677	K00677	lpxA; UDP-N-acetylglucosamine acyltransferase [EC:2.3.1.129]	167	lpxA	ko:K00677	ko00540,ko01100,ko01503,map00540,map01100,map01503	M00060	R04567	RC00039,RC00055	ko00000,ko00001,ko00002,ko01000,ko01005	-	232348.ADXL01000072_gene64	9.71e-132	381.0	COG1043@1|root,COG1043@2|Bacteria,1G1V3@1117|Cyanobacteria,1GZ8B@1129|Synechococcus	1117|Cyanobacteria	M	Involved in the biosynthesis of lipid A, a phosphorylated glycolipid that anchors the lipopolysaccharide to the outer membrane of the cell	-	2.3.1.129	-	iJN678.lpxA	Acetyltransf_11,Hexapep
fig|1129.257.peg.130	lpxB	K00748	lipid-A-disaccharide synthase [EC:2.4.1.182]	Metabolism; Glycan biosynthesis and metabolism; Lipopolysaccharide biosynthesis | Brite Hierarchies; Protein families: metabolism; Glycosyltransferases | Brite Hierarchies; Protein families: metabolism; Lipopolysaccharide biosynthesis proteins	COG0763*	Lipid A disaccharide synthetase	Cell envelope biogenesis, outer membrane	PF02684 [Lipid-A-disaccharide synthetase]		lpxB	ko:K00748	K00748	lpxB; lipid-A-disaccharide synthase [EC:2.4.1.182]	215	lpxB	ko:K00748	ko00540,ko01100,map00540,map01100	M00060	R04606	RC00005,RC00059	ko00000,ko00001,ko00002,ko01000,ko01003,ko01005	-	232348.ADXL01000072_gene63	1.1e-259	714.0	COG0763@1|root,COG0763@2|Bacteria,1G0V6@1117|Cyanobacteria,1GYVI@1129|Synechococcus	1117|Cyanobacteria	M	Condensation of UDP-2,3-diacylglucosamine and 2,3- diacylglucosamine-1-phosphate to form lipid A disaccharide, a precursor of lipid A, a phosphorylated glycolipid that anchors the lipopolysaccharide to the outer membrane of the cell	GO:0003674,GO:0005488,GO:0005543,GO:0005575,GO:0005622,GO:0005623,GO:0005737,GO:0005829,GO:0005975,GO:0006629,GO:0006643,GO:0006644,GO:0006664,GO:0006793,GO:0006796,GO:0008150,GO:0008152,GO:0008289,GO:0008610,GO:0008654,GO:0009058,GO:0009245,GO:0009247,GO:0009311,GO:0009312,GO:0009987,GO:0016051,GO:0019637,GO:0043167,GO:0043168,GO:0044237,GO:0044238,GO:0044249,GO:0044255,GO:0044424,GO:0044444,GO:…	2.4.1.182	GT19	-	LpxB
fig|1129.257.peg.131	msrA	K07304	peptide-methionine (S)-S-oxide reductase [EC:1.8.4.11]	Not Included in Pathway or Brite; Unclassified: metabolism; Enzymes with EC numbers	COG0225*	Peptide methionine sulfoxide reductase	Posttranslational modification, protein turnover, chaperones	PF01625 [Peptide methionine sulfoxide reductase]		msrA	ko:K07304	K07304	msrA; peptide-methionine (S)-S-oxide reductase [EC:1.8.4.11]	104	-	ko:K07304	-	-	-	-	ko00000,ko01000	-	232348.ADXL01000072_gene62	7.04e-140	395.0	COG0225@1|root,COG0225@2|Bacteria,1G5XQ@1117|Cyanobacteria,1GZH9@1129|Synechococcus	1117|Cyanobacteria	O	Has an important function as a repair enzyme for proteins that have been inactivated by oxidation. Catalyzes the reversible oxidation-reduction of methionine sulfoxide in proteins to methionine	-	1.8.4.11	-	-	PMSR
fig|1129.257.peg.132	0	0	0	0	ENOG410Z1K7*	0	Function unknown	0		-	-			5	-	-	-	-	-	-	-	-	232348.ADXL01000072_gene61	5.5e-42	137.0	2FJMS@1|root,34BB2@2|Bacteria,1GFP3@1117|Cyanobacteria,1H1JC@1129|Synechococcus	1117|Cyanobacteria	-	-	-	-	-	-	-
fig|1129.257.peg.133	0	0	0	0	ENOG4112962*	0	Function unknown	0		-	-			13	-	-	-	-	-	-	-	-	232348.ADXL01000072_gene60	4.1e-51	161.0	2E65N@1|root,330UC@2|Bacteria,1GA59@1117|Cyanobacteria,1H130@1129|Synechococcus	1117|Cyanobacteria	-	-	-	-	-	-	-
fig|1129.257.peg.134	CARP, pepA	K01255	leucyl aminopeptidase [EC:3.4.11.1]	Metabolism; Metabolism of other amino acids; Glutathione metabolism | Brite Hierarchies; Protein families: metabolism; Peptidases	COG0260*	Leucyl aminopeptidase	Amino acid transport and metabolism	PF00883 [Cytosol aminopeptidase family, catalytic domain];PF02789 [Cytosol aminopeptidase family, N-terminal domain]		pepA	ko:K01255	K01255	CARP, pepA; leucyl aminopeptidase [EC:3.4.11.1]	354	pepA	ko:K01255	ko00480,ko01100,map00480,map01100	-	R00899,R04951	RC00096,RC00141	ko00000,ko00001,ko01000,ko01002	-	69042.WH5701_14881	7.11e-233	655.0	COG0260@1|root,COG0260@2|Bacteria,1G079@1117|Cyanobacteria,1GYVV@1129|Synechococcus	1117|Cyanobacteria	E	Presumably involved in the processing and regular turnover of intracellular proteins. Catalyzes the removal of unsubstituted N-terminal amino acids from various peptides	-	3.4.11.1	-	-	Peptidase_M17,Peptidase_M17_N
fig|1129.257.peg.135	0	0	0	0	ENOG4111UB4*	0	Function unknown	0		-	-			61	-	-	-	-	-	-	-	-	232348.ADXL01000072_gene57	6.89e-138	390.0	2C4NW@1|root,313YR@2|Bacteria,1G6IM@1117|Cyanobacteria,1GZ4J@1129|Synechococcus	1117|Cyanobacteria	S	Alternative locus ID	-	-	-	-	-
fig|1129.257.peg.136	0	0	0	0	COG1555*	DNA uptake protein and related DNA-binding proteins	DNA replication, recombination and repair	0		-	-			19	-	-	-	-	-	-	-	-	232348.ADXL01000072_gene56	7.42e-133	380.0	COG1555@1|root,COG1555@2|Bacteria,1G6R5@1117|Cyanobacteria,1H0CF@1129|Synechococcus	1117|Cyanobacteria	L	COG1555 DNA uptake protein and related DNA-binding	-	-	-	-	HHH_3
fig|1129.257.peg.137	K02479	K02479	two-component system, NarL family, response regulator	Brite Hierarchies; Protein families: signaling and cellular processes; Two-component system	COG2197*	Response regulator containing a CheY-like receiver domain and an HTH DNA-binding domain	Transcription|Signal transduction mechanisms	PF00196 [Bacterial regulatory proteins, luxR family]		-	-			24	-	-	-	-	-	-	-	-	232348.ADXL01000072_gene55	1.39e-113	332.0	COG2197@1|root,COG2197@2|Bacteria,1GMGZ@1117|Cyanobacteria,1GZ3M@1129|Synechococcus	1117|Cyanobacteria	K	COG2197 Response regulator containing a CheY-like receiver domain and an HTH DNA-binding domain	-	-	-	-	GerE
fig|1129.257.peg.138	0	0	0	0	ENOG4111N73*	Domain of unknown function (DUF1825)	Function unknown	PF08855 [Domain of unknown function (DUF1825)]		-	-			74	-	-	-	-	-	-	-	-	232348.ADXL01000072_gene54	6.76e-67	203.0	2C20Q@1|root,31CJR@2|Bacteria,1G709@1117|Cyanobacteria,1H0VX@1129|Synechococcus	1117|Cyanobacteria	S	Domain of unknown function (DUF1825)	-	-	-	-	DUF1825
fig|1129.257.peg.139	YARS, tyrS	K01866	tyrosyl-tRNA synthetase [EC:6.1.1.1]	Genetic Information Processing; Translation; Aminoacyl-tRNA biosynthesis | Brite Hierarchies; Protein families: metabolism; Amino acid related enzymes | Brite Hierarchies; Protein families: genetic information processing; Transfer RNA biogenesis | Brite Hierarchies; Protein families: genetic information processing; Mitochondrial biogenesis	COG0162*	Tyrosyl-tRNA synthetase	Translation, ribosomal structure and biogenesis	PF00579 [tRNA synthetases class I (W and Y)]		tyrS	ko:K01866	K01866	YARS, tyrS; tyrosyl-tRNA synthetase [EC:6.1.1.1]	245	tyrS	ko:K01866	ko00970,map00970	M00359,M00360	R02918	RC00055,RC00523	ko00000,ko00001,ko00002,ko01000,ko01007,ko03016,ko03029	-	232348.ADXL01000072_gene53	5.51e-282	773.0	COG0162@1|root,COG0162@2|Bacteria,1G0PT@1117|Cyanobacteria,1GZG4@1129|Synechococcus	1117|Cyanobacteria	J	Catalyzes the attachment of tyrosine to tRNA(Tyr) in a two-step reaction tyrosine is first activated by ATP to form Tyr- AMP and then transferred to the acceptor end of tRNA(Tyr)	GO:0003674,GO:0003824,GO:0004812,GO:0004831,GO:0005575,GO:0005622,GO:0005623,GO:0005737,GO:0005829,GO:0006082,GO:0006139,GO:0006399,GO:0006520,GO:0006725,GO:0006807,GO:0008150,GO:0008152,GO:0009987,GO:0016070,GO:0016874,GO:0016875,GO:0019752,GO:0034641,GO:0034660,GO:0043038,GO:0043039,GO:0043170,GO:0043436,GO:0044237,GO:0044238,GO:0044281,GO:0044424,GO:0044444,GO:0044464,GO:0046483,GO:0071704,GO:…	6.1.1.1	-	-	S4,tRNA-synt_1b
fig|1129.257.peg.140	0	0	0	0	ENOG4111ZZ8*	0	Function unknown	PF03781 [Sulfatase-modifying factor enzyme 1]		-	-			7	-	-	-	-	-	-	-	-	497964.CfE428DRAFT_5517	3.67e-76	254.0	COG1262@1|root,COG1262@2|Bacteria,46VAM@74201|Verrucomicrobia	74201|Verrucomicrobia	S	Sulfatase-modifying factor enzyme 1	-	-	-	-	FGE-sulfatase,VPEP
fig|1129.257.peg.141	0	0	0	0	COG0662*	Mannose-6-phosphate isomerase	Carbohydrate transport and metabolism	PF07883 [Cupin domain]		-	-			41	-	-	-	-	-	-	-	-	232348.ADXL01000072_gene52	1.97e-86	255.0	COG0662@1|root,COG0662@2|Bacteria,1G53J@1117|Cyanobacteria,1H0KV@1129|Synechococcus	1117|Cyanobacteria	G	AraC-like ligand binding domain	-	-	-	-	Cupin_2
fig|1129.257.peg.142	pyrF	K01591	orotidine-5'-phosphate decarboxylase [EC:4.1.1.23]	Metabolism; Nucleotide metabolism; Pyrimidine metabolism	COG0284*	Orotidine-5'-phosphate decarboxylase	Nucleotide transport and metabolism	PF00215 [Orotidine 5'-phosphate decarboxylase / HUMPS family]		pyrF	ko:K01591	K01591	pyrF; orotidine-5'-phosphate decarboxylase [EC:4.1.1.23]	148	pyrF	ko:K01591	ko00240,ko01100,map00240,map01100	M00051	R00965	RC00409	ko00000,ko00001,ko00002,ko01000	-	232348.ADXL01000072_gene51	1.33e-131	377.0	COG0284@1|root,COG0284@2|Bacteria,1GCQ3@1117|Cyanobacteria,1GZ1A@1129|Synechococcus	1117|Cyanobacteria	F	Catalyzes the decarboxylation of orotidine 5'- monophosphate (OMP) to uridine 5'-monophosphate (UMP)	-	4.1.1.23	-	-	OMPdecase
fig|1129.257.peg.143	pimC	K14335	alpha-1,6-mannosyltransferase [EC:2.4.1.-]	Metabolism; Glycan biosynthesis and metabolism; Lipoarabinomannan (LAM) biosynthesis | Brite Hierarchies; Protein families: metabolism; Glycosyltransferases	ENOG410XSA2*	glycosyl transferase group 1	Cell wall/membrane/envelope biogenesis	PF00534 [Glycosyl transferases group 1];PF13439 [Glycosyltransferase Family 4];PF13579 [Glycosyl transferase 4-like domain];PF13692 [Glycosyl transferases group 1]		rfaG	-			235	rfaG	-	-	-	-	-	-	-	232348.ADXL01000072_gene50	3.53e-257	707.0	COG0438@1|root,COG0438@2|Bacteria,1G0YI@1117|Cyanobacteria,1GYHQ@1129|Synechococcus	1117|Cyanobacteria	M	Glycosyltransferase	-	-	-	-	Glyco_trans_1_4,Glyco_transf_4,Glycos_transf_1
fig|1129.257.peg.144	ydjE	K08369	MFS transporter, putative metabolite:H+ symporter	Brite Hierarchies; Protein families: signaling and cellular processes; Transporters	ENOG410ZVGU*	Major Facilitator superfamily	Carbohydrate transport and metabolism	PF05977 [Transmembrane secretion effector];PF07690 [Major Facilitator Superfamily]		-	-			160	-	-	-	-	-	-	-	-	232348.ADXL01000072_gene49	1.76e-283	779.0	COG0477@1|root,COG2814@2|Bacteria,1G0DP@1117|Cyanobacteria,1GYJK@1129|Synechococcus	1117|Cyanobacteria	EGP	Multidrug efflux transporter, MFS family protein	-	-	-	-	MFS_1
fig|1129.257.peg.145	recO	K03584	DNA repair protein RecO (recombination protein O)	Genetic Information Processing; Replication and repair; Homologous recombination | Brite Hierarchies; Protein families: genetic information processing; DNA repair and recombination proteins	COG1381*	Recombinational DNA repair protein (RecF pathway)	DNA replication, recombination and repair	PF02565 [Recombination protein O C terminal];PF11967 [Recombination protein O N terminal]		recO	ko:K03584	K03584	recO; DNA repair protein RecO (recombination protein O)	53	recO	ko:K03584	ko03440,map03440	-	-	-	ko00000,ko00001,ko03400	-	232348.ADXL01000072_gene48	1.45e-171	480.0	COG1381@1|root,COG1381@2|Bacteria,1G06V@1117|Cyanobacteria,1GYRD@1129|Synechococcus	1117|Cyanobacteria	L	Involved in DNA repair and RecF pathway recombination	-	-	-	-	RecO_C,RecO_N
fig|1129.257.peg.146	deoC, DERA	K01619	deoxyribose-phosphate aldolase [EC:4.1.2.4]	Metabolism; Carbohydrate metabolism; Pentose phosphate pathway	COG0274*	Deoxyribose-phosphate aldolase	Nucleotide transport and metabolism	0		deoC	ko:K01619	K01619	deoC, DERA; deoxyribose-phosphate aldolase [EC:4.1.2.4]	76	deoC	ko:K01619	ko00030,map00030	-	R01066	RC00436,RC00437	ko00000,ko00001,ko01000	-	232348.ADXL01000072_gene47	6.23e-141	400.0	COG0274@1|root,COG0274@2|Bacteria,1G28V@1117|Cyanobacteria,1H0AI@1129|Synechococcus	1117|Cyanobacteria	F	Catalyzes a reversible aldol reaction between acetaldehyde and D-glyceraldehyde 3-phosphate to generate 2-deoxy- D-ribose 5-phosphate	GO:0003674,GO:0003824,GO:0004139,GO:0005975,GO:0006139,GO:0006725,GO:0006753,GO:0006793,GO:0006796,GO:0006807,GO:0008150,GO:0008152,GO:0009056,GO:0009058,GO:0009117,GO:0009166,GO:0009262,GO:0009264,GO:0009987,GO:0016052,GO:0016829,GO:0016830,GO:0016832,GO:0018130,GO:0019438,GO:0019439,GO:0019637,GO:0034404,GO:0034641,GO:0034654,GO:0034655,GO:0044237,GO:0044238,GO:0044248,GO:0044249,GO:0044270,GO:…	4.1.2.4	-	-	DeoC
fig|1129.257.peg.147	yhbH	K05808	putative sigma-54 modulation protein	Brite Hierarchies; Protein families: genetic information processing; Ribosome biogenesis	COG1544*	Ribosome-associated protein Y (PSrp-1)	Translation, ribosomal structure and biogenesis	PF02482 [Sigma 54 modulation protein / S30EA ribosomal protein];PF16321 [Sigma 54 modulation/S30EA ribosomal protein C terminus]		hpf	ko:K05808	K05808	yhbH; putative sigma-54 modulation protein	100	hpf	ko:K05808	-	-	-	-	ko00000,ko03009	-	232348.ADXL01000072_gene46	1.26e-137	389.0	COG1544@1|root,COG1544@2|Bacteria,1G152@1117|Cyanobacteria,1GZ5S@1129|Synechococcus	1117|Cyanobacteria	J	Required for dimerization of active 70S ribosomes into 100S ribosomes in stationary phase	GO:0003674,GO:0005488,GO:0005575,GO:0005622,GO:0005623,GO:0005737,GO:0005829,GO:0005840,GO:0006417,GO:0006448,GO:0008150,GO:0009889,GO:0009890,GO:0009892,GO:0010468,GO:0010556,GO:0010558,GO:0010605,GO:0010608,GO:0010629,GO:0015935,GO:0017148,GO:0019222,GO:0022626,GO:0022627,GO:0031323,GO:0031324,GO:0031326,GO:0031327,GO:0032268,GO:0032269,GO:0032991,GO:0034248,GO:0034249,GO:0043021,GO:0043022,GO:…	-	-	-	Ribosom_S30AE_C,Ribosomal_S30AE
fig|1129.257.peg.148	lipB	K03801	lipoyl(octanoyl) transferase [EC:2.3.1.181]	Metabolism; Metabolism of cofactors and vitamins; Lipoic acid metabolism	COG0321*	Lipoate-protein ligase B	Coenzyme metabolism	0		lipB	ko:K03801	K03801	lipB; lipoyl(octanoyl) transferase [EC:2.3.1.181]	102	lipB	ko:K03801	ko00785,ko01100,map00785,map01100	-	R07766,R07769	RC00039,RC00992,RC02867	ko00000,ko00001,ko01000	-	232348.ADXL01000072_gene45	8.03e-159	445.0	COG0321@1|root,COG0321@2|Bacteria,1G074@1117|Cyanobacteria,1GYMM@1129|Synechococcus	1117|Cyanobacteria	H	Catalyzes the transfer of endogenously produced octanoic acid from octanoyl-acyl-carrier-protein onto the lipoyl domains of lipoate-dependent enzymes. Lipoyl-ACP can also act as a substrate although octanoyl-ACP is likely to be the physiological substrate	GO:0006464,GO:0006807,GO:0008150,GO:0008152,GO:0009249,GO:0009987,GO:0010467,GO:0018065,GO:0018193,GO:0018205,GO:0019538,GO:0036211,GO:0043170,GO:0043412,GO:0044237,GO:0044238,GO:0044260,GO:0044267,GO:0051604,GO:0071704,GO:1901564	2.3.1.181	-	-	BPL_LplA_LipB
fig|1129.257.peg.149	ACSL, fadD	K01897	long-chain acyl-CoA synthetase [EC:6.2.1.3]	Metabolism; Lipid metabolism; Fatty acid biosynthesis | Metabolism; Lipid metabolism; Fatty acid degradation | Cellular Processes; Transport and catabolism; Peroxisome | Cellular Processes; Cell growth and death; Ferroptosis | Cellular Processes; Cellular community - prokaryotes; Quorum sensing | Organismal Systems; Endocrine system; Adipocytokine signaling pathway | Organismal Systems; Endocrine…	COG1022*	Long-chain acyl-CoA synthetases (AMP-forming)	Lipid metabolism	PF00501 [AMP-binding enzyme]		fadD	ko:K01897	K01897	ACSL, fadD; long-chain acyl-CoA synthetase [EC:6.2.1.3]	308	fadD	ko:K01897	ko00061,ko00071,ko01100,ko01212,ko02024,ko03320,ko04146,ko04216,ko04714,ko04920,map00061,map00071,map01100,map01212,map02024,map03320,map04146,map04216,map04714,map04920	M00086	R01280	RC00004,RC00014	ko00000,ko00001,ko00002,ko01000,ko01004,ko04147	4.C.1.1	232348.ADXL01000072_gene44	0.0	1196.0	COG1022@1|root,COG1022@2|Bacteria,1G1QY@1117|Cyanobacteria,1GZ6Z@1129|Synechococcus	1117|Cyanobacteria	I	COG1022 Long-chain acyl-CoA synthetases (AMP-forming)	-	6.2.1.3	-	-	AMP-binding
fig|1129.257.peg.150	0	0	0	0	ENOG4111UIK*	Pfam:DUF2869	Function unknown	PF11068 [YlqD protein]		-	-			59	-	-	-	-	-	-	-	-	232348.ADXL01000072_gene43	1.93e-70	215.0	2DI16@1|root,301P4@2|Bacteria,1G5UH@1117|Cyanobacteria,1H07P@1129|Synechococcus	1117|Cyanobacteria	S	YlqD protein	-	-	-	-	YlqD
fig|1129.257.peg.151	DLAT, aceF, pdhC	K00627	pyruvate dehydrogenase E2 component (dihydrolipoamide acetyltransferase) [EC:2.3.1.12]	Metabolism; Carbohydrate metabolism; Glycolysis / Gluconeogenesis | Metabolism; Carbohydrate metabolism; Citrate cycle (TCA cycle) | Metabolism; Carbohydrate metabolism; Pyruvate metabolism	COG0508*	Pyruvate/2-oxoglutarate dehydrogenase complex, dihydrolipoamide acyltransferase (E2) component, and related enzymes	Energy production and conversion	PF00198 [2-oxoacid dehydrogenases acyltransferase (catalytic domain)];PF00364 [Biotin-requiring enzyme];PF02817 [e3 binding domain]		pdhC	ko:K00627	K00627	DLAT, aceF, pdhC; pyruvate dehydrogenase E2 component (dihydrolipoamide acetyltransferase) [EC:2.3.1.12]	288	pdhC	ko:K00627	ko00010,ko00020,ko00620,ko01100,ko01110,ko01120,ko01130,ko01200,map00010,map00020,map00620,map01100,map01110,map01120,map01130,map01200	M00307	R00209,R02569	RC00004,RC02742,RC02857	br01601,ko00000,ko00001,ko00002,ko01000	-	180281.CPCC7001_239	8.94e-208	588.0	COG0508@1|root,COG0508@2|Bacteria,1G0GX@1117|Cyanobacteria,22RZQ@167375|Cyanobium	1117|Cyanobacteria	C	Dihydrolipoamide acetyltransferase component of pyruvate dehydrogenase complex	-	2.3.1.12	-	iJN678.odhB	2-oxoacid_dh,Biotin_lipoyl,E3_binding
fig|1129.257.peg.152	queA	K07568	S-adenosylmethionine:tRNA ribosyltransferase-isomerase [EC:2.4.99.17]	Brite Hierarchies; Protein families: genetic information processing; Transfer RNA biogenesis	COG0809*	S-adenosylmethionine:tRNA-ribosyltransferase-isomerase (queuine synthetase)	Translation, ribosomal structure and biogenesis	PF02547 [Queuosine biosynthesis protein]		queA	ko:K07568	K07568	queA; S-adenosylmethionine:tRNA ribosyltransferase-isomerase [EC:2.4.99.17]	174	queA	ko:K07568	-	-	-	-	ko00000,ko01000,ko03016	-	232348.ADXL01000071_gene219	1.08e-247	682.0	COG0809@1|root,COG0809@2|Bacteria,1G02D@1117|Cyanobacteria,1GYIG@1129|Synechococcus	1117|Cyanobacteria	F	Transfers and isomerizes the ribose moiety from AdoMet to the 7-aminomethyl group of 7-deazaguanine (preQ1-tRNA) to give epoxyqueuosine (oQ-tRNA)	GO:0002097,GO:0002099,GO:0003674,GO:0003824,GO:0006139,GO:0006396,GO:0006399,GO:0006400,GO:0006725,GO:0006807,GO:0008033,GO:0008150,GO:0008152,GO:0008616,GO:0009058,GO:0009116,GO:0009119,GO:0009163,GO:0009451,GO:0009987,GO:0010467,GO:0016070,GO:0016740,GO:0016853,GO:0018130,GO:0019438,GO:0034404,GO:0034470,GO:0034641,GO:0034654,GO:0034660,GO:0042455,GO:0043170,GO:0043412,GO:0044237,GO:0044238,GO:…	2.4.99.17	-	-	Queuosine_synth
fig|1129.257.peg.153	0	0	0	0	0	0	0	0		-	-			12	-	-	-	-	-	-	-	-	232348.ADXL01000071_gene218	8.93e-99	288.0	2BASV@1|root,32482@2|Bacteria,1GPDI@1117|Cyanobacteria,1H2Z3@1129|Synechococcus	1117|Cyanobacteria	-	-	-	-	-	-	-
fig|1129.257.peg.154	SOD2	K04564	superoxide dismutase, Fe-Mn family [EC:1.15.1.1]	Environmental Information Processing; Signal transduction; MAPK signaling pathway - fly | Environmental Information Processing; Signal transduction; FoxO signaling pathway | Cellular Processes; Transport and catabolism; Peroxisome | Organismal Systems; Aging; Longevity regulating pathway | Organismal Systems; Aging; Longevity regulating pathway - worm | Organismal Systems; Aging; Longevity regula…	COG0605*	Superoxide dismutase	Inorganic ion transport and metabolism	PF00081 [Iron/manganese superoxide dismutases, alpha-hairpin domain];PF02777 [Iron/manganese superoxide dismutases, C-terminal domain]		sodB	ko:K04564	K04564	SOD2; superoxide dismutase, Fe-Mn family [EC:1.15.1.1]	208	sodB	ko:K04564	ko04013,ko04068,ko04146,ko04211,ko04212,ko04213,ko05016,map04013,map04068,map04146,map04211,map04212,map04213,map05016	-	-	-	ko00000,ko00001,ko01000	-	232348.ADXL01000071_gene217	2.75e-143	404.0	COG0605@1|root,COG0605@2|Bacteria,1G0N2@1117|Cyanobacteria,1GZSS@1129|Synechococcus	1117|Cyanobacteria	C	radicals which are normally produced within the cells and which are toxic to biological systems	-	1.15.1.1	-	-	Sod_Fe_C,Sod_Fe_N
fig|1129.257.peg.155	0	K01802	peptidylprolyl isomerase [EC:5.2.1.8]	Not Included in Pathway or Brite; Unclassified: metabolism; Enzymes with EC numbers	COG0545*	FKBP-type peptidyl-prolyl cis-trans isomerases 1	Posttranslational modification, protein turnover, chaperones	PF00254 [FKBP-type peptidyl-prolyl cis-trans isomerase]		fkpA	ko:K01802,ko:K03772			32	fkpA	ko:K01802,ko:K03772	-	-	-	-	ko00000,ko01000,ko03110	-	232348.ADXL01000071_gene216	1.65e-125	359.0	COG0545@1|root,COG0545@2|Bacteria,1G5T1@1117|Cyanobacteria,1GZQH@1129|Synechococcus	1117|Cyanobacteria	M	Peptidyl-prolyl cis-trans	-	5.2.1.8	-	-	FKBP_C
fig|1129.257.peg.156	0	0	0	0	COG3937*	Uncharacterized conserved protein	Function unknown	0		-	-			40	-	-	-	-	-	-	-	-	232348.ADXL01000071_gene215	7.9e-74	222.0	COG3937@1|root,COG3937@2|Bacteria,1G6MM@1117|Cyanobacteria,1H0UM@1129|Synechococcus	1117|Cyanobacteria	S	COGs COG3937 conserved	-	-	-	-	Phasin
fig|1129.257.peg.157	lnt	K03820	apolipoprotein N-acyltransferase [EC:2.3.1.269]	Not Included in Pathway or Brite; Unclassified: metabolism; Enzymes with EC numbers	COG0815*	Apolipoprotein N-acyltransferase	Cell envelope biogenesis, outer membrane	PF00795 [Carbon-nitrogen hydrolase]		lnt	ko:K03820	K03820	lnt; apolipoprotein N-acyltransferase [EC:2.3.1.269]	102	lnt	ko:K03820	-	-	-	-	ko00000,ko01000	-	232348.ADXL01000071_gene214	2.62e-264	732.0	COG0815@1|root,COG0815@2|Bacteria,1G15K@1117|Cyanobacteria,1GYPS@1129|Synechococcus	1117|Cyanobacteria	M	Transfers the fatty acyl group on membrane lipoproteins	-	-	GT2	-	CN_hydrolase
fig|1129.257.peg.158	0	0	0	0	0	0	0	0		-	-			3	-	-	-	-	-	-	-	-	232348.ADXL01000071_gene213	1.05e-91	271.0	2A54W@1|root,30TTJ@2|Bacteria,1GNWG@1117|Cyanobacteria,1H1RR@1129|Synechococcus	1117|Cyanobacteria	-	-	-	-	-	-	-
fig|1129.257.peg.159	0	0	0	0	0	0	0	0		-	-			3	#N/A	#N/A	#N/A	#N/A	#N/A	#N/A	#N/A	#N/A	#N/A	#N/A	#N/A	#N/A	#N/A	#N/A	#N/A	#N/A	#N/A	#N/A	#N/A	#N/A
fig|1129.257.peg.160	lexA	K01356	repressor LexA [EC:3.4.21.88]	Brite Hierarchies; Protein families: metabolism; Peptidases | Brite Hierarchies; Protein families: genetic information processing; DNA repair and recombination proteins	COG1974*	SOS-response transcriptional repressors (RecA-mediated autopeptidases)	Signal transduction mechanisms|Transcription	PF00717 [Peptidase S24-like];PF01726 [LexA DNA binding domain]		lexA	ko:K01356	K01356	lexA; repressor LexA [EC:3.4.21.88]	129	lexA	ko:K01356	-	M00729	-	-	ko00000,ko00002,ko01000,ko01002,ko03400	-	232348.ADXL01000071_gene200	8.43e-141	398.0	COG1974@1|root,COG1974@2|Bacteria,1G0V3@1117|Cyanobacteria,1GZAQ@1129|Synechococcus	1117|Cyanobacteria	K	Represses a number of genes involved in the response to DNA damage (SOS response), including recA and lexA. In the presence of single-stranded DNA, RecA interacts with LexA causing an autocatalytic cleavage which disrupts the DNA-binding part of LexA, leading to derepression of the SOS regulon and eventually DNA repair	GO:0000976,GO:0001067,GO:0001130,GO:0001216,GO:0001217,GO:0003674,GO:0003676,GO:0003677,GO:0003690,GO:0003700,GO:0005488,GO:0005575,GO:0006355,GO:0008150,GO:0009889,GO:0009890,GO:0009891,GO:0009892,GO:0009893,GO:0010468,GO:0010556,GO:0010557,GO:0010558,GO:0010604,GO:0010605,GO:0010628,GO:0010629,GO:0019219,GO:0019222,GO:0031323,GO:0031324,GO:0031325,GO:0031326,GO:0031327,GO:0031328,GO:0032991,GO:…	3.4.21.88	-	-	LexA_DNA_bind,Peptidase_S24
fig|1129.257.peg.161	0	0	0	0	COG1649*	Uncharacterized protein conserved in bacteria	Function unknown	PF02638 [Glycosyl hydrolase-like 10];PF14871 [Hypothetical glycosyl hydrolase 6]		-	-			167	-	-	-	-	-	-	-	-	232348.ADXL01000071_gene199	1.29e-232	644.0	COG1649@1|root,COG1649@2|Bacteria,1G056@1117|Cyanobacteria,1H46C@1129|Synechococcus	1117|Cyanobacteria	S	PFAM Uncharacterised BCR, COG1649	-	-	-	-	GHL10
fig|1129.257.peg.162	OTC, argF, argI	K00611	ornithine carbamoyltransferase [EC:2.1.3.3]	Metabolism; Amino acid metabolism; Arginine biosynthesis	COG0078*	Ornithine carbamoyltransferase	Amino acid transport and metabolism	PF00185 [Aspartate/ornithine carbamoyltransferase, Asp/Orn binding domain];PF02729 [Aspartate/ornithine carbamoyltransferase, carbamoyl-P binding domain]		argF	ko:K00611	K00611	OTC, argF, argI; ornithine carbamoyltransferase [EC:2.1.3.3]	210	argF	ko:K00611	ko00220,ko01100,ko01110,ko01130,ko01230,map00220,map01100,map01110,map01130,map01230	M00029,M00844	R01398	RC00096	ko00000,ko00001,ko00002,ko01000	-	232348.ADXL01000071_gene198	2.29e-215	596.0	COG0078@1|root,COG0078@2|Bacteria,1G068@1117|Cyanobacteria,1GYP8@1129|Synechococcus	1117|Cyanobacteria	E	Reversibly catalyzes the transfer of the carbamoyl group from carbamoyl phosphate (CP) to the N(epsilon) atom of ornithine (ORN) to produce L-citrulline	GO:0000050,GO:0003674,GO:0003824,GO:0004585,GO:0005575,GO:0005622,GO:0005623,GO:0005737,GO:0006082,GO:0006520,GO:0006525,GO:0006526,GO:0006591,GO:0006807,GO:0008150,GO:0008152,GO:0008652,GO:0009058,GO:0009064,GO:0009084,GO:0009987,GO:0016053,GO:0016740,GO:0016741,GO:0016743,GO:0019627,GO:0019752,GO:0034641,GO:0042450,GO:0043436,GO:0043603,GO:0043604,GO:0044237,GO:0044238,GO:0044249,GO:0044271,GO:…	2.1.3.3	-	-	OTCace,OTCace_N
fig|1129.257.peg.163	ftsH, hflB	K03798	cell division protease FtsH [EC:3.4.24.-]	Brite Hierarchies; Protein families: metabolism; Peptidases | Brite Hierarchies; Protein families: genetic information processing; Chaperones and folding catalysts	COG0465*	ATP-dependent Zn proteases	Posttranslational modification, protein turnover, chaperones	PF00004 [ATPase family associated with various cellular activities (AAA)];PF01434 [Peptidase family M41];PF17862 []		ftsH3	ko:K03798	K03798	ftsH, hflB; cell division protease FtsH [EC:3.4.24.-]	425	ftsH3	ko:K03798	-	M00742	-	-	ko00000,ko00002,ko01000,ko01002,ko03110	-	232348.ADXL01000071_gene197	0.0	1155.0	COG0465@1|root,COG0465@2|Bacteria,1G22Z@1117|Cyanobacteria,1GYJS@1129|Synechococcus	1117|Cyanobacteria	O	Acts as a processive, ATP-dependent zinc metallopeptidase for both cytoplasmic and membrane proteins. Plays a role in the quality control of integral membrane proteins	GO:0003674,GO:0003824,GO:0004176,GO:0006091,GO:0006508,GO:0006807,GO:0008150,GO:0008152,GO:0008233,GO:0008237,GO:0009056,GO:0009057,GO:0009314,GO:0009416,GO:0009628,GO:0009642,GO:0009644,GO:0009765,GO:0009892,GO:0009987,GO:0010109,GO:0010205,GO:0010206,GO:0010304,GO:0015979,GO:0016462,GO:0016787,GO:0016817,GO:0016818,GO:0016887,GO:0017111,GO:0019222,GO:0019538,GO:0019684,GO:0030091,GO:0030163,GO:…	-	-	-	AAA,FtsH_ext,Peptidase_M41
fig|1129.257.peg.164	0	0	0	0	COG2135*	Uncharacterized conserved protein	Function unknown	PF02586 [SOS response associated peptidase (SRAP)]		-	-			89	-	-	-	-	-	-	-	-	232348.ADXL01000071_gene196	4.39e-154	432.0	COG2135@1|root,COG2135@2|Bacteria,1G1SA@1117|Cyanobacteria,1GZ5I@1129|Synechococcus	1117|Cyanobacteria	S	Belongs to the SOS response-associated peptidase family	-	-	-	-	SRAP
fig|1129.257.peg.165	0	0	0	0	COG1226*	Kef-type K+ transport systems, predicted NAD-binding component	Inorganic ion transport and metabolism	PF07885 [Ion channel]		-	-			15	-	-	-	-	-	-	-	-	232348.ADXL01000071_gene195	2.54e-145	412.0	2B840@1|root,321C0@2|Bacteria,1GAXQ@1117|Cyanobacteria,1GYY1@1129|Synechococcus	1117|Cyanobacteria	P	COG1226 Kef-type K transport systems	-	-	-	-	Ion_trans_2
fig|1129.257.peg.166	ribD	K11752	diaminohydroxyphosphoribosylaminopyrimidine deaminase / 5-amino-6-(5-phosphoribosylamino)uracil reductase [EC:3.5.4.26 1.1.1.193]	Metabolism; Metabolism of cofactors and vitamins; Riboflavin metabolism | Cellular Processes; Cellular community - prokaryotes; Quorum sensing	COG0117;COG1985*	0	0	PF00383 [Cytidine and deoxycytidylate deaminase zinc-binding region];PF01872 [RibD C-terminal domain]		ribD	ko:K11752	K11752	ribD; diaminohydroxyphosphoribosylaminopyrimidine deaminase / 5-amino-6-(5-phosphoribosylamino)uracil reductase [EC:3.5.4.26 1.1.1.193]	178	ribD	ko:K11752	ko00740,ko01100,ko01110,ko02024,map00740,map01100,map01110,map02024	M00125	R03458,R03459	RC00204,RC00933	ko00000,ko00001,ko00002,ko01000	-	232348.ADXL01000071_gene194	1.5e-236	653.0	COG0117@1|root,COG1985@1|root,COG0117@2|Bacteria,COG1985@2|Bacteria,1G0NF@1117|Cyanobacteria,1GZMF@1129|Synechococcus	1117|Cyanobacteria	H	Converts 2,5-diamino-6-(ribosylamino)-4(3h)-pyrimidinone 5'-phosphate into 5-amino-6-(ribosylamino)-2,4(1h,3h)- pyrimidinedione 5'-phosphate	GO:0006139,GO:0006725,GO:0006807,GO:0008150,GO:0008152,GO:0009451,GO:0009987,GO:0016070,GO:0034641,GO:0043170,GO:0043412,GO:0044237,GO:0044238,GO:0046483,GO:0071704,GO:0090304,GO:1901360	1.1.1.193,3.5.4.26	-	-	RibD_C,dCMP_cyt_deam_1
fig|1129.257.peg.167	0	0	0	0	ENOG41126V9*	Protein of unknown function (DUF3122)	Function unknown	PF11320 [Protein of unknown function (DUF3122)]		-	-			36	-	-	-	-	-	-	-	-	232348.ADXL01000071_gene193	5.92e-119	340.0	2DMWF@1|root,32U3M@2|Bacteria,1G850@1117|Cyanobacteria,1GYVC@1129|Synechococcus	1117|Cyanobacteria	S	Protein of unknown function (DUF3122)	-	-	-	-	DUF3122
fig|1129.257.peg.168	yoeB	K19158	toxin YoeB [EC:3.1.-.-]	Brite Hierarchies; Protein families: signaling and cellular processes; Prokaryotic defense system	COG4115*	Uncharacterized protein conserved in bacteria	Function unknown	PF06769 [YoeB-like toxin of bacterial type II toxin-antitoxin system]		yoeB	-	K19158	yoeB; toxin YoeB [EC:3.1.-.-]	59	-	-	-	-	-	-	-	-	232348.ADXL01000071_gene192	1.23e-48	155.0	COG4115@1|root,COG4115@2|Bacteria,1G8CY@1117|Cyanobacteria,1H13I@1129|Synechococcus	1117|Cyanobacteria	S	YoeB-like toxin of bacterial type II toxin-antitoxin system	-	-	-	-	YoeB_toxin
fig|1129.257.peg.169	yefM	K19159	antitoxin YefM	Brite Hierarchies; Protein families: signaling and cellular processes; Prokaryotic defense system	COG2161*	Antitoxin of toxin-antitoxin stability system	Cell division and chromosome partitioning	PF02604 [Antitoxin Phd_YefM, type II toxin-antitoxin system]		yefM	-	K19159	yefM; antitoxin YefM	53	-	-	-	-	-	-	-	-	232348.ADXL01000071_gene191	3.62e-46	149.0	COG2161@1|root,COG2161@2|Bacteria,1G8Z5@1117|Cyanobacteria,1H166@1129|Synechococcus	1117|Cyanobacteria	D	Antitoxin component of a toxin-antitoxin (TA) module	-	-	-	-	PhdYeFM_antitox
fig|1129.257.peg.170	GBA2	K17108	non-lysosomal glucosylceramidase [EC:3.2.1.45]	Metabolism; Lipid metabolism; Sphingolipid metabolism | Metabolism; Glycan biosynthesis and metabolism; Other glycan degradation	COG4354*	Predicted bile acid beta-glucosidase	Carbohydrate transport and metabolism	PF04685 [Glycosyl-hydrolase family 116, catalytic region];PF12215 [beta-glucosidase 2, glycosyl-hydrolase family 116 N-term]		GBA2	ko:K17108	K17108	GBA2; non-lysosomal glucosylceramidase [EC:3.2.1.45]	641	-	ko:K17108	ko00511,ko00600,ko01100,map00511,map00600,map01100	-	R01498	RC00059,RC00451	ko00000,ko00001,ko01000	-	232348.ADXL01000071_gene190	0.0	1641.0	COG4354@1|root,COG4354@2|Bacteria,1G17U@1117|Cyanobacteria,1GZ5N@1129|Synechococcus	1117|Cyanobacteria	G	bile acid beta-glucosidase	-	3.2.1.45	GH116	-	DUF608,Glyco_hydr_116N
fig|1129.257.peg.171	0	0	0	0	ENOG410Z653*	0	Function unknown	0		-	-			11	-	-	-	-	-	-	-	-	232348.ADXL01000071_gene189	5.66e-49	156.0	2CHY3@1|root,2ZEM3@2|Bacteria,1GGFY@1117|Cyanobacteria,1H1JT@1129|Synechococcus	1117|Cyanobacteria	-	-	-	-	-	-	-
fig|1129.257.peg.172	0	0	0	0	COG0628*	Predicted permease	General function prediction only	PF01594 [AI-2E family transporter]		-	-			129	-	-	-	-	-	-	-	-	232348.ADXL01000071_gene188	1.18e-204	571.0	COG0628@1|root,COG0628@2|Bacteria,1G26W@1117|Cyanobacteria	1117|Cyanobacteria	S	AI-2E family transporter	-	-	-	-	AI-2E_transport
fig|1129.257.peg.173	K06871	K06871	uncharacterized protein	Not Included in Pathway or Brite; Poorly characterized; Function unknown	COG0641*	Arylsulfatase regulator (Fe-S oxidoreductase)	General function prediction only	PF04055 [Radical SAM superfamily]		aslB	ko:K06871	K06871	K06871; uncharacterized protein	214	aslB	ko:K06871	-	-	-	-	ko00000	-	232348.ADXL01000071_gene187	5.57e-273	748.0	COG0641@1|root,COG0641@2|Bacteria,1G0N5@1117|Cyanobacteria,1GYYG@1129|Synechococcus	1117|Cyanobacteria	C	Arylsulfatase regulator (Fe-S oxidoreductase)	-	-	-	-	Fer4_12,Radical_SAM,SPASM
fig|1129.257.peg.174	0	0	0	0	0	0	0	0		-	-			28	-	-	-	-	-	-	-	-	232348.ADXL01000071_gene186	1.19e-56	179.0	2A3FU@1|root,30RYK@2|Bacteria,1GNQH@1117|Cyanobacteria,1H1DQ@1129|Synechococcus	1117|Cyanobacteria	-	-	-	-	-	-	-
fig|1129.257.peg.175	ABC.PA.S	K02030	polar amino acid transport system substrate-binding protein	Brite Hierarchies; Protein families: signaling and cellular processes; Transporters	COG0834*	ABC-type amino acid transport/signal transduction systems, periplasmic component/domain	Signal transduction mechanisms|Amino acid transport and metabolism	PF00497 [Bacterial extracellular solute-binding proteins, family 3]		ABC.PA.S	ko:K02030	K02030	ABC.PA.S; polar amino acid transport system substrate-binding protein	65	-	ko:K02030	-	M00236	-	-	ko00000,ko00002,ko02000	3.A.1.3	232348.ADXL01000071_gene185	1.43e-194	541.0	COG0834@1|root,COG0834@2|Bacteria,1G585@1117|Cyanobacteria,1H041@1129|Synechococcus	1117|Cyanobacteria	ET	COG0834 ABC-type amino acid transport signal transduction systems, periplasmic component domain	-	-	-	-	SBP_bac_3
fig|1129.257.peg.176	cobL	K00595	precorrin-6Y C5,15-methyltransferase (decarboxylating) [EC:2.1.1.132]	Metabolism; Metabolism of cofactors and vitamins; Porphyrin and chlorophyll metabolism	COG2241;COG2242*	0	0	PF00590 [Tetrapyrrole (Corrin/Porphyrin) Methylases]		cobL	ko:K00595	K00595	cobL-cbiET; precorrin-6B C5,15-methyltransferase / cobalt-precorrin-6B C5,C15-methyltransferase [EC:2.1.1.132 2.1.1.289 2.1.1.196]	156	cobL	ko:K00595	ko00860,ko01100,map00860,map01100	-	R05149	RC00003,RC01279	ko00000,ko00001,ko01000	-	232348.ADXL01000071_gene184	1.38e-249	691.0	COG2241@1|root,COG2242@1|root,COG2241@2|Bacteria,COG2242@2|Bacteria,1G06G@1117|Cyanobacteria,1GYBQ@1129|Synechococcus	1117|Cyanobacteria	H	precorrin-6y	-	2.1.1.132	-	-	MTS,Methyltransf_4,TP_methylase
fig|1129.257.peg.177	K02483	K02483	two-component system, OmpR family, response regulator	Brite Hierarchies; Protein families: signaling and cellular processes; Two-component system	COG0745*	Response regulators consisting of a CheY-like receiver domain and a winged-helix DNA-binding domain	Transcription|Signal transduction mechanisms	PF00486 [Transcriptional regulatory protein, C terminal]		-	-			29	-	-	-	-	-	-	-	-	232348.ADXL01000071_gene182	5.79e-138	392.0	COG0745@1|root,COG0745@2|Bacteria,1GDAV@1117|Cyanobacteria,1GZXS@1129|Synechococcus	1117|Cyanobacteria	K	COG0745 Response regulators consisting of a CheY-like receiver domain and a winged-helix DNA-binding domain	-	-	-	-	Trans_reg_C
fig|1129.257.peg.178	ppnK, NADK	K00858	NAD+ kinase [EC:2.7.1.23]	Metabolism; Metabolism of cofactors and vitamins; Nicotinate and nicotinamide metabolism	COG0061*	Predicted sugar kinase	Carbohydrate transport and metabolism	PF01513 [ATP-NAD kinase]		nadK1	ko:K00858	K00858	ppnK, NADK; NAD+ kinase [EC:2.7.1.23]	205	nadK1	ko:K00858	ko00760,ko01100,map00760,map01100	-	R00104	RC00002,RC00078	ko00000,ko00001,ko01000	-	232348.ADXL01000071_gene181	1.54e-219	605.0	COG0061@1|root,COG0061@2|Bacteria,1G19H@1117|Cyanobacteria,1GYRM@1129|Synechococcus	1117|Cyanobacteria	F	Involved in the regulation of the intracellular balance of NAD and NADP, and is a key enzyme in the biosynthesis of NADP. Catalyzes specifically the phosphorylation on 2'-hydroxyl of the adenosine moiety of NAD to yield NADP	-	2.7.1.23	-	-	NAD_kinase
fig|1129.257.peg.179	FARSA, pheS	K01889	phenylalanyl-tRNA synthetase alpha chain [EC:6.1.1.20]	Genetic Information Processing; Translation; Aminoacyl-tRNA biosynthesis | Brite Hierarchies; Protein families: metabolism; Amino acid related enzymes | Brite Hierarchies; Protein families: genetic information processing; Transfer RNA biogenesis	COG0016*	Phenylalanyl-tRNA synthetase alpha subunit	Translation, ribosomal structure and biogenesis	PF01409 [tRNA synthetases class II core domain (F)];PF02912 [Aminoacyl tRNA synthetase class II, N-terminal domain]		pheS	ko:K01889	K01889	FARSA, pheS; phenylalanyl-tRNA synthetase alpha chain [EC:6.1.1.20]	229	pheS	ko:K01889	ko00970,map00970	M00359,M00360	R03660	RC00055,RC00523	ko00000,ko00001,ko00002,ko01000,ko01007,ko03016	-	232348.ADXL01000071_gene180	3.79e-211	587.0	COG0016@1|root,COG0016@2|Bacteria,1G05R@1117|Cyanobacteria,1GZ47@1129|Synechococcus	1117|Cyanobacteria	J	Belongs to the class-II aminoacyl-tRNA synthetase family. Phe-tRNA synthetase alpha subunit type 1 subfamily	GO:0003674,GO:0003824,GO:0004812,GO:0004826,GO:0005575,GO:0005622,GO:0005623,GO:0005737,GO:0006082,GO:0006139,GO:0006399,GO:0006412,GO:0006418,GO:0006432,GO:0006518,GO:0006520,GO:0006725,GO:0006807,GO:0008150,GO:0008152,GO:0009058,GO:0009059,GO:0009987,GO:0010467,GO:0016070,GO:0016874,GO:0016875,GO:0019538,GO:0019752,GO:0034641,GO:0034645,GO:0034660,GO:0043038,GO:0043039,GO:0043043,GO:0043170,GO:…	6.1.1.20	-	-	Phe_tRNA-synt_N,tRNA-synt_2d
fig|1129.257.peg.180	surE	K03787	5'-nucleotidase [EC:3.1.3.5]	Metabolism; Nucleotide metabolism; Purine metabolism | Metabolism; Nucleotide metabolism; Pyrimidine metabolism | Metabolism; Metabolism of cofactors and vitamins; Nicotinate and nicotinamide metabolism	COG0496*	Predicted acid phosphatase	General function prediction only	PF01975 [Survival protein SurE]		surE	ko:K03787	K03787	surE; 5'/3'-nucleotidase [EC:3.1.3.5 3.1.3.6]	150	surE	ko:K03787	ko00230,ko00240,ko00760,ko01100,ko01110,map00230,map00240,map00760,map01100,map01110	-	R00183,R00511,R00963,R01126,R01227,R01569,R01664,R01968,R02088,R02102,R02323,R02719,R03346	RC00017	ko00000,ko00001,ko01000	-	232348.ADXL01000071_gene179	8.55e-179	499.0	COG0496@1|root,COG0496@2|Bacteria,1G204@1117|Cyanobacteria,1GZ2G@1129|Synechococcus	1117|Cyanobacteria	F	Nucleotidase that shows phosphatase activity on nucleoside 5'-monophosphates	-	3.1.3.5	-	-	SurE
fig|1129.257.peg.181	0	0	0	0	ENOG41122GE*	Protein of unknown function (DUF3611)	Function unknown	PF12263 [Protein of unknown function (DUF3611)]		-	-			39	-	-	-	-	-	-	-	-	232348.ADXL01000071_gene178	3.47e-129	367.0	COG3038@1|root,COG3038@2|Bacteria,1G6R0@1117|Cyanobacteria,1GZ2N@1129|Synechococcus	1117|Cyanobacteria	C	Protein of unknown function (DUF3611)	-	-	-	-	DUF3611
fig|1129.257.peg.182	ribF	K11753	riboflavin kinase / FMN adenylyltransferase [EC:2.7.1.26 2.7.7.2]	Metabolism; Metabolism of cofactors and vitamins; Riboflavin metabolism	COG0196*	FAD synthase	Coenzyme metabolism	PF01687 [Riboflavin kinase];PF06574 [FAD synthetase]		ribF	ko:K11753	K11753	ribF; riboflavin kinase / FMN adenylyltransferase [EC:2.7.1.26 2.7.7.2]	101	ribF	ko:K11753	ko00740,ko01100,ko01110,map00740,map01100,map01110	M00125	R00161,R00549	RC00002,RC00017	ko00000,ko00001,ko00002,ko01000	-	232348.ADXL01000071_gene177	4.55e-245	675.0	COG0196@1|root,COG0196@2|Bacteria,1G0RB@1117|Cyanobacteria,1GZGM@1129|Synechococcus	1117|Cyanobacteria	H	Belongs to the ribF family	-	2.7.1.26,2.7.7.2	-	-	FAD_syn,Flavokinase
fig|1129.257.peg.183	thiE	K00788	thiamine-phosphate pyrophosphorylase [EC:2.5.1.3]	Metabolism; Metabolism of cofactors and vitamins; Thiamine metabolism	COG0352*	Thiamine monophosphate synthase	Coenzyme metabolism	PF02581 [Thiamine monophosphate synthase];PF17792 []		thiE	ko:K00788	K00788	thiE; thiamine-phosphate pyrophosphorylase [EC:2.5.1.3]	220	thiE	ko:K00788	ko00730,ko01100,map00730,map01100	M00127	R03223,R10712	RC00224,RC03255,RC03397	ko00000,ko00001,ko00002,ko01000	-	232348.ADXL01000071_gene176	5.63e-217	603.0	COG0352@1|root,COG0352@2|Bacteria,1G1VB@1117|Cyanobacteria,1GYVT@1129|Synechococcus	1117|Cyanobacteria	H	Condenses 4-methyl-5-(beta-hydroxyethyl)thiazole monophosphate (THZ-P) and 2-methyl-4-amino-5-hydroxymethyl pyrimidine pyrophosphate (HMP-PP) to form thiamine monophosphate (TMP)	GO:0003674,GO:0003824,GO:0004789,GO:0005575,GO:0005622,GO:0005623,GO:0005737,GO:0006725,GO:0006766,GO:0006767,GO:0006772,GO:0006790,GO:0006807,GO:0008150,GO:0008152,GO:0009058,GO:0009110,GO:0009228,GO:0009987,GO:0016740,GO:0016765,GO:0017144,GO:0018130,GO:0019438,GO:0034641,GO:0042364,GO:0042723,GO:0042724,GO:0044237,GO:0044249,GO:0044271,GO:0044272,GO:0044281,GO:0044283,GO:0044424,GO:0044464,GO:…	2.5.1.3	-	iJN678.thiE	TMP-TENI
fig|1129.257.peg.184	thiS	K03154	sulfur carrier protein	Genetic Information Processing; Folding, sorting and degradation; Sulfur relay system	ENOG410XUTZ*	thiamine biosynthesis protein ThiS	Coenzyme transport and metabolism	PF02597 [ThiS family]		thiS	ko:K03154	K03154	thiS; sulfur carrier protein	40	thiS	ko:K03154	ko04122,map04122	-	-	-	ko00000,ko00001	-	232348.ADXL01000071_gene175	1.12e-37	127.0	COG2104@1|root,COG2104@2|Bacteria,1G986@1117|Cyanobacteria,1H1N8@1129|Synechococcus	1117|Cyanobacteria	H	Sulfur transfer protein involved in thiamine biosynthesis	-	-	-	iJN678.ycf40	ThiS
fig|1129.257.peg.185	0	0	0	0	COG4371*	Predicted membrane protein	Function unknown	PF07466 [Protein of unknown function (DUF1517)]		-	-			102	-	-	-	-	-	-	-	-	232348.ADXL01000071_gene174	2.22e-193	540.0	COG4371@1|root,COG4371@2|Bacteria,1G17I@1117|Cyanobacteria,1GYFV@1129|Synechococcus	1117|Cyanobacteria	S	membrane	-	-	-	-	DUF1517
fig|1129.257.peg.186	0	0	0	0	0	0	0	0		-	-			6	#N/A	#N/A	#N/A	#N/A	#N/A	#N/A	#N/A	#N/A	#N/A	#N/A	#N/A	#N/A	#N/A	#N/A	#N/A	#N/A	#N/A	#N/A	#N/A	#N/A
fig|1129.257.peg.187	0	0	0	0	0	0	0	0		-	-			21	-	-	-	-	-	-	-	-	232348.ADXL01000071_gene172	3.11e-28	101.0	2A8KU@1|root,30XP8@2|Bacteria,1GP5N@1117|Cyanobacteria,1H2BB@1129|Synechococcus	1117|Cyanobacteria	-	-	-	-	-	-	-
fig|1129.257.peg.188	larB	K06898	pyridinium-3,5-biscarboxylic acid mononucleotide synthase [EC:2.5.1.143]	Not Included in Pathway or Brite; Unclassified: metabolism; Enzymes with EC numbers	COG1691*	NCAIR mutase (PurE)-related proteins	General function prediction only	PF00731 [AIR carboxylase]		cpmA	ko:K06898	K06898	larB; pyridinium-3,5-biscarboxylic acid mononucleotide synthase [EC:2.5.1.143]	126	cpmA	ko:K06898	-	-	-	-	ko00000	-	232348.ADXL01000071_gene171	1.83e-134	385.0	COG1691@1|root,COG1691@2|Bacteria,1G1W3@1117|Cyanobacteria,1GYYU@1129|Synechococcus	1117|Cyanobacteria	S	Circadian phase modifier	-	-	-	-	AIRC
fig|1129.257.peg.189	0	0	0	0	ENOG4112BK8*	0	Function unknown	0		-	-			14	-	-	-	-	-	-	-	-	232348.ADXL01000071_gene170	1.18e-80	240.0	COG2329@1|root,COG2329@2|Bacteria,1GHZH@1117|Cyanobacteria,1H0VY@1129|Synechococcus	1117|Cyanobacteria	S	Antibiotic biosynthesis monooxygenase	-	-	-	-	-
fig|1129.257.peg.190	ispF	K01770	2-C-methyl-D-erythritol 2,4-cyclodiphosphate synthase [EC:4.6.1.12]	Metabolism; Metabolism of terpenoids and polyketides; Terpenoid backbone biosynthesis	COG0245	2C-methyl-D-erythritol 2,4-cyclodiphosphate synthase	Lipid metabolism	PF02542 [YgbB family]		ispF	ko:K01770	K01770	ispF; 2-C-methyl-D-erythritol 2,4-cyclodiphosphate synthase [EC:4.6.1.12]	128	ispF	ko:K01770	ko00900,ko01100,ko01110,ko01130,map00900,map01100,map01110,map01130	M00096	R05637	RC00002,RC01440	ko00000,ko00001,ko00002,ko01000	-	232348.ADXL01000071_gene169	3.5e-107	309.0	COG0245@1|root,COG0245@2|Bacteria,1G4Z2@1117|Cyanobacteria,1GZG2@1129|Synechococcus	1117|Cyanobacteria	I	Involved in the biosynthesis of isopentenyl diphosphate (IPP) and dimethylallyl diphosphate (DMAPP), two major building blocks of isoprenoid compounds. Catalyzes the conversion of 4- diphosphocytidyl-2-C-methyl-D-erythritol 2-phosphate (CDP-ME2P) to 2-C-methyl-D-erythritol 2,4-cyclodiphosphate (ME-CPP) with a corresponding release of cytidine 5-monophosphate (CMP)	-	4.6.1.12	-	-	YgbB
fig|1129.257.peg.191	siaD	K21020	diguanylate cyclase [EC:2.7.7.65]	Cellular Processes; Cellular community - prokaryotes; Biofilm formation - Pseudomonas aeruginosa	ENOG410XNMH*	Histidine kinase	Signal transduction mechanisms	PF00990 [Diguanylate cyclase, GGDEF domain];PF02743 [Cache domain]		-	-			131	-	-	-	-	-	-	-	-	1395571.TMS3_0118850	5.28e-37	147.0	COG2199@1|root,COG3706@2|Bacteria,1R9Z4@1224|Proteobacteria,1RNSX@1236|Gammaproteobacteria	1236|Gammaproteobacteria	T	GGDEF domain	-	-	-	-	GGDEF
fig|1129.257.peg.192	0	0	0	0	ENOG410YK13*	0	Function unknown	PF13437 [HlyD family secretion protein];PF16576 [Barrel-sandwich domain of CusB or HlyD membrane-fusion]		-	-			14	#N/A	#N/A	#N/A	#N/A	#N/A	#N/A	#N/A	#N/A	#N/A	#N/A	#N/A	#N/A	#N/A	#N/A	#N/A	#N/A	#N/A	#N/A	#N/A	#N/A
fig|1129.257.peg.193	bcsA	K00694	cellulose synthase (UDP-forming) [EC:2.4.1.12]	Metabolism; Carbohydrate metabolism; Starch and sucrose metabolism | Cellular Processes; Cellular community - prokaryotes; Biofilm formation - Escherichia coli | Brite Hierarchies; Protein families: metabolism; Glycosyltransferases | Brite Hierarchies; Protein families: signaling and cellular processes; Transporters	COG1215*	Glycosyltransferases, probably involved in cell wall biogenesis	Cell envelope biogenesis, outer membrane	PF00535 [Glycosyl transferase family 2];PF07238 [PilZ domain];PF13506 [Glycosyl transferase family 21];PF13632 [Glycosyl transferase family group 2];PF13641 [Glycosyltransferase like family 2]		bcsA	ko:K00694	K00694	bcsA; cellulose synthase (UDP-forming) [EC:2.4.1.12]	145	-	ko:K00694	ko00500,ko01100,ko02026,map00500,map01100,map02026	-	R02889	RC00005	ko00000,ko00001,ko01000,ko01003,ko02000	4.D.3.1.2,4.D.3.1.5,4.D.3.1.6	292564.Cyagr_2691	6.27e-263	749.0	COG1215@1|root,COG1215@2|Bacteria,1G1PY@1117|Cyanobacteria,22S2G@167375|Cyanobium	1117|Cyanobacteria	M	Glycosyl transferase	-	2.4.1.12	GT2	-	Glycos_transf_2,PilZ
fig|1129.257.peg.194	ybbJ	K07340	inner membrane protein	Not Included in Pathway or Brite; Unclassified: signaling and cellular processes; Structural proteins	ENOG410XVH2*	Nodulation efficiency protein D	Function unknown	PF01957 [NfeD-like C-terminal, partner-binding]		nfeD	ko:K07340			13	nfeD	ko:K07340	-	-	-	-	ko00000	-	232348.ADXL01000071_gene168	3.27e-63	197.0	COG1585@1|root,COG1585@2|Bacteria	2|Bacteria	OU	cellular response to DNA damage stimulus	-	-	-	-	NfeD
fig|1129.257.peg.195	CDH1	K03364	cell division cycle 20-like protein 1, cofactor of APC complex	Genetic Information Processing; Folding, sorting and degradation; Ubiquitin mediated proteolysis | Cellular Processes; Cell growth and death; Cell cycle | Cellular Processes; Cell growth and death; Cell cycle - yeast | Organismal Systems; Endocrine system; Progesterone-mediated oocyte maturation | Brite Hierarchies; Protein families: genetic information processing; Ubiquitin system	COG0330*	Membrane protease subunits, stomatin/prohibitin homologs	Posttranslational modification, protein turnover, chaperones	PF01145 [SPFH domain / Band 7 family]		-	-			157	-	-	-	-	-	-	-	-	232348.ADXL01000071_gene167	9.04e-151	431.0	COG0330@1|root,COG0330@2|Bacteria,1G06F@1117|Cyanobacteria,1GZXN@1129|Synechococcus	1117|Cyanobacteria	O	COG0330 Membrane protease subunits, stomatin prohibitin homologs	-	-	-	-	Band_7
fig|1129.257.peg.196	K07133	K07133	uncharacterized protein	Not Included in Pathway or Brite; Poorly characterized; Function unknown	COG1373*	Predicted ATPase (AAA+ superfamily)	General function prediction only	PF13173 [AAA domain];PF13635 [Domain of unknown function (DUF4143)]		K07133	ko:K07133	K07133	K07133; uncharacterized protein	117	-	ko:K07133	-	-	-	-	ko00000	-	1382359.JIAL01000001_gene240	1.74e-141	415.0	COG1373@1|root,COG1373@2|Bacteria	2|Bacteria	V	ATPase (AAA superfamily	-	-	-	-	AAA_14,DUF4143
fig|1129.257.peg.197	trmD	K00554	tRNA (guanine37-N1)-methyltransferase [EC:2.1.1.228]	Brite Hierarchies; Protein families: genetic information processing; Transfer RNA biogenesis	COG0336	tRNA-(guanine-N1)-methyltransferase	Translation, ribosomal structure and biogenesis	PF01746 [tRNA (Guanine-1)-methyltransferase]		trmD	ko:K00554,ko:K01770	K00554	trmD; tRNA (guanine37-N1)-methyltransferase [EC:2.1.1.228]	115	trmD	ko:K00554,ko:K01770	ko00900,ko01100,ko01110,ko01130,map00900,map01100,map01110,map01130	M00096	R00597,R05637	RC00002,RC00003,RC00334,RC01440	ko00000,ko00001,ko00002,ko01000,ko03016	-	232348.ADXL01000071_gene166	2.61e-157	442.0	COG0336@1|root,COG0336@2|Bacteria,1G0C1@1117|Cyanobacteria,1GZ5Q@1129|Synechococcus	1117|Cyanobacteria	J	Belongs to the RNA methyltransferase TrmD family	GO:0001510,GO:0003674,GO:0003824,GO:0006139,GO:0006396,GO:0006399,GO:0006400,GO:0006725,GO:0006807,GO:0008033,GO:0008150,GO:0008152,GO:0008168,GO:0008173,GO:0008175,GO:0008757,GO:0009019,GO:0009451,GO:0009987,GO:0010467,GO:0016070,GO:0016423,GO:0016740,GO:0016741,GO:0016772,GO:0016779,GO:0030488,GO:0032259,GO:0034470,GO:0034641,GO:0034660,GO:0043170,GO:0043412,GO:0043414,GO:0044237,GO:0044238,GO:…	2.1.1.228,4.6.1.12	-	-	YgbB,tRNA_m1G_MT
fig|1129.257.peg.198	cpeS	K05382	phycoerythrin-associated linker protein	Metabolism; Energy metabolism; Photosynthesis - antenna proteins | Brite Hierarchies; Protein families: metabolism; Photosynthesis proteins	ENOG4111ZVD*	Covalently attaches a chromophore to Cys residue(s) of phycobiliproteins (By similarity)	Posttranslational modification, protein turnover, chaperones	PF09367 [CpeS-like protein]		-	-			13	-	-	-	-	-	-	-	-	232348.ADXL01000071_gene165	1.36e-95	280.0	28TE8@1|root,2ZFNH@2|Bacteria,1GGIH@1117|Cyanobacteria,1H0MX@1129|Synechococcus	1117|Cyanobacteria	H	Covalently attaches a chromophore to Cys residue(s) of phycobiliproteins	-	-	-	-	CpeS
fig|1129.257.peg.199	0	0	0	0	COG3744*	Uncharacterized protein conserved in bacteria	Function unknown	PF01850 [PIN domain]		-	-			62	-	-	-	-	-	-	-	-	84588.SYNW0569	4.71e-47	155.0	COG3744@1|root,COG3744@2|Bacteria,1GKM7@1117|Cyanobacteria,1H1Q3@1129|Synechococcus	1117|Cyanobacteria	S	protein conserved in bacteria	-	-	-	-	PIN
fig|1129.257.peg.200	0	0	0	0	ENOG410XV7S*	prevent-host-death family	Function unknown	PF02604 [Antitoxin Phd_YefM, type II toxin-antitoxin system]		-	-			27	-	-	-	-	-	-	-	-	84588.SYNW0570	1.73e-30	108.0	COG4118@1|root,COG4118@2|Bacteria,1GNVC@1117|Cyanobacteria,1H1P1@1129|Synechococcus	1117|Cyanobacteria	D	Antitoxin component of a toxin-antitoxin (TA) module	-	-	-	-	PhdYeFM_antitox
fig|1129.257.peg.201	era, ERAL1	K03595	GTPase	Brite Hierarchies; Protein families: genetic information processing; Ribosome biogenesis | Brite Hierarchies; Protein families: genetic information processing; Mitochondrial biogenesis	COG1159*	GTPase	General function prediction only	PF01926 [50S ribosome-binding GTPase];PF02421 [Ferrous iron transport protein B];PF03193 [RsgA GTPase];PF07650 [KH domain]		era	ko:K03595	K03595	era, ERAL1; GTPase	164	era	ko:K03595	-	-	-	-	ko00000,ko03009,ko03029	-	232348.ADXL01000071_gene164	2.75e-222	614.0	COG1159@1|root,COG1159@2|Bacteria,1FZV6@1117|Cyanobacteria,1GZ14@1129|Synechococcus	1117|Cyanobacteria	S	An essential GTPase that binds both GDP and GTP, with rapid nucleotide exchange. Plays a role in 16S rRNA processing and 30S ribosomal subunit biogenesis and possibly also in cell cycle regulation and energy metabolism	-	-	-	-	KH_2,MMR_HSR1
fig|1129.257.peg.202	0	0	0	0	ENOG4111VGE*	0	Function unknown	0		-	-			64	-	-	-	-	-	-	-	-	232348.ADXL01000071_gene163	6.36e-109	315.0	2DMTP@1|root,32TMA@2|Bacteria,1G7Y8@1117|Cyanobacteria,1H00A@1129|Synechococcus	1117|Cyanobacteria	-	-	-	-	-	-	-
fig|1129.257.peg.203	K06890	K06890	uncharacterized protein	Not Included in Pathway or Brite; Poorly characterized; Function unknown	COG0670*	Integral membrane protein, interacts with FtsH	General function prediction only	PF01027 [Inhibitor of apoptosis-promoting Bax1]		K06890	ko:K06890	K06890	K06890; uncharacterized protein	159	-	ko:K06890	-	-	-	-	ko00000	-	232348.ADXL01000071_gene162	5.12e-143	407.0	COG0670@1|root,COG0670@2|Bacteria,1G0V9@1117|Cyanobacteria,1GYG4@1129|Synechococcus	1117|Cyanobacteria	S	Belongs to the BI1 family	-	-	-	-	Bax1-I
fig|1129.257.peg.204	phoH, phoL	K06217	phosphate starvation-inducible protein PhoH and related proteins	Not Included in Pathway or Brite; Unclassified: signaling and cellular processes; Signaling proteins	COG1702*	Phosphate starvation-inducible protein PhoH, predicted ATPase	Signal transduction mechanisms	PF02562 [PhoH-like protein];PF13604 [AAA domain]		phoH	ko:K06217	K06217	phoH, phoL; phosphate starvation-inducible protein PhoH and related proteins	184	phoH	ko:K06217	-	-	-	-	ko00000	-	232348.ADXL01000071_gene161	1.63e-214	595.0	COG1702@1|root,COG1702@2|Bacteria,1G0U5@1117|Cyanobacteria,1GYGW@1129|Synechococcus	1117|Cyanobacteria	T	phosphate starvation-inducible protein PhoH	-	-	-	-	PhoH
fig|1129.257.peg.205	RP-S16, MRPS16, rpsP	K02959	small subunit ribosomal protein S16	Genetic Information Processing; Translation; Ribosome | Brite Hierarchies; Protein families: genetic information processing; Ribosome | Brite Hierarchies; Protein families: genetic information processing; Mitochondrial biogenesis	COG0228*	Ribosomal protein S16	Translation, ribosomal structure and biogenesis	PF00886 [Ribosomal protein S16]		rpsP	ko:K02959	K02959	RP-S16, MRPS16, rpsP; small subunit ribosomal protein S16	34	rpsP	ko:K02959	ko03010,map03010	M00178	-	-	br01610,ko00000,ko00001,ko00002,ko03011,ko03029	-	232348.ADXL01000071_gene160	3.81e-58	183.0	COG0228@1|root,COG0228@2|Bacteria,1G7XN@1117|Cyanobacteria,1H0F1@1129|Synechococcus	1117|Cyanobacteria	J	Belongs to the bacterial ribosomal protein bS16 family	GO:0003674,GO:0003735,GO:0005198,GO:0005575,GO:0005622,GO:0005623,GO:0005737,GO:0005840,GO:0006412,GO:0006518,GO:0006807,GO:0008150,GO:0008152,GO:0009058,GO:0009059,GO:0009987,GO:0010467,GO:0015935,GO:0019538,GO:0032991,GO:0034641,GO:0034645,GO:0043043,GO:0043170,GO:0043226,GO:0043228,GO:0043229,GO:0043232,GO:0043603,GO:0043604,GO:0044237,GO:0044238,GO:0044249,GO:0044260,GO:0044267,GO:0044271,GO:…	-	-	-	Ribosomal_S16
fig|1129.257.peg.206	SRP54, ffh	K03106	signal recognition particle subunit SRP54 [EC:3.6.5.4]	Genetic Information Processing; Folding, sorting and degradation; Protein export | Environmental Information Processing; Membrane transport; Bacterial secretion system | Cellular Processes; Cellular community - prokaryotes; Quorum sensing | Brite Hierarchies; Protein families: signaling and cellular processes; Secretion system	COG0541*	Signal recognition particle GTPase	0	PF00448 [SRP54-type protein, GTPase domain];PF02881 [SRP54-type protein, helical bundle domain];PF02978 [Signal peptide binding domain]		ffh	ko:K03106	K03106	SRP54, ffh; signal recognition particle subunit SRP54 [EC:3.6.5.4]	286	ffh	ko:K03106	ko02024,ko03060,ko03070,map02024,map03060,map03070	M00335	-	-	ko00000,ko00001,ko00002,ko01000,ko02044	3.A.5.1,3.A.5.2,3.A.5.7,3.A.5.8,3.A.5.9	232348.ADXL01000071_gene159	1.14e-301	828.0	COG0541@1|root,COG0541@2|Bacteria,1FZYW@1117|Cyanobacteria,1GZD6@1129|Synechococcus	1117|Cyanobacteria	U	Involved in targeting and insertion of nascent membrane proteins into the cytoplasmic membrane. Binds to the hydrophobic signal sequence of the ribosome-nascent chain (RNC) as it emerges from the ribosomes. The SRP-RNC complex is then targeted to the cytoplasmic membrane where it interacts with the SRP receptor FtsY	-	3.6.5.4	-	-	SRP54,SRP54_N,SRP_SPB
fig|1129.257.peg.207	0	0	0	0	ENOG410YJYY*	DnaJ domain protein	Function unknown	PF13355 [Protein of unknown function (DUF4101)]		-	-			57	-	-	-	-	-	-	-	-	232348.ADXL01000071_gene158	0.0	1066.0	COG0484@1|root,COG0484@2|Bacteria,1G0EG@1117|Cyanobacteria,1GYPQ@1129|Synechococcus	1117|Cyanobacteria	O	Protein of unknown function (DUF4101)	-	-	-	-	DUF4101,DnaJ
fig|1129.257.peg.208	PDHA, pdhA	K00161	pyruvate dehydrogenase E1 component alpha subunit [EC:1.2.4.1]	Metabolism; Carbohydrate metabolism; Glycolysis / Gluconeogenesis | Metabolism; Carbohydrate metabolism; Citrate cycle (TCA cycle) | Metabolism; Carbohydrate metabolism; Pyruvate metabolism | Environmental Information Processing; Signal transduction; HIF-1 signaling pathway | Organismal Systems; Endocrine system; Glucagon signaling pathway | Human Diseases; Cancers: Overview; Central carbon metab…	COG1071*	Pyruvate/2-oxoglutarate dehydrogenase complex, dehydrogenase (E1) component, eukaryotic type, alpha subunit	Energy production and conversion	PF00676 [Dehydrogenase E1 component]		pdhA	ko:K00161	K00161	PDHA, pdhA; pyruvate dehydrogenase E1 component alpha subunit [EC:1.2.4.1]	242	pdhA	ko:K00161	ko00010,ko00020,ko00620,ko01100,ko01110,ko01120,ko01130,ko01200,ko04066,ko04922,ko05230,map00010,map00020,map00620,map01100,map01110,map01120,map01130,map01200,map04066,map04922,map05230	M00307	R00014,R00209,R01699,R03270	RC00004,RC00027,RC00627,RC02742,RC02744,RC02882	br01601,ko00000,ko00001,ko00002,ko01000	-	232348.ADXL01000071_gene157	5.18e-274	748.0	COG1071@1|root,COG1071@2|Bacteria,1G00Z@1117|Cyanobacteria,1GYK9@1129|Synechococcus	1117|Cyanobacteria	C	The pyruvate dehydrogenase complex catalyzes the overall conversion of pyruvate to acetyl-CoA and CO(2)	-	1.2.4.1	-	-	E1_dh
fig|1129.257.peg.209	HDAC11	K11418	histone deacetylase 11 [EC:3.5.1.98]	Human Diseases; Cancers: Overview; Viral carcinogenesis | Human Diseases; Substance dependence; Alcoholism | Brite Hierarchies; Protein families: genetic information processing; Chromosome and associated proteins	COG0123*	Deacetylases, including yeast histone deacetylase and acetoin utilization protein	Secondary metabolites biosynthesis, transport and catabolism	PF00850 [Histone deacetylase domain]		-	-			201	-	-	-	-	-	-	-	-	232348.ADXL01000071_gene156	1.65e-184	514.0	COG0123@1|root,COG0123@2|Bacteria,1G1JN@1117|Cyanobacteria,1GYGH@1129|Synechococcus	1117|Cyanobacteria	BQ	COG0123 Deacetylases, including yeast histone deacetylase and acetoin utilization protein	-	-	-	-	Hist_deacetyl
fig|1129.257.peg.210	0	0	0	0	0	0	0	0		-	-			1	#N/A	#N/A	#N/A	#N/A	#N/A	#N/A	#N/A	#N/A	#N/A	#N/A	#N/A	#N/A	#N/A	#N/A	#N/A	#N/A	#N/A	#N/A	#N/A	#N/A
fig|1129.257.peg.211	0	0	0	0	0	0	0	PF00353 [Haemolysin-type calcium-binding repeat (2 copies)]		-	-			15	#N/A	#N/A	#N/A	#N/A	#N/A	#N/A	#N/A	#N/A	#N/A	#N/A	#N/A	#N/A	#N/A	#N/A	#N/A	#N/A	#N/A	#N/A	#N/A	#N/A
fig|1129.257.peg.212	K09932	K09932	uncharacterized protein	Not Included in Pathway or Brite; Poorly characterized; Function unknown	COG3224*	Uncharacterized protein conserved in bacteria	Function unknown	0		K09932	-	K09932	K09932; uncharacterized protein	10	#N/A	#N/A	#N/A	#N/A	#N/A	#N/A	#N/A	#N/A	#N/A	#N/A	#N/A	#N/A	#N/A	#N/A	#N/A	#N/A	#N/A	#N/A	#N/A	#N/A
fig|1129.257.peg.213	rpoD	K03086	RNA polymerase primary sigma factor	Brite Hierarchies; Protein families: genetic information processing; Transcription machinery	COG0568*	DNA-directed RNA polymerase, sigma subunit (sigma70/sigma32)	Transcription	PF00140 [Sigma-70 factor, region 1.2];PF04539 [Sigma-70 region 3];PF04542 [Sigma-70 region 2 ];PF04545 [Sigma-70, region 4]		rpoD	ko:K03086,ko:K03087	K03086	rpoD; RNA polymerase primary sigma factor	146	-	ko:K03086,ko:K03087	ko02026,ko05111,map02026,map05111	-	-	-	ko00000,ko00001,ko03021	-	232348.ADXL01000070_gene240	2.78e-178	499.0	COG0568@1|root,COG0568@2|Bacteria,1GBV9@1117|Cyanobacteria,1GZ5Y@1129|Synechococcus	1117|Cyanobacteria	K	Sigma factors are initiation factors that promote the attachment of RNA polymerase to specific initiation sites and are then released	-	-	-	-	Sigma70_r1_2,Sigma70_r2,Sigma70_r3,Sigma70_r4
fig|1129.257.peg.214	0	K17758;K17759	0	0	COG0062;COG0063*	0	0	PF01256 [Carbohydrate kinase];PF03853 [YjeF-related protein N-terminus]		nnrD	ko:K17758,ko:K17759	K23997	nnr; ADP-dependent NAD(P)H-hydrate dehydratase / NAD(P)H-hydrate epimerase [EC:4.2.1.136 5.1.99.6]	169	nnrD	ko:K17758,ko:K17759	-	-	-	-	ko00000,ko01000	-	232348.ADXL01000070_gene239	7.97e-295	815.0	COG0062@1|root,COG0063@1|root,COG0062@2|Bacteria,COG0063@2|Bacteria,1G0SJ@1117|Cyanobacteria,1GYIH@1129|Synechococcus	1117|Cyanobacteria	H	Bifunctional enzyme that catalyzes the epimerization of the S- and R-forms of NAD(P)HX and the dehydration of the S-form of NAD(P)HX at the expense of ADP, which is converted to AMP. This allows the repair of both epimers of NAD(P)HX, a damaged form of NAD(P)H that is a result of enzymatic or heat-dependent hydration	-	4.2.1.136,5.1.99.6	-	-	Carb_kinase,YjeF_N
fig|1129.257.peg.215	mnmA, trmU	K00566	tRNA-uridine 2-sulfurtransferase [EC:2.8.1.13]	Genetic Information Processing; Folding, sorting and degradation; Sulfur relay system | Brite Hierarchies; Protein families: genetic information processing; Transfer RNA biogenesis	COG0482*	Predicted tRNA(5-methylaminomethyl-2-thiouridylate) methyltransferase, contains the PP-loop ATPase domain	Translation, ribosomal structure and biogenesis	PF03054 [tRNA methyl transferase]		mnmA	ko:K00566	K00566	mnmA, trmU; tRNA-uridine 2-sulfurtransferase [EC:2.8.1.13]	200	mnmA	ko:K00566	ko04122,map04122	-	R08700	RC02313,RC02315	ko00000,ko00001,ko01000,ko03016	-	232348.ADXL01000070_gene238	9.79e-278	760.0	COG0482@1|root,COG0482@2|Bacteria,1G21J@1117|Cyanobacteria,1GYQI@1129|Synechococcus	1117|Cyanobacteria	J	Catalyzes the 2-thiolation of uridine at the wobble position (U34) of tRNA, leading to the formation of s(2)U34	-	2.8.1.13	-	-	tRNA_Me_trans
fig|1129.257.peg.216	0	0	0	0	ENOG410Y7C2*	Membrane	Function unknown	0		-	-			6	-	-	-	-	-	-	-	-	232348.ADXL01000070_gene237	2.21e-120	348.0	COG4129@1|root,COG4129@2|Bacteria,1GQ3R@1117|Cyanobacteria,1H03I@1129|Synechococcus	1117|Cyanobacteria	S	Aromatic acid exporter family member 1	-	-	-	-	ArAE_1
fig|1129.257.peg.217	0	0	0	0	0	0	0	0		-	-			6	-	-	-	-	-	-	-	-	232348.ADXL01000070_gene236	3.87e-216	602.0	COG4129@1|root,COG4129@2|Bacteria,1GMKJ@1117|Cyanobacteria,1GZ98@1129|Synechococcus	1117|Cyanobacteria	S	Fusaric acid resistance protein-like	-	-	-	-	FUSC_2
fig|1129.257.peg.218	0	0	0	0	COG0633*	Ferredoxin	Energy production and conversion	0		-	-			29	-	-	-	-	-	-	-	-	221360.RS9917_01696	4.23e-46	148.0	COG3383@1|root,COG3383@2|Bacteria,1GQCB@1117|Cyanobacteria,1H1WR@1129|Synechococcus	1117|Cyanobacteria	C	2Fe-2S iron-sulfur cluster binding domain	-	-	-	-	Fer2
fig|1129.257.peg.219	cobQ, cbiP	K02232	adenosylcobyric acid synthase [EC:6.3.5.10]	Metabolism; Metabolism of cofactors and vitamins; Porphyrin and chlorophyll metabolism	COG1492*	Cobyric acid synthase	Coenzyme metabolism	PF01656 [CobQ/CobB/MinD/ParA nucleotide binding domain];PF07685 [CobB/CobQ-like glutamine amidotransferase domain];PF13500 [AAA domain]		cobQ	ko:K02232	K02232	cobQ, cbiP; adenosylcobyric acid synthase [EC:6.3.5.10]	266	cobQ	ko:K02232	ko00860,ko01100,map00860,map01100	M00122	R05225	RC00010,RC01302	ko00000,ko00001,ko00002,ko01000	-	221360.RS9917_01691	0.0	900.0	COG1492@1|root,COG1492@2|Bacteria,1G0J7@1117|Cyanobacteria,1GYUP@1129|Synechococcus	1117|Cyanobacteria	H	Catalyzes amidations at positions B, D, E, and G on adenosylcobyrinic A,C-diamide. NH(2) groups are provided by glutamine, and one molecule of ATP is hydrogenolyzed for each amidation	-	6.3.5.10	-	iJN678.cbiP	AAA_26,CbiA,GATase_3
fig|1129.257.peg.220	doc	K07341	death on curing protein	Brite Hierarchies; Protein families: signaling and cellular processes; Prokaryotic defense system	COG3654*	Prophage maintenance system killer protein	General function prediction only	0		doc	ko:K07341	K07341	doc; death on curing protein	58	-	ko:K07341	-	-	-	-	ko00000,ko02048	-	221360.RS9917_01686	1.76e-58	183.0	COG3654@1|root,COG3654@2|Bacteria,1G6SU@1117|Cyanobacteria	1117|Cyanobacteria	S	TIGRFAM death-on-curing family protein	-	-	-	-	Fic
fig|1129.257.peg.221	0	0	0	0	ENOG41123JA*	Addiction Module Antidote	Transcription	0		-	ko:K07172,ko:K18842			18	-	ko:K07172,ko:K18842	-	-	-	-	ko00000,ko02048	-	309807.SRU_2815	4.38e-15	70.5	COG2336@1|root,COG2336@2|Bacteria	2|Bacteria	T	PFAM SpoVT AbrB	-	-	-	-	MazE_antitoxin
fig|1129.257.peg.222	0	0	0	0	ENOG4111W6W*	0	Function unknown	0		-	-			21	-	-	-	-	-	-	-	-	221359.RS9916_32147	2.2e-47	155.0	2DFFQ@1|root,32U5E@2|Bacteria,1G7PU@1117|Cyanobacteria,1H1KI@1129|Synechococcus	1117|Cyanobacteria	-	-	-	-	-	-	-
fig|1129.257.peg.223	maf	K06287	septum formation protein	Not Included in Pathway or Brite; Unclassified: signaling and cellular processes; Cell growth	COG0424*	Nucleotide-binding protein implicated in inhibition of septum formation	Cell division and chromosome partitioning	PF02545 [Maf-like protein]		maf	ko:K06287	K06287	yhdE; nucleoside triphosphate pyrophosphatase [EC:3.6.1.-]	116	maf	ko:K06287	-	-	-	-	ko00000	-	232348.ADXL01000070_gene233	1.86e-106	311.0	COG0424@1|root,COG0424@2|Bacteria,1G59Y@1117|Cyanobacteria,1H081@1129|Synechococcus	1117|Cyanobacteria	D	Maf-like protein	-	-	-	-	Maf
fig|1129.257.peg.224	0	0	0	0	0	0	0	0		-	-			1	#N/A	#N/A	#N/A	#N/A	#N/A	#N/A	#N/A	#N/A	#N/A	#N/A	#N/A	#N/A	#N/A	#N/A	#N/A	#N/A	#N/A	#N/A	#N/A	#N/A
fig|1129.257.peg.225	0	0	0	0	ENOG410Y1TI*	Fels-1 Prophage Protein-like	Function unknown	PF05666 [Fels-1 Prophage Protein-like]		-	-			4	#N/A	#N/A	#N/A	#N/A	#N/A	#N/A	#N/A	#N/A	#N/A	#N/A	#N/A	#N/A	#N/A	#N/A	#N/A	#N/A	#N/A	#N/A	#N/A	#N/A
fig|1129.257.peg.226	psbC	K02705	photosystem II CP43 chlorophyll apoprotein	Metabolism; Energy metabolism; Photosynthesis | Brite Hierarchies; Protein families: metabolism; Photosynthesis proteins	ENOG410XQVF*	Photosystem II	Function unknown	PF00421 [Photosystem II protein]		psbC	ko:K02705	K02705	psbC; photosystem II CP43 chlorophyll apoprotein	467	psbC	ko:K02705	ko00195,ko01100,map00195,map01100	M00161	-	-	ko00000,ko00001,ko00002,ko00194	-	232348.ADXL01000070_gene222	0.0	949.0	2DB98@1|root,2Z7VA@2|Bacteria,1G05J@1117|Cyanobacteria,1GYZ8@1129|Synechococcus	1117|Cyanobacteria	C	One of the components of the core complex of photosystem II (PSII). It binds chlorophyll and helps catalyze the primary light-induced photochemical processes of PSII. PSII is a light- driven water plastoquinone oxidoreductase, using light energy to abstract electrons from H(2)O, generating O(2) and a proton gradient subsequently used for ATP formation	GO:0005575,GO:0005622,GO:0005623,GO:0005737,GO:0005886,GO:0009521,GO:0009523,GO:0009579,GO:0016020,GO:0030075,GO:0030096,GO:0032991,GO:0034357,GO:0043226,GO:0043228,GO:0043229,GO:0043232,GO:0044422,GO:0044424,GO:0044425,GO:0044436,GO:0044444,GO:0044459,GO:0044464,GO:0071944,GO:0098796,GO:0098797	-	-	-	PSII
fig|1129.257.peg.227	psbD	K02706	photosystem II P680 reaction center D2 protein [EC:1.10.3.9]	Metabolism; Energy metabolism; Photosynthesis | Brite Hierarchies; Protein families: metabolism; Photosynthesis proteins	ENOG410XRUT*	One of the two reaction center proteins of photosystem II (PSII), D2 is needed for assembly of a stable PSII complex (By similarity)	Energy production and conversion	PF00124 [Photosynthetic reaction centre protein]		psbD	ko:K02706	K02706	psbD; photosystem II P680 reaction center D2 protein [EC:1.10.3.9]	42	psbD	ko:K02706	ko00195,ko01100,map00195,map01100	M00161	-	-	ko00000,ko00001,ko00002,ko00194,ko01000	-	110662.Syncc9605_1992	3.62e-72	225.0	2DBDB@1|root,2Z8JK@2|Bacteria,1G16D@1117|Cyanobacteria,1GYGI@1129|Synechococcus	1117|Cyanobacteria	C	Photosystem II (PSII) is a light-driven water plastoquinone oxidoreductase that uses light energy to abstract electrons from H(2)O, generating O(2) and a proton gradient subsequently used for ATP formation. It consists of a core antenna complex that captures photons, and an electron transfer chain that converts photonic excitation into a charge separation. The D1 D2 (PsbA PsbA) reaction center he…	-	1.10.3.9	-	-	Photo_RC
fig|1129.257.peg.228	0	0	0	0	ENOG410ZXH1*	0	Function unknown	0		-	-			8	-	-	-	-	-	-	-	-	232348.ADXL01000014_gene734	1.91e-91	270.0	2DTNG@1|root,33M2B@2|Bacteria,1GPE0@1117|Cyanobacteria,1H30G@1129|Synechococcus	1117|Cyanobacteria	S	Protein of unknown function (DUF2493)	-	-	-	-	DUF2493
fig|1129.257.peg.229	0	0	0	0	0	0	0	PF05565 [Siphovirus Gp157]		-	-			8	-	-	-	-	-	-	-	-	232348.ADXL01000014_gene733	2.82e-129	370.0	2A5QV@1|root,30UFR@2|Bacteria,1GP72@1117|Cyanobacteria,1H2DG@1129|Synechococcus	1117|Cyanobacteria	S	Siphovirus Gp157	-	-	-	-	Sipho_Gp157
fig|1129.257.peg.230	RAD52	K10873	DNA repair and recombination protein RAD52	Genetic Information Processing; Replication and repair; Homologous recombination | Brite Hierarchies; Protein families: genetic information processing; DNA repair and recombination proteins	COG5055*	Recombination DNA repair protein (RAD52 pathway)	DNA replication, recombination and repair	PF04098 [Rad52/22 family double-strand break repair protein]		RAD52	K10873	K10873	RAD52; DNA repair and recombination protein RAD52	17	-	-	-	-	-	-	-	-	232348.ADXL01000014_gene732	3.05e-157	447.0	COG5055@1|root,COG5055@2|Bacteria,1GPCA@1117|Cyanobacteria,1H2VP@1129|Synechococcus	1117|Cyanobacteria	L	COG5055 Recombination DNA repair protein (RAD52 pathway)	-	-	-	-	Rad52_Rad22
fig|1129.257.peg.231	0	0	0	0	ENOG410ZZN6*	Protein of unknown function (DUF433)	Function unknown	PF04255 [Protein of unknown function (DUF433)]		-	-			26	-	-	-	-	-	-	-	-	232348.ADXL01000014_gene731	2.12e-40	134.0	COG2442@1|root,COG2442@2|Bacteria,1GP1D@1117|Cyanobacteria,1H234@1129|Synechococcus	1117|Cyanobacteria	S	Protein of unknown function (DUF433)	-	-	-	-	DUF433
fig|1129.257.peg.232	0	0	0	0	ENOG411260I*	0	Function unknown	0		-	-			27	-	-	-	-	-	-	-	-	232348.ADXL01000014_gene730	1.16e-63	195.0	COG4634@1|root,COG4634@2|Bacteria,1G6S3@1117|Cyanobacteria,1H23Q@1129|Synechococcus	1117|Cyanobacteria	-	-	-	-	-	-	-
fig|1129.257.peg.233	0	0	0	0	0	0	0	0		-	-			2	-	-	-	-	-	-	-	-	232348.ADXL01000014_gene728	5.09e-44	143.0	2B4F3@1|root,31X6Q@2|Bacteria,1GPKG@1117|Cyanobacteria,1H3FD@1129|Synechococcus	1117|Cyanobacteria	-	-	-	-	-	-	-
fig|1129.257.peg.234	0	0	0	0	0	0	0	0		-	-			16	-	-	-	-	-	-	-	-	232348.ADXL01000014_gene727	3.19e-45	145.0	2BMRY@1|root,32GBC@2|Bacteria,1GH5G@1117|Cyanobacteria,1H3AN@1129|Synechococcus	1117|Cyanobacteria	-	-	-	-	-	-	-
fig|1129.257.peg.235	0	0	0	0	ENOG4111QRG*	0	Function unknown	0		-	-			9	-	-	-	-	-	-	-	-	221360.RS9917_04465	6.4e-36	125.0	2A0ZZ@1|root,30P5C@2|Bacteria,1GKF8@1117|Cyanobacteria,1H093@1129|Synechococcus	1117|Cyanobacteria	-	-	-	-	-	-	-
fig|1129.257.peg.236	wza, gfcE	K01991	polysaccharide biosynthesis/export protein	Cellular Processes; Cellular community - prokaryotes; Biofilm formation - Escherichia coli | Brite Hierarchies; Protein families: signaling and cellular processes; Transporters	COG1596*	Periplasmic protein involved in polysaccharide export	Cell envelope biogenesis, outer membrane	PF02563 [Polysaccharide biosynthesis/export protein];PF10531 [SLBB domain]		wza, gfcE	ko:K01991	K01991	wza, gfcE; polysaccharide biosynthesis/export protein	55	-	ko:K01991	ko02026,map02026	-	-	-	ko00000,ko00001,ko02000	1.B.18	166318.Syn8016DRAFT_1714	1.77e-132	393.0	COG1596@1|root,COG1596@2|Bacteria,1G0AJ@1117|Cyanobacteria,1GYX1@1129|Synechococcus	1117|Cyanobacteria	M	Periplasmic protein involved in polysaccharide export	-	-	-	-	Poly_export,SLBB
fig|1129.257.peg.237	galE, GALE	K01784	UDP-glucose 4-epimerase [EC:5.1.3.2]	Metabolism; Carbohydrate metabolism; Galactose metabolism | Metabolism; Carbohydrate metabolism; Amino sugar and nucleotide sugar metabolism	COG1087*	UDP-glucose 4-epimerase	Cell envelope biogenesis, outer membrane	PF01370 [NAD dependent epimerase/dehydratase family];PF16363 [GDP-mannose 4,6 dehydratase]		galE	ko:K01784	K01784	galE, GALE; UDP-glucose 4-epimerase [EC:5.1.3.2]	109	galE	ko:K01784	ko00052,ko00520,ko01100,map00052,map00520,map01100	M00361,M00362,M00632	R00291,R02984	RC00289	ko00000,ko00001,ko00002,ko01000	-	232348.ADXL01000046_gene1461	9.1e-113	340.0	COG1087@1|root,COG1087@2|Bacteria,1G08G@1117|Cyanobacteria,1GYW5@1129|Synechococcus	1117|Cyanobacteria	M	UDP-glucose 4-epimerase	-	5.1.3.2	-	-	Epimerase,GDP_Man_Dehyd
fig|1129.257.peg.238	0	0	0	0	0	0	0	0		-	-			1	#N/A	#N/A	#N/A	#N/A	#N/A	#N/A	#N/A	#N/A	#N/A	#N/A	#N/A	#N/A	#N/A	#N/A	#N/A	#N/A	#N/A	#N/A	#N/A	#N/A
fig|1129.257.peg.239	gmd, GMDS	K01711	GDPmannose 4,6-dehydratase [EC:4.2.1.47]	Metabolism; Carbohydrate metabolism; Fructose and mannose metabolism | Metabolism; Carbohydrate metabolism; Amino sugar and nucleotide sugar metabolism	COG1089*	GDP-D-mannose dehydratase	Cell envelope biogenesis, outer membrane	PF01370 [NAD dependent epimerase/dehydratase family];PF16363 [GDP-mannose 4,6 dehydratase]		gmd	ko:K01711	K01711	gmd, GMDS; GDPmannose 4,6-dehydratase [EC:4.2.1.47]	258	gmd	ko:K01711	ko00051,ko00520,ko01100,map00051,map00520,map01100	-	R00888	RC00402	ko00000,ko00001,ko01000	-	292564.Cyagr_1191	6.06e-234	648.0	COG1089@1|root,COG1089@2|Bacteria,1G0M4@1117|Cyanobacteria,22S4F@167375|Cyanobium	1117|Cyanobacteria	H	Catalyzes the conversion of GDP-D-mannose to GDP-4- dehydro-6-deoxy-D-mannose	-	4.2.1.47	-	-	GDP_Man_Dehyd
fig|1129.257.peg.240	TSTA3, fcl	K02377	GDP-L-fucose synthase [EC:1.1.1.271]	Metabolism; Carbohydrate metabolism; Fructose and mannose metabolism | Metabolism; Carbohydrate metabolism; Amino sugar and nucleotide sugar metabolism	COG0451*	Nucleoside-diphosphate-sugar epimerases	Carbohydrate transport and metabolism|Cell envelope biogenesis, outer membrane	PF01370 [NAD dependent epimerase/dehydratase family];PF16363 [GDP-mannose 4,6 dehydratase]		fcl	ko:K02377	K02377	TSTA3, fcl; GDP-L-fucose synthase [EC:1.1.1.271]	178	fcl	ko:K02377	ko00051,ko00520,ko01100,map00051,map00520,map01100	-	R05692	RC01014	ko00000,ko00001,ko01000	-	180281.CPCC7001_2262	1.25e-172	490.0	COG0451@1|root,COG0451@2|Bacteria,1G02N@1117|Cyanobacteria,22SB4@167375|Cyanobium	1117|Cyanobacteria	GM	Catalyzes the two-step NADP-dependent conversion of GDP- 4-dehydro-6-deoxy-D-mannose to GDP-fucose, involving an epimerase and a reductase reaction	-	1.1.1.271	-	-	Epimerase
fig|1129.257.peg.241	galE, GALE	K01784	UDP-glucose 4-epimerase [EC:5.1.3.2]	Metabolism; Carbohydrate metabolism; Galactose metabolism | Metabolism; Carbohydrate metabolism; Amino sugar and nucleotide sugar metabolism	COG1087*	UDP-glucose 4-epimerase	Cell envelope biogenesis, outer membrane	PF01370 [NAD dependent epimerase/dehydratase family];PF16363 [GDP-mannose 4,6 dehydratase]		galE	ko:K01784	K01784	galE, GALE; UDP-glucose 4-epimerase [EC:5.1.3.2]	183	galE	ko:K01784	ko00052,ko00520,ko01100,map00052,map00520,map01100	M00361,M00362,M00632	R00291,R02984	RC00289	ko00000,ko00001,ko00002,ko01000	-	232348.ADXL01000046_gene1465	2.39e-179	507.0	COG1087@1|root,COG1087@2|Bacteria,1G08G@1117|Cyanobacteria,1GYW5@1129|Synechococcus	1117|Cyanobacteria	M	UDP-glucose 4-epimerase	-	5.1.3.2	-	-	Epimerase,GDP_Man_Dehyd
fig|1129.257.peg.242	0	0	0	0	0	0	0	0		-	-			1	#N/A	#N/A	#N/A	#N/A	#N/A	#N/A	#N/A	#N/A	#N/A	#N/A	#N/A	#N/A	#N/A	#N/A	#N/A	#N/A	#N/A	#N/A	#N/A	#N/A
fig|1129.257.peg.243	exoP, vpsO	K16554	polysaccharide biosynthesis transport protein	Cellular Processes; Cellular community - prokaryotes; Biofilm formation - Vibrio cholerae | Brite Hierarchies; Protein families: signaling and cellular processes; Transporters	COG0489;COG3206*	0	0	0		epsB	-	K16554	exoP, vpsO; polysaccharide biosynthesis transport protein [EC:2.7.10.3]	129	epsB	-	-	-	-	-	-	-	232348.ADXL01000046_gene1467	0.0	1005.0	COG0489@1|root,COG3206@1|root,COG0489@2|Bacteria,COG3206@2|Bacteria,1G0TN@1117|Cyanobacteria,1GZVU@1129|Synechococcus	1117|Cyanobacteria	D	COG0489 ATPases involved in chromosome partitioning	-	-	-	-	AAA_31,CbiA,ParA,Wzz
fig|1129.257.peg.244	UXS1, uxs	K08678	UDP-glucuronate decarboxylase [EC:4.1.1.35]	Metabolism; Carbohydrate metabolism; Amino sugar and nucleotide sugar metabolism	COG0451*	Nucleoside-diphosphate-sugar epimerases	Carbohydrate transport and metabolism|Cell envelope biogenesis, outer membrane	PF01370 [NAD dependent epimerase/dehydratase family];PF07993 [Male sterility protein];PF16363 [GDP-mannose 4,6 dehydratase]		rfbB	ko:K01710,ko:K08678	K08678	UXS1, uxs; UDP-glucuronate decarboxylase [EC:4.1.1.35]	235	rfbB	ko:K01710,ko:K08678	ko00520,ko00521,ko00523,ko00525,ko01055,ko01100,ko01130,map00520,map00521,map00523,map00525,map01055,map01100,map01130	M00361,M00793	R01384,R06513	RC00402,RC00508	ko00000,ko00001,ko00002,ko01000	-	32051.SynWH7803_0192	1.62e-209	580.0	COG0451@1|root,COG0451@2|Bacteria,1G0QH@1117|Cyanobacteria,1GYHG@1129|Synechococcus	1117|Cyanobacteria	GM	COG0451 Nucleoside-diphosphate-sugar epimerases	-	4.1.1.35,4.2.1.46	-	-	GDP_Man_Dehyd
fig|1129.257.peg.245	0	0	0	0	ENOG4111QKX*	Pfam:DUF820	Function unknown	PF05685 [Putative restriction endonuclease]		-	-			93	-	-	-	-	-	-	-	-	221360.RS9917_04740	5.15e-110	320.0	COG4636@1|root,COG4636@2|Bacteria,1G516@1117|Cyanobacteria,1H0GM@1129|Synechococcus	1117|Cyanobacteria	S	Putative restriction endonuclease	-	-	-	-	Uma2
fig|1129.257.peg.246	UGDH, ugd	K00012	UDPglucose 6-dehydrogenase [EC:1.1.1.22]	Metabolism; Carbohydrate metabolism; Pentose and glucuronate interconversions | Metabolism; Carbohydrate metabolism; Ascorbate and aldarate metabolism | Metabolism; Carbohydrate metabolism; Amino sugar and nucleotide sugar metabolism	COG1004*	Predicted UDP-glucose 6-dehydrogenase	Cell envelope biogenesis, outer membrane	PF00984 [UDP-glucose/GDP-mannose dehydrogenase family, central domain];PF03720 [UDP-glucose/GDP-mannose dehydrogenase family, UDP binding domain];PF03721 [UDP-glucose/GDP-mannose dehydrogenase family, NAD binding domain]		ugd	ko:K00012	K00012	UGDH, ugd; UDPglucose 6-dehydrogenase [EC:1.1.1.22]	277	ugd	ko:K00012	ko00040,ko00053,ko00520,ko01100,map00040,map00053,map00520,map01100	M00014,M00129,M00361,M00362	R00286	RC00291	ko00000,ko00001,ko00002,ko01000	-	221360.RS9917_04475	1.78e-259	720.0	COG1004@1|root,COG1004@2|Bacteria,1G1GI@1117|Cyanobacteria,1GYHC@1129|Synechococcus	1117|Cyanobacteria	C	Belongs to the UDP-glucose GDP-mannose dehydrogenase family	-	1.1.1.22	-	-	UDPG_MGDP_dh,UDPG_MGDP_dh_C,UDPG_MGDP_dh_N
fig|1129.257.peg.247	0	0	0	0	0	0	0	0		-	-				#N/A	#N/A	#N/A	#N/A	#N/A	#N/A	#N/A	#N/A	#N/A	#N/A	#N/A	#N/A	#N/A	#N/A	#N/A	#N/A	#N/A	#N/A	#N/A	#N/A
fig|1129.257.peg.248	ubiG	K00568	2-polyprenyl-6-hydroxyphenyl methylase / 3-demethylubiquinone-9 3-methyltransferase [EC:2.1.1.222 2.1.1.64]	Metabolism; Metabolism of cofactors and vitamins; Ubiquinone and other terpenoid-quinone biosynthesis	COG2227	2-polyprenyl-3-methyl-5-hydroxy-6-metoxy-1,4-benzoquinol methylase	Coenzyme metabolism	PF08241 [Methyltransferase domain];PF08242 [Methyltransferase domain];PF13489 [Methyltransferase domain];PF13649 [Methyltransferase domain];PF13847 [Methyltransferase domain]		ubiG	ko:K00568			11	ubiG	ko:K00568	ko00130,ko01100,ko01110,map00130,map01100,map01110	M00117	R04988,R05614,R08769,R08781	RC00003,RC00392,RC01895	ko00000,ko00001,ko00002,ko01000	-	161528.ED21_17812	7.23e-15	79.3	COG2227@1|root,COG2227@2|Bacteria,1MU89@1224|Proteobacteria,2TRIK@28211|Alphaproteobacteria,2K0DH@204457|Sphingomonadales	204457|Sphingomonadales	H	O-methyltransferase that catalyzes the 2 O-methylation steps in the ubiquinone biosynthetic pathway	-	2.1.1.222,2.1.1.64	-	-	Methyltransf_11,Methyltransf_23
fig|1129.257.peg.249	ABCB-BAC	K06147	ATP-binding cassette, subfamily B, bacterial	Brite Hierarchies; Protein families: signaling and cellular processes; Transporters	COG1132*	ABC-type multidrug transport system, ATPase and permease components	0	PF00005 [ABC transporter];PF00664 [ABC transporter transmembrane region]		pglK	ko:K06147	K24846	pglK; ATP-binding cassette, subfamily B, bacterial PglK [EC:7.5.2.-]	191	-	ko:K06147	-	-	-	-	ko00000,ko02000	3.A.1.106,3.A.1.109,3.A.1.21	195253.Syn6312_0754	5.8e-162	483.0	COG1132@1|root,COG1132@2|Bacteria,1G13C@1117|Cyanobacteria,1GYKU@1129|Synechococcus	1117|Cyanobacteria	P	ABC-type multidrug transport system, ATPase and permease components	-	-	-	-	ABC_membrane,ABC_tran
fig|1129.257.peg.250	0	0	0	0	0	0	0	0		-	-				#N/A	#N/A	#N/A	#N/A	#N/A	#N/A	#N/A	#N/A	#N/A	#N/A	#N/A	#N/A	#N/A	#N/A	#N/A	#N/A	#N/A	#N/A	#N/A	#N/A
fig|1129.257.peg.251	K16150	K16150	glycogen synthase [EC:2.4.1.11]	Metabolism; Carbohydrate metabolism; Starch and sucrose metabolism | Brite Hierarchies; Protein families: metabolism; Glycosyltransferases	ENOG4111J3R*	glycosyl transferase group 1	Cell wall/membrane/envelope biogenesis	PF00534 [Glycosyl transferases group 1];PF13692 [Glycosyl transferases group 1]		-	-			21	-	-	-	-	-	-	-	-	195250.CM001776_gene67	4.71e-80	251.0	COG0438@1|root,COG0438@2|Bacteria,1G3XQ@1117|Cyanobacteria,1H2RQ@1129|Synechococcus	1117|Cyanobacteria	M	Glycosyl transferases group 1	-	-	-	-	Glycos_transf_1
fig|1129.257.peg.252	0	0	0	0	0	0	0	0		-	-				#N/A	#N/A	#N/A	#N/A	#N/A	#N/A	#N/A	#N/A	#N/A	#N/A	#N/A	#N/A	#N/A	#N/A	#N/A	#N/A	#N/A	#N/A	#N/A	#N/A
fig|1129.257.peg.253	0	0	0	0	0	0	0	0		-	-			1	#N/A	#N/A	#N/A	#N/A	#N/A	#N/A	#N/A	#N/A	#N/A	#N/A	#N/A	#N/A	#N/A	#N/A	#N/A	#N/A	#N/A	#N/A	#N/A	#N/A
fig|1129.257.peg.254	wbyK	K13001	mannosyltransferase [EC:2.4.1.-]	Brite Hierarchies; Protein families: metabolism; Glycosyltransferases | Brite Hierarchies; Protein families: metabolism; Lipopolysaccharide biosynthesis proteins	ENOG410XQQH*	Glycosyl transferase (Group 1	Cell wall/membrane/envelope biogenesis	PF00534 [Glycosyl transferases group 1];PF13692 [Glycosyl transferases group 1]		-	-			90	-	-	-	-	-	-	-	-	195250.CM001776_gene64	1.88e-73	240.0	COG0438@1|root,COG0438@2|Bacteria,1G4VF@1117|Cyanobacteria,1H2DM@1129|Synechococcus	1117|Cyanobacteria	M	Glycosyl transferases group 1	-	-	-	-	Glyco_transf_4,Glycos_transf_1
fig|1129.257.peg.255	vioB	K21379	dTDP-4-amino-4,6-dideoxy-D-glucose acyltransferase [EC:2.3.1.209]	Not Included in Pathway or Brite; Unclassified: metabolism; Enzymes with EC numbers	ENOG4111VS8*	0	Function unknown	0		-	-			55	-	-	-	-	-	-	-	-	1121895.Q765_07190	5.12e-85	258.0	COG0110@1|root,COG0110@2|Bacteria,4NMND@976|Bacteroidetes,1I4BX@117743|Flavobacteriia	976|Bacteroidetes	S	maltose O-acetyltransferase activity	-	-	-	-	-
fig|1129.257.peg.256	waaG, rfaG	K02844	UDP-glucose:(heptosyl)LPS alpha-1,3-glucosyltransferase [EC:2.4.1.-]	Metabolism; Glycan biosynthesis and metabolism; Lipopolysaccharide biosynthesis | Brite Hierarchies; Protein families: metabolism; Glycosyltransferases | Brite Hierarchies; Protein families: metabolism; Lipopolysaccharide biosynthesis proteins	ENOG410XPN1	glycosyl transferase group 1	Cell wall/membrane/envelope biogenesis	PF00534 [Glycosyl transferases group 1];PF13692 [Glycosyl transferases group 1]		SUS	ko:K00695			79	-	ko:K00695	ko00500,ko01100,map00500,map01100	-	R00806	RC00005,RC00028,RC02748	ko00000,ko00001,ko01000,ko01003	-	1123368.AUIS01000027_gene1339	1.65e-122	367.0	COG0438@1|root,COG0438@2|Bacteria,1QZ01@1224|Proteobacteria,1RZJA@1236|Gammaproteobacteria,2NBY6@225057|Acidithiobacillales	225057|Acidithiobacillales	M	sucrose synthase	-	2.4.1.13	GT4	-	Glycos_transf_1,Sucrose_synth
fig|1129.257.peg.257	0	0	0	0	ENOG4110MDA*	0	Function unknown	0		-	-			106	#N/A	#N/A	#N/A	#N/A	#N/A	#N/A	#N/A	#N/A	#N/A	#N/A	#N/A	#N/A	#N/A	#N/A	#N/A	#N/A	#N/A	#N/A	#N/A	#N/A
fig|1129.257.peg.258	0	0	0	0	0	0	0	0		-	-			2	#N/A	#N/A	#N/A	#N/A	#N/A	#N/A	#N/A	#N/A	#N/A	#N/A	#N/A	#N/A	#N/A	#N/A	#N/A	#N/A	#N/A	#N/A	#N/A	#N/A
fig|1129.257.peg.259	mshA	K15521	D-inositol-3-phosphate glycosyltransferase [EC:2.4.1.250]	Not Included in Pathway or Brite; Unclassified: metabolism; Enzymes with EC numbers	ENOG410XRSK	glycosyl transferase group 1	Cell wall/membrane/envelope biogenesis	PF00534 [Glycosyl transferases group 1];PF13439 [Glycosyltransferase Family 4];PF13579 [Glycosyl transferase 4-like domain];PF13692 [Glycosyl transferases group 1]		-	-			192	-	-	-	-	-	-	-	-	1173026.Glo7428_3693	9.11e-148	431.0	COG0438@1|root,COG0438@2|Bacteria,1G0ZG@1117|Cyanobacteria	1117|Cyanobacteria	M	PFAM Glycosyl transferases group 1	-	-	-	-	Glyco_trans_4_4,Glyco_transf_4,Glycos_transf_1
fig|1129.257.peg.260	cotSA	K06338	spore coat protein SA	Not Included in Pathway or Brite; Unclassified: signaling and cellular processes; Cell growth	COG0438*	Glycosyltransferase	Cell envelope biogenesis, outer membrane	PF00534 [Glycosyl transferases group 1];PF13692 [Glycosyl transferases group 1]		-	-			20	-	-	-	-	-	-	-	-	1124780.ANNU01000063_gene600	3.13e-99	304.0	COG0438@1|root,COG0438@2|Bacteria,4P3CG@976|Bacteroidetes	976|Bacteroidetes	M	Glycosyl transferases group 1	-	-	-	-	Glycos_transf_1
fig|1129.257.peg.261	ubiG	K00568	2-polyprenyl-6-hydroxyphenyl methylase / 3-demethylubiquinone-9 3-methyltransferase [EC:2.1.1.222 2.1.1.64]	Metabolism; Metabolism of cofactors and vitamins; Ubiquinone and other terpenoid-quinone biosynthesis	COG2227	2-polyprenyl-3-methyl-5-hydroxy-6-metoxy-1,4-benzoquinol methylase	Coenzyme metabolism	PF08241 [Methyltransferase domain]		ymfD	ko:K20444			5	ymfD	ko:K20444	-	-	-	-	ko00000,ko01000,ko01005,ko02000	4.D.1.3	82654.Pse7367_0348	1.16e-39	144.0	COG2227@1|root,COG2227@2|Bacteria	2|Bacteria	H	3-demethylubiquinone-9 3-O-methyltransferase activity	-	-	GT2,GT4	-	Methyltransf_23,Methyltransf_25,Methyltransf_31
fig|1129.257.peg.262	0	0	0	0	ENOG410ZWCA	0	Function unknown	0		-	-			11	#N/A	#N/A	#N/A	#N/A	#N/A	#N/A	#N/A	#N/A	#N/A	#N/A	#N/A	#N/A	#N/A	#N/A	#N/A	#N/A	#N/A	#N/A	#N/A	#N/A
fig|1129.257.peg.263	wbbL	K07011	rhamnosyltransferase	Brite Hierarchies; Protein families: metabolism; Lipopolysaccharide biosynthesis proteins	COG0463*	Glycosyltransferases involved in cell wall biogenesis	Cell envelope biogenesis, outer membrane	0		-	-			114	-	-	-	-	-	-	-	-	926549.KI421517_gene2618	2.91e-109	325.0	COG0463@1|root,COG0463@2|Bacteria,4NEQK@976|Bacteroidetes,47N00@768503|Cytophagia	976|Bacteroidetes	M	PFAM Glycosyl transferase family 2	-	-	-	-	Glycos_transf_2
fig|1129.257.peg.264	0	0	0	0	0	0	0	0		-	-			1	#N/A	#N/A	#N/A	#N/A	#N/A	#N/A	#N/A	#N/A	#N/A	#N/A	#N/A	#N/A	#N/A	#N/A	#N/A	#N/A	#N/A	#N/A	#N/A	#N/A
fig|1129.257.peg.265	wcaI	K03208	colanic acid biosynthesis glycosyl transferase WcaI	Not Included in Pathway or Brite; Unclassified: metabolism; Glycan metabolism	COG0438*	Glycosyltransferase	Cell envelope biogenesis, outer membrane	PF00534 [Glycosyl transferases group 1];PF13439 [Glycosyltransferase Family 4];PF13579 [Glycosyl transferase 4-like domain];PF13692 [Glycosyl transferases group 1]		wcaI	ko:K03208	K03208	wcaI; colanic acid biosynthesis glycosyl transferase WcaI	179	-	ko:K03208	-	-	-	-	ko00000	-	232348.ADXL01000049_gene2131	6.62e-195	551.0	COG0438@1|root,COG0438@2|Bacteria,1G161@1117|Cyanobacteria,1H3XJ@1129|Synechococcus	1117|Cyanobacteria	M	Glycosyltransferase Family 4	-	-	GT4	-	Glyco_trans_4_4,Glycos_transf_1
fig|1129.257.peg.266	yiaC	K03826	putative acetyltransferase [EC:2.3.1.-]	Not Included in Pathway or Brite; Unclassified: metabolism; Enzymes with EC numbers	ENOG41129VT*	NUDiX hydrolase	Function unknown	PF00293 [NUDIX domain]		-	-			8	-	-	-	-	-	-	-	-	232348.ADXL01000049_gene2138	1.42e-57	184.0	COG1051@1|root,COG1051@2|Bacteria	2|Bacteria	F	GDP-mannose mannosyl hydrolase activity	-	-	-	-	NUDIX
fig|1129.257.peg.267	fitB	K07062	toxin FitB [EC:3.1.-.-]	Brite Hierarchies; Protein families: signaling and cellular processes; Prokaryotic defense system	COG1487*	Predicted nucleic acid-binding protein, contains PIN domain	General function prediction only	0		fitB	ko:K07062	K07062	fitB; toxin FitB [EC:3.1.-.-]	26	-	ko:K07062	-	-	-	-	ko00000,ko01000,ko02048	-	1430440.MGMSRv2_0679	4.09e-26	100.0	COG1487@1|root,COG1487@2|Bacteria,1RIB5@1224|Proteobacteria,2UAIV@28211|Alphaproteobacteria,2JSZB@204441|Rhodospirillales	204441|Rhodospirillales	S	Toxic component of a toxin-antitoxin (TA) module. An RNase	-	-	-	-	PIN
fig|1129.257.peg.268	0	0	0	0	0	0	0	0		-	-			3	#N/A	#N/A	#N/A	#N/A	#N/A	#N/A	#N/A	#N/A	#N/A	#N/A	#N/A	#N/A	#N/A	#N/A	#N/A	#N/A	#N/A	#N/A	#N/A	#N/A
fig|1129.257.peg.269	0	0	0	0	COG1434*	Uncharacterized conserved protein	Function unknown	PF02698 [DUF218 domain]		-	-			18	-	-	-	-	-	-	-	-	232348.ADXL01000049_gene2133	1.27e-81	249.0	COG1434@1|root,COG1434@2|Bacteria	2|Bacteria	S	Gram-negative-bacterium-type cell wall biogenesis	-	-	-	-	DUF218
fig|1129.257.peg.270	wcaJ	K03606	putative colanic acid biosysnthesis UDP-glucose lipid carrier transferase	Cellular Processes; Cellular community - prokaryotes; Biofilm formation - Vibrio cholerae	COG2148*	Sugar transferases involved in lipopolysaccharide synthesis	Cell envelope biogenesis, outer membrane	PF02397 [Bacterial sugar transferase];PF13727 [CoA-binding domain]		wcaJ_2	ko:K03606	K03606	wcaJ; putative colanic acid biosysnthesis UDP-glucose lipid carrier transferase	57	wcaJ_2	ko:K03606	ko05111,map05111	-	-	-	ko00000,ko00001	-	232348.ADXL01000049_gene2140	1.16e-278	769.0	COG2148@1|root,COG2148@2|Bacteria,1G1XX@1117|Cyanobacteria,1GYGK@1129|Synechococcus	2|Bacteria	M	COG2148 Sugar transferases involved in lipopolysaccharide synthesis	-	-	-	-	Bac_transf,CoA_binding_3
fig|1129.257.peg.271	0	0	0	0	0	0	0	0		-	-			10	-	-	-	-	-	-	-	-	232348.ADXL01000049_gene2141	7.73e-230	642.0	2BAT1@1|root,32489@2|Bacteria,1GRQZ@1117|Cyanobacteria,1H2ZD@1129|Synechococcus	1117|Cyanobacteria	-	-	-	-	-	-	-
fig|1129.257.peg.272	pimC	K14335	alpha-1,6-mannosyltransferase [EC:2.4.1.-]	Metabolism; Glycan biosynthesis and metabolism; Lipoarabinomannan (LAM) biosynthesis | Brite Hierarchies; Protein families: metabolism; Glycosyltransferases	ENOG410XRQ3*	glycosyl transferase group 1	Cell wall/membrane/envelope biogenesis	PF00534 [Glycosyl transferases group 1];PF13439 [Glycosyltransferase Family 4];PF13579 [Glycosyl transferase 4-like domain];PF13692 [Glycosyl transferases group 1]		-	-			21	-	-	-	-	-	-	-	-	232348.ADXL01000049_gene2142	2.28e-217	612.0	COG0438@1|root,COG0438@2|Bacteria,1GRKW@1117|Cyanobacteria,1H23W@1129|Synechococcus	1117|Cyanobacteria	M	Glycosyl transferases group 1	-	-	-	-	Glycos_transf_1
fig|1129.257.peg.273	rfbC	K20444	O-antigen biosynthesis protein [EC:2.4.1.-]	Brite Hierarchies; Protein families: metabolism; Lipopolysaccharide biosynthesis proteins | Brite Hierarchies; Protein families: signaling and cellular processes; Transporters	ENOG410XPRU*	Glycosyl transferase, family 2	Cell wall/membrane/envelope biogenesis	PF00535 [Glycosyl transferase family 2]		-	ko:K20444			55	-	ko:K20444	-	-	-	-	ko00000,ko01000,ko01005,ko02000	4.D.1.3	232348.ADXL01000049_gene2143	0.0	953.0	COG1216@1|root,COG1216@2|Bacteria,1GQBE@1117|Cyanobacteria,1GZME@1129|Synechococcus	1117|Cyanobacteria	M	Glycosyl transferase family 2	-	-	GT2,GT4	-	Glycos_transf_2,RgpF,TPR_1,TPR_11,TPR_16,TPR_2,TPR_7,TPR_8
fig|1129.257.peg.274	0	0	0	0	0	0	0	0		-	-			2	-	-	-	-	-	-	-	-	232348.ADXL01000049_gene2144	3.23e-138	401.0	2BSJC@1|root,32MMS@2|Bacteria,1GH8F@1117|Cyanobacteria,1H3QQ@1129|Synechococcus	1117|Cyanobacteria	S	Tetratricopeptide repeat	-	-	-	-	-
fig|1129.257.peg.275	tuaG	K16698	teichuronic acid biosynthesis glycosyltransferase TuaG [EC:2.4.-.-]	Brite Hierarchies; Protein families: metabolism; Glycosyltransferases	COG0463*	Glycosyltransferases involved in cell wall biogenesis	Cell envelope biogenesis, outer membrane	PF00535 [Glycosyl transferase family 2];PF10111 [Glycosyltransferase like family 2]		-	-			38	-	-	-	-	-	-	-	-	232348.ADXL01000049_gene2146	3.54e-126	365.0	COG1215@1|root,COG1215@2|Bacteria	2|Bacteria	M	transferase activity, transferring glycosyl groups	-	-	-	-	Glyco_tran_28_C,Glyco_transf_4,Glycos_transf_1,Glycos_transf_2
fig|1129.257.peg.276	0	0	0	0	COG4421*	Capsular polysaccharide biosynthesis protein	Carbohydrate transport and metabolism	PF04577 [Protein of unknown function (DUF563)]		-	-			6	-	-	-	-	-	-	-	-	232348.ADXL01000049_gene2147	1.22e-310	852.0	COG4421@1|root,COG4421@2|Bacteria	2|Bacteria	G	Protein of unknown function (DUF563)	-	-	-	-	DUF563
fig|1129.257.peg.277	0	0	0	0	0	0	0	0		-	-			1	#N/A	#N/A	#N/A	#N/A	#N/A	#N/A	#N/A	#N/A	#N/A	#N/A	#N/A	#N/A	#N/A	#N/A	#N/A	#N/A	#N/A	#N/A	#N/A	#N/A
fig|1129.257.peg.278	rfbC	K20444	O-antigen biosynthesis protein [EC:2.4.1.-]	Brite Hierarchies; Protein families: metabolism; Lipopolysaccharide biosynthesis proteins | Brite Hierarchies; Protein families: signaling and cellular processes; Transporters	COG0438*	Glycosyltransferase	Cell envelope biogenesis, outer membrane	PF00534 [Glycosyl transferases group 1];PF13692 [Glycosyl transferases group 1]		-	-			59	-	-	-	-	-	-	-	-	59931.WH7805_08496	2.05e-135	399.0	COG0438@1|root,COG0438@2|Bacteria,1FZUY@1117|Cyanobacteria	1117|Cyanobacteria	M	glycosyl transferase group 1	-	-	-	-	Glycos_transf_1,Glycos_transf_2,Methyltransf_23
fig|1129.257.peg.279	manC, cpsB	K00971	mannose-1-phosphate guanylyltransferase [EC:2.7.7.13]	Metabolism; Carbohydrate metabolism; Fructose and mannose metabolism | Metabolism; Carbohydrate metabolism; Amino sugar and nucleotide sugar metabolism	COG0662;COG0836*	0	0	PF00483 [Nucleotidyl transferase];PF01050 [Mannose-6-phosphate isomerase]		manC	ko:K00971,ko:K16011				manC	ko:K00971,ko:K16011	ko00051,ko00520,ko01100,ko01110,ko01130,ko02025,map00051,map00520,map01100,map01110,map01130,map02025	M00114,M00361,M00362	R00885,R01819	RC00002,RC00376	ko00000,ko00001,ko00002,ko01000	-	232348.ADXL01000088_gene617	0.0	903.0	COG0662@1|root,COG0836@1|root,COG0662@2|Bacteria,COG0836@2|Bacteria,1FZYN@1117|Cyanobacteria,1GZ7T@1129|Synechococcus	1117|Cyanobacteria	M	Belongs to the mannose-6-phosphate isomerase type 2 family	-	2.7.7.13,5.3.1.8	-	-	MannoseP_isomer,NTP_transferase
fig|1129.257.peg.280	#N/A	#N/A	#N/A	#N/A	#N/A	#N/A	#N/A	#N/A		-	-				#N/A	#N/A	#N/A	#N/A	#N/A	#N/A	#N/A	#N/A	#N/A	#N/A	#N/A	#N/A	#N/A	#N/A	#N/A	#N/A	#N/A	#N/A	#N/A	#N/A
fig|1129.257.peg.281	0	0	0	0	ENOG4111KYJ*	transcriptional regulator, abrb	Transcription	PF14250 [AbrB-like transcriptional regulator]		-	-			84	-	-	-	-	-	-	-	-	232348.ADXL01000081_gene1023	3.24e-77	230.0	COG2002@1|root,COG2002@2|Bacteria,1G5PU@1117|Cyanobacteria,1H0GZ@1129|Synechococcus	1117|Cyanobacteria	K	AbrB-like transcriptional regulator	-	-	-	-	AbrB-like
fig|1129.257.peg.282	0	0	0	0	0	0	0	0		-	-			6	#N/A	#N/A	#N/A	#N/A	#N/A	#N/A	#N/A	#N/A	#N/A	#N/A	#N/A	#N/A	#N/A	#N/A	#N/A	#N/A	#N/A	#N/A	#N/A	#N/A
fig|1129.257.peg.283	0	K01185	lysozyme [EC:3.2.1.17]	Not Included in Pathway or Brite; Unclassified: metabolism; Enzymes with EC numbers	COG3772	Phage-related lysozyme (muraminidase)	General function prediction only	PF00959 [Phage lysozyme]		-	-				-	-	-	-	-	-	-	-	232348.ADXL01000014_gene719	2.55e-220	616.0	COG3772@1|root,COG3772@2|Bacteria,1GADM@1117|Cyanobacteria,1H2D0@1129|Synechococcus	1117|Cyanobacteria	M	Phage lysozyme	-	-	-	-	Phage_lysozyme
fig|1129.257.peg.284	0	0	0	0	ENOG41125BT	Uncharacterised protein family (UPF0150)	Function unknown	PF15919 [HicB_like antitoxin of bacterial toxin-antitoxin system]		-	-			23	-	-	-	-	-	-	-	-	292564.Cyagr_1774	3.42e-33	115.0	COG1598@1|root,COG1598@2|Bacteria,1G7N4@1117|Cyanobacteria	1117|Cyanobacteria	S	PFAM Uncharacterised protein family UPF0150	-	-	-	-	HicB_lk_antitox
fig|1129.257.peg.285	0	0	0	0	ENOG410YWVT*	YcfA-like protein	Function unknown	0		-	-			10	-	-	-	-	-	-	-	-	292564.Cyagr_1775	1.92e-17	74.3	COG1724@1|root,COG1724@2|Bacteria,1G9N0@1117|Cyanobacteria	1117|Cyanobacteria	N	HicA toxin of bacterial toxin-antitoxin,	-	-	-	-	HicA_toxin
fig|1129.257.peg.286	0	0	0	0	0	0	0	0		-	-				#N/A	#N/A	#N/A	#N/A	#N/A	#N/A	#N/A	#N/A	#N/A	#N/A	#N/A	#N/A	#N/A	#N/A	#N/A	#N/A	#N/A	#N/A	#N/A	#N/A
fig|1129.257.peg.287	0	0	0	0	0	0	0	0		-	-			4	-	-	-	-	-	-	-	-	232348.ADXL01000050_gene2013	1.7e-58	180.0	2DG2T@1|root,2ZU7Y@2|Bacteria,1GGI1@1117|Cyanobacteria	1117|Cyanobacteria	-	-	-	-	-	-	-
fig|1129.257.peg.288	0	0	0	0	ENOG410YFR3*	0	Function unknown	0		-	-			9	-	-	-	-	-	-	-	-	232348.ADXL01000064_gene2613	2.75e-153	444.0	COG0582@1|root,COG0582@2|Bacteria,1GCZM@1117|Cyanobacteria,1H0C1@1129|Synechococcus	1117|Cyanobacteria	L	viral genome integration into host DNA	-	-	-	-	-
fig|1129.257.peg.289	#N/A	#N/A	#N/A	#N/A	#N/A	#N/A	#N/A	#N/A		-	-			2	#N/A	#N/A	#N/A	#N/A	#N/A	#N/A	#N/A	#N/A	#N/A	#N/A	#N/A	#N/A	#N/A	#N/A	#N/A	#N/A	#N/A	#N/A	#N/A	#N/A
fig|1129.257.peg.290	eamA	K15268	O-acetylserine/cysteine efflux transporter	Brite Hierarchies; Protein families: signaling and cellular processes; Transporters	COG0697*	Permeases of the drug/metabolite transporter (DMT) superfamily	General function prediction only|Amino acid transport and metabolism|Carbohydrate transport and metabolism	PF00892 [EamA-like transporter family]		-	-			115	-	-	-	-	-	-	-	-	232348.ADXL01000081_gene1040	1.38e-165	473.0	COG0697@1|root,COG0697@2|Bacteria,1GQ1I@1117|Cyanobacteria,1GZ19@1129|Synechococcus	1117|Cyanobacteria	EG	of the drug metabolite transporter (DMT) superfamily	-	-	-	-	EamA
fig|1129.257.peg.291	czcB	K15727	membrane fusion protein, cobalt-zinc-cadmium efflux system	Brite Hierarchies; Protein families: signaling and cellular processes; Transporters	ENOG410XR5J*	Efflux transporter rnd family, mfp subunit	Inorganic ion transport and metabolism	PF13437 [HlyD family secretion protein];PF16576 [Barrel-sandwich domain of CusB or HlyD membrane-fusion]		czcB, cusB, cnrB	ko:K03585	K15727	czcB, cusB, cnrB; membrane fusion protein, heavy metal efflux system	12	-	ko:K03585	ko01501,ko01503,map01501,map01503	M00646,M00647,M00699,M00718	-	-	ko00000,ko00001,ko00002,ko01504,ko02000,ko03036	2.A.6.2,8.A.1.6	232348.ADXL01000081_gene1039	6.48e-242	670.0	COG0845@1|root,COG0845@2|Bacteria	2|Bacteria	M	Belongs to the membrane fusion protein (MFP) (TC 8.A.1) family	-	-	-	-	HlyD_3,HlyD_D23,YtkA
fig|1129.257.peg.292	nrsA, czcA	K11326	cation efflux system protein involved in nickel and cobalt tolerance	Environmental Information Processing; Signal transduction; Two-component system | Brite Hierarchies; Protein families: signaling and cellular processes; Transporters	COG3696*	Putative silver efflux pump	Inorganic ion transport and metabolism	PF00873 [AcrB/AcrD/AcrF family]		nrsA, czcA	ko:K11326	K11326	nrsA, czcA; cation efflux system protein involved in nickel and cobalt tolerance	917	-	ko:K11326	ko02020,map02020	-	-	-	ko00000,ko00001,ko02000	2.A.6.1	232348.ADXL01000081_gene1038	0.0	1865.0	COG3696@1|root,COG3696@2|Bacteria,1GE7Y@1117|Cyanobacteria,1H431@1129|Synechococcus	1117|Cyanobacteria	P	Belongs to the resistance-nodulation-cell division (RND) (TC 2.A.6) family	-	-	-	-	ACR_tran
fig|1129.257.peg.293	nrsB	K11327	membrane fusion protein, cation efflux system	Environmental Information Processing; Signal transduction; Two-component system | Brite Hierarchies; Protein families: signaling and cellular processes; Transporters	COG0845*	Membrane-fusion protein	Cell envelope biogenesis, outer membrane	0		ko:K11327	ko:K11327				-	ko:K11327	ko02020,map02020	-	-	-	ko00000,ko00001,ko02000	2.A.6.1,8.A.1	232348.ADXL01000081_gene1037	8.74e-92	273.0	COG0845@1|root,COG0845@2|Bacteria,1GI0S@1117|Cyanobacteria,1H0AV@1129|Synechococcus	1117|Cyanobacteria	M	Belongs to the membrane fusion protein (MFP) (TC 8.A.1) family	-	-	-	-	-
fig|1129.257.peg.294	nrsR, rppA	K11330	two-component system, OmpR family, Ni(II)-responsive and/or redox-responsive regulator NrsR	Environmental Information Processing; Signal transduction; Two-component system | Brite Hierarchies; Protein families: signaling and cellular processes; Two-component system	ENOG4111FPD*	Two component transcriptional regulator, winged helix family	Signal transduction mechanisms	PF00072 [Response regulator receiver domain];PF00486 [Transcriptional regulatory protein, C terminal]		ko:K11521	ko:K11521			37	-	ko:K11521	ko02020,map02020	M00465	-	-	ko00000,ko00001,ko00002,ko02022	-	232348.ADXL01000081_gene1036	2.47e-164	460.0	COG0745@1|root,COG0745@2|Bacteria,1G0EE@1117|Cyanobacteria,1H0E6@1129|Synechococcus	1117|Cyanobacteria	K	PFAM Response regulator receiver domain	-	-	-	-	Response_reg,Trans_reg_C
fig|1129.257.peg.295	nrsS, rppB	K11328	two-component system, OmpR family, Ni(II)-sensor and/or redox sensor kinase NrsS [EC:2.7.13.3]	Environmental Information Processing; Signal transduction; Two-component system | Brite Hierarchies; Protein families: metabolism; Protein kinases | Brite Hierarchies; Protein families: signaling and cellular processes; Two-component system	COG0642*	Signal transduction histidine kinase	Signal transduction mechanisms	PF00512 [His Kinase A (phospho-acceptor) domain];PF02518 [Histidine kinase-, DNA gyrase B-, and HSP90-like ATPase]		nrsS, rppB	ko:K11328	K11328	nrsS, rppB; two-component system, OmpR family, Ni(II)-sensor and/or redox sensor kinase NrsS [EC:2.7.13.3]	164	-	ko:K11328	ko02020,map02020	M00464	-	-	ko00000,ko00001,ko00002,ko01000,ko01001,ko02022	-	232348.ADXL01000081_gene1035	1.11e-281	773.0	COG5002@1|root,COG5002@2|Bacteria,1G25Q@1117|Cyanobacteria,1H08P@1129|Synechococcus	1117|Cyanobacteria	T	PFAM Histidine kinase-, DNA gyrase B-, and HSP90-like ATPase	-	2.7.13.3	-	-	HATPase_c,HisKA
fig|1129.257.peg.296	0	0	0	0	COG3019*	Predicted metal-binding protein	General function prediction only	PF04214 [Protein of unknown function, DUF]		-	-			63	-	-	-	-	-	-	-	-	232348.ADXL01000081_gene1034	4.89e-89	263.0	COG3019@1|root,COG3019@2|Bacteria,1G86E@1117|Cyanobacteria,1H3ZM@1129|Synechococcus	1117|Cyanobacteria	S	Protein of unknown function, DUF	-	-	-	-	DUF411
fig|1129.257.peg.297	grxC, GLRX, GLRX2	K03676	glutaredoxin 3	Brite Hierarchies; Protein families: genetic information processing; Chaperones and folding catalysts	COG0695*	Glutaredoxin and related proteins	Posttranslational modification, protein turnover, chaperones	0		-	-			114	-	-	-	-	-	-	-	-	232348.ADXL01000081_gene1033	3.62e-159	448.0	COG0695@1|root,COG0695@2|Bacteria,1G3DX@1117|Cyanobacteria,1GZ4C@1129|Synechococcus	1117|Cyanobacteria	O	COG0695 Glutaredoxin and related proteins	-	-	-	-	Glutaredoxin,MauE
fig|1129.257.peg.298	0	K08100	bilirubin oxidase [EC:1.3.3.5]	Metabolism; Metabolism of cofactors and vitamins; Porphyrin and chlorophyll metabolism	COG2132*	Putative multicopper oxidases	Secondary metabolites biosynthesis, transport and catabolism	PF00394 [Multicopper oxidase];PF07731 [Multicopper oxidase];PF07732 [Multicopper oxidase]		-	-			225	-	-	-	-	-	-	-	-	221360.RS9917_13473	4.19e-302	828.0	COG2132@1|root,COG2132@2|Bacteria,1G2BC@1117|Cyanobacteria,1H05Q@1129|Synechococcus	1117|Cyanobacteria	Q	Multicopper oxidase	-	-	-	-	Cu-oxidase,Cu-oxidase_2,Cu-oxidase_3
fig|1129.257.peg.299	soxR	K13639	MerR family transcriptional regulator, redox-sensitive transcriptional activator SoxR	Brite Hierarchies; Protein families: genetic information processing; Transcription factors	COG0789*	Predicted transcriptional regulators	Transcription	PF00376 [MerR family regulatory protein];PF09278 [MerR, DNA binding];PF13411 [MerR HTH family regulatory protein]		-	-			18	-	-	-	-	-	-	-	-	232348.ADXL01000081_gene1032	1.05e-69	212.0	COG0789@1|root,COG0789@2|Bacteria,1GEC4@1117|Cyanobacteria,1H40E@1129|Synechococcus	1117|Cyanobacteria	K	helix_turn_helix, mercury resistance	-	-	-	-	MerR,MerR-DNA-bind
fig|1129.257.peg.300	0	0	0	0	COG3544*	Uncharacterized protein conserved in bacteria	Function unknown	PF03713 [Domain of unknown function (DUF305)]		-	-			42	-	-	-	-	-	-	-	-	232348.ADXL01000081_gene1030	2.16e-116	335.0	COG3544@1|root,COG3544@2|Bacteria,1G4QX@1117|Cyanobacteria,1H040@1129|Synechococcus	1117|Cyanobacteria	S	Domain of unknown function (DUF305)	-	-	-	-	DUF305
fig|1129.257.peg.301	0	0	0	0	ENOG410Y37B	Protein of unknown function	Function unknown	PF12518 [Protein of unknown function]		-	-			11	-	-	-	-	-	-	-	-	232348.ADXL01000081_gene1029	3.63e-34	117.0	2A5S0@1|root,30UH1@2|Bacteria,1GNXD@1117|Cyanobacteria,1H1UB@1129|Synechococcus	1117|Cyanobacteria	S	Protein of unknown function	-	-	-	-	DUF3721
fig|1129.257.peg.302	0	0	0	0	ENOG41127P5*	0	Function unknown	0		-	-			20	-	-	-	-	-	-	-	-	232348.ADXL01000081_gene1028	8.33e-46	149.0	2CHA3@1|root,32V62@2|Bacteria,1GA1B@1117|Cyanobacteria,1H13M@1129|Synechococcus	1117|Cyanobacteria	S	Alternative locus ID	-	-	-	-	-
fig|1129.257.peg.303	mucR	K21023	diguanylate cyclase [EC:2.7.7.65]	Cellular Processes; Cellular community - prokaryotes; Biofilm formation - Pseudomonas aeruginosa	ENOG410XNMH	Histidine kinase	Signal transduction mechanisms	PF00563 [EAL domain];PF00990 [Diguanylate cyclase, GGDEF domain]		-	-			65	-	-	-	-	-	-	-	-	1286631.X805_12360	1.99e-70	253.0	COG5001@1|root,COG5001@2|Bacteria,1MU2C@1224|Proteobacteria,2VH3V@28216|Betaproteobacteria,1KJEE@119065|unclassified Burkholderiales	28216|Betaproteobacteria	T	GGDEF domain	-	-	-	-	EAL,GAF_2,GGDEF,PAS_3,PAS_4,Response_reg
fig|1129.257.peg.304	0	0	0	0	0	0	0	0		-	-				#N/A	#N/A	#N/A	#N/A	#N/A	#N/A	#N/A	#N/A	#N/A	#N/A	#N/A	#N/A	#N/A	#N/A	#N/A	#N/A	#N/A	#N/A	#N/A	#N/A
fig|1129.257.peg.305	0	0	0	0	0	0	0	0		-	-				#N/A	#N/A	#N/A	#N/A	#N/A	#N/A	#N/A	#N/A	#N/A	#N/A	#N/A	#N/A	#N/A	#N/A	#N/A	#N/A	#N/A	#N/A	#N/A	#N/A
fig|1129.257.peg.306	0	0	0	0	0	0	0	0		-	-			2	#N/A	#N/A	#N/A	#N/A	#N/A	#N/A	#N/A	#N/A	#N/A	#N/A	#N/A	#N/A	#N/A	#N/A	#N/A	#N/A	#N/A	#N/A	#N/A	#N/A
fig|1129.257.peg.307	0	0	0	0	COG3378*	Predicted ATPase	General function prediction only	PF08706 [D5 N terminal like];PF12965 [Domain of unknown function (DUF3854)]		K06919	K06919	K06919	K06919; putative DNA primase/helicase	17	#N/A	#N/A	#N/A	#N/A	#N/A	#N/A	#N/A	#N/A	#N/A	#N/A	#N/A	#N/A	#N/A	#N/A	#N/A	#N/A	#N/A	#N/A	#N/A	#N/A
fig|1129.257.peg.308	0	0	0	0	0	0	0	0		-	-			3	#N/A	#N/A	#N/A	#N/A	#N/A	#N/A	#N/A	#N/A	#N/A	#N/A	#N/A	#N/A	#N/A	#N/A	#N/A	#N/A	#N/A	#N/A	#N/A	#N/A
fig|1129.257.peg.309	cwlO	K21471	peptidoglycan DL-endopeptidase CwlO [EC:3.4.-.-]	Brite Hierarchies; Protein families: metabolism; Peptidases | Brite Hierarchies; Protein families: metabolism; Peptidoglycan biosynthesis and degradation proteins	COG0739*	Membrane proteins related to metalloendopeptidases	Cell envelope biogenesis, outer membrane	PF01551 [Peptidase family M23]		-	-			22	-	-	-	-	-	-	-	-	232348.ADXL01000050_gene2035	3.35e-140	398.0	COG0739@1|root,COG0739@2|Bacteria,1GIYA@1117|Cyanobacteria,1H0VM@1129|Synechococcus	1117|Cyanobacteria	M	Peptidase family M23	-	-	-	-	Peptidase_M23
fig|1129.257.peg.310	ALKBH2	K10859	DNA oxidative demethylase [EC:1.14.11.33]	Brite Hierarchies; Protein families: genetic information processing; DNA repair and recombination proteins	COG3145*	Alkylated DNA repair protein	DNA replication, recombination and repair	PF13532 [2OG-Fe(II) oxygenase superfamily]		alkB	-			66	alkB	-	-	-	-	-	-	-	232348.ADXL01000050_gene2036	1.27e-117	338.0	COG3145@1|root,COG3145@2|Bacteria,1G503@1117|Cyanobacteria,1H07Z@1129|Synechococcus	1117|Cyanobacteria	L	Alkylated DNA repair protein	-	-	-	-	2OG-FeII_Oxy_2
fig|1129.257.peg.311	ridA, tdcF, RIDA	K09022	2-iminobutanoate/2-iminopropanoate deaminase [EC:3.5.99.10]	Not Included in Pathway or Brite; Unclassified: metabolism; Enzymes with EC numbers	COG0251*	Putative translation initiation inhibitor, yjgF family	Translation, ribosomal structure and biogenesis	PF01042 [Endoribonuclease L-PSP]		tdcF	ko:K09022	K09022	ridA, tdcF, RIDA; 2-iminobutanoate/2-iminopropanoate deaminase [EC:3.5.99.10]	56	tdcF	ko:K09022	-	-	R11098,R11099	RC03275,RC03354	ko00000,ko01000	-	232348.ADXL01000050_gene2037	2.02e-83	247.0	COG0251@1|root,COG0251@2|Bacteria,1G6TD@1117|Cyanobacteria,1H0H6@1129|Synechococcus	1117|Cyanobacteria	J	endoribonuclease L-PSP	-	3.5.99.10	-	-	Ribonuc_L-PSP
fig|1129.257.peg.312	afuC, fbpC	K02010	iron(III) transport system ATP-binding protein [EC:3.6.3.30]	Environmental Information Processing; Membrane transport; ABC transporters | Brite Hierarchies; Protein families: signaling and cellular processes; Transporters	COG3842*	ABC-type spermidine/putrescine transport systems, ATPase components	Amino acid transport and metabolism	PF00005 [ABC transporter]		potA	ko:K02010	K02010	afuC, fbpC; iron(III) transport system ATP-binding protein [EC:7.2.2.7]	134	potA	ko:K02010	ko02010,map02010	M00190	-	-	ko00000,ko00001,ko00002,ko01000,ko02000	3.A.1.10	232348.ADXL01000050_gene2038	5.45e-251	691.0	COG3842@1|root,COG3842@2|Bacteria,1G14G@1117|Cyanobacteria,1GZBE@1129|Synechococcus	1117|Cyanobacteria	P	Belongs to the ABC transporter superfamily	-	3.6.3.30	-	-	ABC_tran,TOBE_2
fig|1129.257.peg.313	gloB, gloC, HAGH	K01069	hydroxyacylglutathione hydrolase [EC:3.1.2.6]	Metabolism; Carbohydrate metabolism; Pyruvate metabolism	COG0491*	Zn-dependent hydrolases, including glyoxylases	General function prediction only	PF00753 [Metallo-beta-lactamase superfamily];PF16123 [Hydroxyacylglutathione hydrolase C-terminus]		gloB	ko:K01069	K01069	gloB, gloC, HAGH; hydroxyacylglutathione hydrolase [EC:3.1.2.6]	135	gloB	ko:K01069	ko00620,map00620	-	R01736	RC00004,RC00137	ko00000,ko00001,ko01000	-	232348.ADXL01000050_gene2039	2e-167	469.0	COG0491@1|root,COG0491@2|Bacteria,1G04I@1117|Cyanobacteria,1GYPD@1129|Synechococcus	1117|Cyanobacteria	S	Thiolesterase that catalyzes the hydrolysis of S-D- lactoyl-glutathione to form glutathione and D-lactic acid	-	3.1.2.6	-	-	HAGH_C,Lactamase_B
fig|1129.257.peg.314	hisG	K00765	ATP phosphoribosyltransferase [EC:2.4.2.17]	Metabolism; Amino acid metabolism; Histidine metabolism	COG0040*	ATP phosphoribosyltransferase	Amino acid transport and metabolism	PF01634 [ATP phosphoribosyltransferase]		hisG	ko:K00765	K00765	hisG; ATP phosphoribosyltransferase [EC:2.4.2.17]	179	hisG	ko:K00765	ko00340,ko01100,ko01110,ko01230,map00340,map01100,map01110,map01230	M00026	R01071	RC02819,RC03200	ko00000,ko00001,ko00002,ko01000	-	232348.ADXL01000050_gene2040	5.88e-146	412.0	COG0040@1|root,COG0040@2|Bacteria,1G206@1117|Cyanobacteria,1GZP4@1129|Synechococcus	1117|Cyanobacteria	F	Catalyzes the condensation of ATP and 5-phosphoribose 1- diphosphate to form N'-(5'-phosphoribosyl)-ATP (PR-ATP). Has a crucial role in the pathway because the rate of histidine biosynthesis seems to be controlled primarily by regulation of HisG enzymatic activity	GO:0000105,GO:0003674,GO:0003824,GO:0003879,GO:0006082,GO:0006520,GO:0006547,GO:0006725,GO:0006807,GO:0008150,GO:0008152,GO:0008652,GO:0009058,GO:0009987,GO:0016053,GO:0016740,GO:0016757,GO:0016763,GO:0018130,GO:0019438,GO:0019752,GO:0034641,GO:0043436,GO:0044237,GO:0044238,GO:0044249,GO:0044281,GO:0044283,GO:0046394,GO:0046483,GO:0052803,GO:0071704,GO:1901360,GO:1901362,GO:1901564,GO:1901566,GO:…	2.4.2.17	-	-	HisG
fig|1129.257.peg.315	mdlB, smdB	K18890	ATP-binding cassette, subfamily B, multidrug efflux pump	Environmental Information Processing; Membrane transport; ABC transporters | Brite Hierarchies; Protein families: signaling and cellular processes; Transporters	COG1132*	ABC-type multidrug transport system, ATPase and permease components	0	PF00005 [ABC transporter];PF00664 [ABC transporter transmembrane region]		mdlB, smdB	ko:K18890	K18890	mdlB, smdB; ATP-binding cassette, subfamily B, multidrug efflux pump	329	-	ko:K18890	ko02010,map02010	M00707	-	-	ko00000,ko00001,ko00002,ko02000	3.A.1.106.13,3.A.1.106.5	232348.ADXL01000050_gene2041	0.0	1090.0	COG1132@1|root,COG1132@2|Bacteria,1G0UP@1117|Cyanobacteria,1GZ34@1129|Synechococcus	1117|Cyanobacteria	V	ABC-type multidrug transport system, ATPase and permease	-	-	-	-	ABC_membrane,ABC_tran
fig|1129.257.peg.316	menH	K08680	2-succinyl-6-hydroxy-2,4-cyclohexadiene-1-carboxylate synthase [EC:4.2.99.20]	Metabolism; Metabolism of cofactors and vitamins; Ubiquinone and other terpenoid-quinone biosynthesis	COG0596*	Predicted hydrolases or acyltransferases (alpha/beta hydrolase superfamily)	General function prediction only	PF00561 [alpha/beta hydrolase fold];PF12146 [Serine aminopeptidase, S33];PF12697 [Alpha/beta hydrolase family]		-	ko:K08680			60	-	ko:K08680	ko00130,ko01100,ko01110,map00130,map01100,map01110	M00116	R08166	RC02148,RC02475	ko00000,ko00001,ko00002,ko01000	-	232348.ADXL01000050_gene2042	6.07e-185	515.0	COG2267@1|root,COG2267@2|Bacteria,1G26K@1117|Cyanobacteria,1GZVB@1129|Synechococcus	1117|Cyanobacteria	I	hydrolases or acyltransferases (alpha beta hydrolase superfamily)	-	4.2.99.20	-	-	Abhydrolase_1,Abhydrolase_6
fig|1129.257.peg.317	SNAT	K22450	aralkylamine N-acetyltransferase [EC:2.3.1.87]	Metabolism; Amino acid metabolism; Tryptophan metabolism	ENOG410ZGB6*	acetyltransferase	Function unknown	PF00583 [Acetyltransferase (GNAT) family];PF13673 [Acetyltransferase (GNAT) domain]		-	-			76	-	-	-	-	-	-	-	-	232348.ADXL01000050_gene2043	5.81e-121	344.0	COG0454@1|root,COG0456@2|Bacteria,1G500@1117|Cyanobacteria,1GZRZ@1129|Synechococcus	1117|Cyanobacteria	K	COG0454 Histone acetyltransferase HPA2 and related acetyltransferases	-	-	-	-	Acetyltransf_1,Acetyltransf_10
fig|1129.257.peg.318	adrB	K21090	c-di-GMP phosphodiesterase [EC:3.1.4.52]	Cellular Processes; Cellular community - prokaryotes; Biofilm formation - Escherichia coli	ENOG410XNMH*	Histidine kinase	Signal transduction mechanisms	PF00563 [EAL domain];PF05228 [CHASE4 domain]		-	-			10	-	-	-	-	-	-	-	-	232348.ADXL01000050_gene2044	0.0	1212.0	COG5001@1|root,COG5001@2|Bacteria	2|Bacteria	T	cyclic-guanylate-specific phosphodiesterase activity	-	-	-	-	EAL,GAF,GAF_2,GGDEF,MHYT,PAS,PAS_2,PAS_9,PHY
fig|1129.257.peg.319	K09931	K09931	uncharacterized protein	Not Included in Pathway or Brite; Poorly characterized; Function unknown	ENOG4111FDR*	Glycosyl transferase, family 2	Cell wall/membrane/envelope biogenesis	PF00535 [Glycosyl transferase family 2]		-	-			55	-	-	-	-	-	-	-	-	232348.ADXL01000050_gene2045	3.36e-141	402.0	COG0463@1|root,COG0463@2|Bacteria,1GHCD@1117|Cyanobacteria,1H43B@1129|Synechococcus	1117|Cyanobacteria	M	Glycosyl transferase family 2	-	-	-	-	Glycos_transf_2
fig|1129.257.peg.320	yneE, BEST	K08994	ion channel-forming bestrophin family protein	Brite Hierarchies; Protein families: signaling and cellular processes; Transporters	COG3781*	Predicted membrane protein	Function unknown	PF01062 [Bestrophin, RFP-TM, chloride channel]		yneE, BEST	ko:K08994	K08994	yneE, BEST; ion channel-forming bestrophin family protein	54	-	ko:K08994	-	-	-	-	ko00000,ko02000	1.A.46.2	232348.ADXL01000050_gene2046	4.68e-206	571.0	COG3781@1|root,COG3781@2|Bacteria,1G0BA@1117|Cyanobacteria,1GZ6M@1129|Synechococcus	1117|Cyanobacteria	S	Bestrophin, RFP-TM, chloride channel	-	-	-	-	Bestrophin
fig|1129.257.peg.321	K09931	K09931	uncharacterized protein	Not Included in Pathway or Brite; Poorly characterized; Function unknown	COG3222*	Uncharacterized protein conserved in bacteria	Function unknown	PF09837 [Uncharacterized protein conserved in bacteria (DUF2064)]		K09931	ko:K09931	K09931	K09931; uncharacterized protein	52	-	ko:K09931	-	-	-	-	ko00000	-	232348.ADXL01000050_gene2047	1.77e-130	373.0	COG3222@1|root,COG3222@2|Bacteria,1G536@1117|Cyanobacteria,1H0VD@1129|Synechococcus	1117|Cyanobacteria	S	protein conserved in bacteria	-	-	-	-	DUF2064
fig|1129.257.peg.322	degP, htrA	K04771	serine protease Do [EC:3.4.21.107]	Environmental Information Processing; Signal transduction; Two-component system | Human Diseases; Drug resistance: Antimicrobial; Cationic antimicrobial peptide (CAMP) resistance | Brite Hierarchies; Protein families: metabolism; Peptidases | Brite Hierarchies; Protein families: genetic information processing; Chaperones and folding catalysts	COG0265*	Trypsin-like serine proteases, typically periplasmic, contain C-terminal PDZ domain	Posttranslational modification, protein turnover, chaperones	PF00089 [Trypsin];PF13180 [PDZ domain];PF13365 [Trypsin-like peptidase domain]		-	-			147	-	-	-	-	-	-	-	-	232348.ADXL01000050_gene2048	5.44e-257	706.0	COG0265@1|root,COG0265@2|Bacteria,1G0U4@1117|Cyanobacteria,1GYHE@1129|Synechococcus	1117|Cyanobacteria	O	COG0265 Trypsin-like serine proteases, typically periplasmic, contain C-terminal PDZ domain	-	-	-	-	PDZ_2,Trypsin_2
fig|1129.257.peg.323	dnaA	K02313	chromosomal replication initiator protein	Environmental Information Processing; Signal transduction; Two-component system | Cellular Processes; Cell growth and death; Cell cycle - Caulobacter | Brite Hierarchies; Protein families: genetic information processing; DNA replication proteins | Brite Hierarchies; Protein families: genetic information processing; Chromosome and associated proteins	COG0593*	ATPase involved in DNA replication initiation	DNA replication, recombination and repair	PF00308 [Bacterial dnaA protein];PF08299 [Bacterial dnaA protein helix-turn-helix];PF11638 [DnaA N-terminal domain]		dnaA	ko:K02313	K02313	dnaA; chromosomal replication initiator protein	286	dnaA	ko:K02313	ko02020,ko04112,map02020,map04112	-	-	-	ko00000,ko00001,ko03032,ko03036	-	232348.ADXL01000050_gene2049	0.0	912.0	COG0593@1|root,COG0593@2|Bacteria,1G1BW@1117|Cyanobacteria,1GYYD@1129|Synechococcus	1117|Cyanobacteria	L	it binds specifically double-stranded DNA at a 9 bp consensus (dnaA box) 5'-TTATC CA A CA A-3'. DnaA binds to ATP and to acidic phospholipids	GO:0003674,GO:0003676,GO:0003677,GO:0003688,GO:0003690,GO:0005488,GO:0005575,GO:0005622,GO:0005623,GO:0005737,GO:0005886,GO:0006139,GO:0006259,GO:0006260,GO:0006261,GO:0006270,GO:0006725,GO:0006807,GO:0008150,GO:0008152,GO:0009058,GO:0009059,GO:0009987,GO:0016020,GO:0034641,GO:0034645,GO:0043170,GO:0043565,GO:0044237,GO:0044238,GO:0044249,GO:0044260,GO:0044424,GO:0044464,GO:0046483,GO:0071704,GO:…	-	-	-	Bac_DnaA,Bac_DnaA_C,DnaA_N
fig|1129.257.peg.324	spoVK	K06413	stage V sporulation protein K	Not Included in Pathway or Brite; Unclassified: signaling and cellular processes; Cell growth	COG0464*	ATPases of the AAA+ class	Posttranslational modification, protein turnover, chaperones	PF00004 [ATPase family associated with various cellular activities (AAA)];PF17866 []		cbbX	-			200	cbbX	-	-	-	-	-	-	-	232348.ADXL01000050_gene2050	5.76e-217	600.0	COG0464@1|root,COG0464@2|Bacteria,1G062@1117|Cyanobacteria,1GYH2@1129|Synechococcus	1117|Cyanobacteria	O	COG0464 ATPases of the AAA class	-	-	-	-	AAA,AAA_2
fig|1129.257.peg.325	PCBD, phhB	K01724	4a-hydroxytetrahydrobiopterin dehydratase [EC:4.2.1.96]	Metabolism; Metabolism of cofactors and vitamins; Folate biosynthesis | Brite Hierarchies; Protein families: signaling and cellular processes; Exosome	ENOG410XWJM*	Pterin 4 alpha carbinolamine dehydratase	Function unknown	0		PCBD, phhB	ko:K01724	K01724	PCBD, phhB; 4a-hydroxytetrahydrobiopterin dehydratase [EC:4.2.1.96]	16	-	ko:K01724	ko00790,map00790	-	R04734	RC01208	ko00000,ko00001,ko01000,ko04147	-	232348.ADXL01000050_gene2051	1.13e-53	168.0	COG2154@1|root,COG2154@2|Bacteria,1GEYR@1117|Cyanobacteria,1H158@1129|Synechococcus	1117|Cyanobacteria	H	dehydratase	-	4.2.1.96	-	-	Pterin_4a
fig|1129.257.peg.326	0	0	0	0	ENOG410XNPN*	CO2 hydration protein	Function unknown	PF10216 [CO2 hydration protein (ChpXY)]		cupB	-			266	cupB	-	-	-	-	-	-	-	232348.ADXL01000050_gene2052	3.37e-271	742.0	COG2441@1|root,COG2441@2|Bacteria,1G0CM@1117|Cyanobacteria,1GZEI@1129|Synechococcus	1117|Cyanobacteria	C	CO2 hydration protein	-	-	-	-	ChpXY
fig|1129.257.peg.327	ndhD	K05575	NAD(P)H-quinone oxidoreductase subunit 4 [EC:7.1.1.2]	Metabolism; Energy metabolism; Oxidative phosphorylation	COG1008*	NADH:ubiquinone oxidoreductase subunit 4 (chain M)	Energy production and conversion	PF00361 [Proton-conducting membrane transporter]		ndhD4	ko:K05575	K05575	ndhD; NAD(P)H-quinone oxidoreductase subunit 4 [EC:7.1.1.2]	319	ndhD4	ko:K05575	ko00190,ko01100,map00190,map01100	M00145	R11945	RC00061	ko00000,ko00001,ko00002,ko01000	-	232348.ADXL01000050_gene2053	0.0	891.0	COG1008@1|root,COG1008@2|Bacteria,1G0I3@1117|Cyanobacteria,1GYK1@1129|Synechococcus	1117|Cyanobacteria	C	COG1008 NADH ubiquinone oxidoreductase subunit 4 (chain M)	-	1.6.5.3	-	-	Proton_antipo_M
fig|1129.257.peg.328	ndhF	K05577	NAD(P)H-quinone oxidoreductase subunit 5 [EC:7.1.1.2]	Metabolism; Energy metabolism; Oxidative phosphorylation	COG1009*	NADH:ubiquinone oxidoreductase subunit 5 (chain L)/Multisubunit Na+/H+ antiporter, MnhA subunit	Inorganic ion transport and metabolism|Energy production and conversion	PF00361 [Proton-conducting membrane transporter]		ndhF4	ko:K05577	K05577	ndhF; NAD(P)H-quinone oxidoreductase subunit 5 [EC:7.1.1.2]	453	ndhF4	ko:K05577	ko00190,ko01100,map00190,map01100	M00145	R11945	RC00061	ko00000,ko00001,ko00002,ko01000	-	232348.ADXL01000050_gene2054	0.0	1147.0	COG1009@1|root,COG1009@2|Bacteria,1FZXY@1117|Cyanobacteria,1GYHU@1129|Synechococcus	1117|Cyanobacteria	CP	COG1009 NADH ubiquinone oxidoreductase subunit 5 (chain L) Multisubunit Na H antiporter, MnhA subunit	-	1.6.5.3	-	-	Proton_antipo_M,Proton_antipo_N
fig|1129.257.peg.329	bfr	K03594	bacterioferritin [EC:1.16.3.1]	Metabolism; Metabolism of cofactors and vitamins; Porphyrin and chlorophyll metabolism	COG2193*	Bacterioferritin (cytochrome b1)	Inorganic ion transport and metabolism	PF00210 [Ferritin-like domain]		bfr	ko:K03594	K03594	bfr; bacterioferritin [EC:1.16.3.1]	39	-	ko:K03594	ko00860,map00860	-	R00078	RC02758	ko00000,ko00001,ko01000	-	232348.ADXL01000050_gene2055	1.25e-114	329.0	COG2193@1|root,COG2193@2|Bacteria,1GND6@1117|Cyanobacteria,1H0SD@1129|Synechococcus	1117|Cyanobacteria	C	Rubrerythrin	-	1.16.3.1	-	-	Ferritin
fig|1129.257.peg.330	eutM	K04027	ethanolamine utilization protein EutM	Not Included in Pathway or Brite; Unclassified: metabolism; Amino acid metabolism	COG4577*	Carbon dioxide concentrating mechanism/carboxysome shell protein	Energy production and conversion|Secondary metabolites biosynthesis, transport and catabolism	PF00936 [BMC domain]		eutM	ko:K08696	K04027	eutM; ethanolamine utilization protein EutM	88	ccmK2	ko:K08696	-	-	-	-	ko00000	-	232348.ADXL01000050_gene2056	2.39e-58	185.0	COG4577@1|root,COG4577@2|Bacteria,1G6JX@1117|Cyanobacteria,1H0W1@1129|Synechococcus	1117|Cyanobacteria	CQ	COG4577 Carbon dioxide concentrating mechanism carboxysome shell protein	-	-	-	-	BMC
fig|1129.257.peg.331	0	0	0	0	0	0	0	0		-	-				#N/A	#N/A	#N/A	#N/A	#N/A	#N/A	#N/A	#N/A	#N/A	#N/A	#N/A	#N/A	#N/A	#N/A	#N/A	#N/A	#N/A	#N/A	#N/A	#N/A
fig|1129.257.peg.332	eutN	K04028	ethanolamine utilization protein EutN	Not Included in Pathway or Brite; Unclassified: metabolism; Amino acid metabolism	ENOG411221T*	carboxysome peptide B	Function unknown	PF03319 [Ethanolamine utilisation protein EutN/carboxysome]		eutN	ko:K04028	K04028	eutN; ethanolamine utilization protein EutN	62	-	ko:K04028	-	-	-	-	ko00000	-	232348.ADXL01000050_gene2057	7.67e-56	173.0	COG4576@1|root,COG4576@2|Bacteria,1GER0@1117|Cyanobacteria,1H0SC@1129|Synechococcus	1117|Cyanobacteria	CQ	carboxysome shell protein	-	-	-	-	EutN_CcmL
fig|1129.257.peg.333	eutN	K04028	ethanolamine utilization protein EutN	Not Included in Pathway or Brite; Unclassified: metabolism; Amino acid metabolism	ENOG4111U5C*	carboxysome peptide A	Function unknown	PF03319 [Ethanolamine utilisation protein EutN/carboxysome]		eutN	K04028	K04028	eutN; ethanolamine utilization protein EutN	38	-	-	-	-	-	-	-	-	232348.ADXL01000050_gene2058	1.08e-67	205.0	COG4576@1|root,COG4576@2|Bacteria,1GEFS@1117|Cyanobacteria,1H0VH@1129|Synechococcus	1117|Cyanobacteria	CQ	carboxysome shell protein	-	-	-	-	EutN_CcmL
fig|1129.257.peg.334	0	0	0	0	ENOG410XPAT*	carboxysome shell	Function unknown	PF08936 [Carboxysome Shell Carbonic Anhydrase]		csoS3	-			228	csoS3	-	-	-	-	-	-	-	232348.ADXL01000050_gene2059	0.0	1023.0	28K6U@1|root,2Z9V7@2|Bacteria,1GC9P@1117|Cyanobacteria,1GYSA@1129|Synechococcus	1117|Cyanobacteria	S	Carboxysome Shell Carbonic Anhydrase	-	-	-	-	CsoSCA
fig|1129.257.peg.335	0	0	0	0	ENOG410ZPJK*	Carboxysome shell protein CsoS2	Function unknown	PF12288 [Carboxysome shell peptide mid-region]		csoS2	-			242	csoS2	-	-	-	-	-	-	-	232348.ADXL01000050_gene2060	0.0	1234.0	28IUD@1|root,2Z8T4@2|Bacteria,1GC55@1117|Cyanobacteria,1GYY9@1129|Synechococcus	1117|Cyanobacteria	S	Carboxysome shell peptide mid-region	-	-	-	-	CsoS2_M
fig|1129.257.peg.336	rbcS	K01602	ribulose-bisphosphate carboxylase small chain [EC:4.1.1.39]	Metabolism; Carbohydrate metabolism; Glyoxylate and dicarboxylate metabolism | Metabolism; Energy metabolism; Carbon fixation in photosynthetic organisms	COG4451*	Ribulose bisphosphate carboxylase small subunit	Energy production and conversion	PF00101 [Ribulose bisphosphate carboxylase, small chain]		rbcS	ko:K01602	K01602	rbcS, cbbS; ribulose-bisphosphate carboxylase small chain [EC:4.1.1.39]	135	rbcS	ko:K01602	ko00630,ko00710,ko01100,ko01120,ko01200,map00630,map00710,map01100,map01120,map01200	M00165,M00166,M00532	R00024,R03140	RC00172,RC00859	ko00000,ko00001,ko00002,ko01000	-	232348.ADXL01000050_gene2061	5.75e-83	244.0	COG4451@1|root,COG4451@2|Bacteria,1G6JS@1117|Cyanobacteria,1H0FK@1129|Synechococcus	1117|Cyanobacteria	C	Ribulose bisphosphate carboxylase small	GO:0003674,GO:0003824,GO:0016829,GO:0016830,GO:0016831,GO:0016984	4.1.1.39	-	-	RuBisCO_small
fig|1129.257.peg.337	rbcL	K01601	ribulose-bisphosphate carboxylase large chain [EC:4.1.1.39]	Metabolism; Carbohydrate metabolism; Glyoxylate and dicarboxylate metabolism | Metabolism; Energy metabolism; Carbon fixation in photosynthetic organisms	COG1850*	Ribulose 1,5-bisphosphate carboxylase, large subunit	Carbohydrate transport and metabolism	PF00016 [Ribulose bisphosphate carboxylase large chain, catalytic domain];PF02788 [Ribulose bisphosphate carboxylase large chain, N-terminal domain]		rbcL	ko:K01601	K01601	rbcL, cbbL; ribulose-bisphosphate carboxylase large chain [EC:4.1.1.39]	602	cbbL	ko:K01601	ko00630,ko00710,ko01100,ko01120,ko01200,map00630,map00710,map01100,map01120,map01200	M00165,M00166,M00532	R00024,R03140	RC00172,RC00859	ko00000,ko00001,ko00002,ko01000	-	232348.ADXL01000050_gene2062	0.0	971.0	COG1850@1|root,COG1850@2|Bacteria,1G05Z@1117|Cyanobacteria,1GYCN@1129|Synechococcus	1117|Cyanobacteria	H	RuBisCO catalyzes two reactions the carboxylation of D- ribulose 1,5-bisphosphate, the primary event in carbon dioxide fixation, as well as the oxidative fragmentation of the pentose substrate in the photorespiration process. Both reactions occur simultaneously and in competition at the same active site	-	4.1.1.39	-	-	RuBisCO_large,RuBisCO_large_N
fig|1129.257.peg.338	eutM	K04027	ethanolamine utilization protein EutM	Not Included in Pathway or Brite; Unclassified: metabolism; Amino acid metabolism	COG4577*	Carbon dioxide concentrating mechanism/carboxysome shell protein	Energy production and conversion|Secondary metabolites biosynthesis, transport and catabolism	PF00936 [BMC domain]		eutM	ko:K08696	K04027	eutM; ethanolamine utilization protein EutM	105	ccmK2	ko:K08696	-	-	-	-	ko00000	-	232348.ADXL01000050_gene2063	8.58e-65	197.0	COG4577@1|root,COG4577@2|Bacteria,1G6JX@1117|Cyanobacteria,1H0FS@1129|Synechococcus	1117|Cyanobacteria	CQ	Carbon dioxide concentrating mechanism	-	-	-	-	BMC
fig|1129.257.peg.339	0	0	0	0	ENOG410XX37*	nitrogen regulatory protein PII	Function unknown	0		-	-			27	-	-	-	-	-	-	-	-	232348.ADXL01000050_gene2064	5.71e-58	179.0	COG0347@1|root,COG0347@2|Bacteria,1GF4K@1117|Cyanobacteria,1H1RH@1129|Synechococcus	1117|Cyanobacteria	E	Belongs to the P(II) protein family	-	-	-	-	-
fig|1129.257.peg.340	K07086	K07086	uncharacterized protein	Not Included in Pathway or Brite; Poorly characterized; Function unknown	COG3329*	Predicted permease	General function prediction only	PF05982 [Na+-dependent bicarbonate transporter superfamily]		sbtA	ko:K07086	K07086	K07086; uncharacterized protein	263	sbtA	ko:K07086	-	-	-	-	ko00000	-	232348.ADXL01000050_gene2065	3.83e-205	571.0	COG3329@1|root,COG3329@2|Bacteria,1G0ST@1117|Cyanobacteria,1H3YX@1129|Synechococcus	1117|Cyanobacteria	S	Na+-dependent bicarbonate transporter superfamily	-	-	-	-	Sbt_1
fig|1129.257.peg.341	rdgB	K02428	XTP/dITP diphosphohydrolase [EC:3.6.1.66]	Metabolism; Nucleotide metabolism; Purine metabolism	COG0127*	Xanthosine triphosphate pyrophosphatase	Nucleotide transport and metabolism	PF01725 [Ham1 family]		rdgB, ITPA	K01519	K01519	rdgB, ITPA; XTP/dITP diphosphohydrolase [EC:3.6.1.66]	74	-	-	-	-	-	-	-	-	232348.ADXL01000050_gene2066	1.46e-133	379.0	COG0127@1|root,COG0127@2|Bacteria,1GC34@1117|Cyanobacteria,1GYZV@1129|Synechococcus	1117|Cyanobacteria	F	COG0127 Xanthosine triphosphate pyrophosphatase	-	-	-	-	Ham1p_like
fig|1129.257.peg.342	0	0	0	0	ENOG410XS4E*	Microcompartments protein	Amino acid transport and metabolism	0		-	-			151	-	-	-	-	-	-	-	-	232348.ADXL01000050_gene2067	1.95e-171	479.0	COG4577@1|root,COG4577@2|Bacteria,1G0GA@1117|Cyanobacteria,1GYFI@1129|Synechococcus	1117|Cyanobacteria	CQ	BMC	-	-	-	-	BMC
fig|1129.257.peg.343	0	0	0	0	ENOG410YV4I*	0	Function unknown	0		-	-			11	-	-	-	-	-	-	-	-	232348.ADXL01000050_gene2068	6.91e-64	195.0	2A1IT@1|root,30PSM@2|Bacteria,1GNED@1117|Cyanobacteria,1H0U7@1129|Synechococcus	1117|Cyanobacteria	-	-	-	-	-	-	-
fig|1129.257.peg.344	0	0	0	0	ENOG410YQTU*	0	Function unknown	0		-	-			23	-	-	-	-	-	-	-	-	232348.ADXL01000050_gene2069	3.04e-86	254.0	2BXF5@1|root,342C1@2|Bacteria,1GE94@1117|Cyanobacteria,1H0TY@1129|Synechococcus	1117|Cyanobacteria	-	-	-	-	-	-	-
fig|1129.257.peg.345	0	0	0	0	0	0	0	0		-	-				#N/A	#N/A	#N/A	#N/A	#N/A	#N/A	#N/A	#N/A	#N/A	#N/A	#N/A	#N/A	#N/A	#N/A	#N/A	#N/A	#N/A	#N/A	#N/A	#N/A
fig|1129.257.peg.346	0	0	0	0	COG0531*	Amino acid transporters	Amino acid transport and metabolism	PF13520 [Amino acid permease]		-	-			247	-	-	-	-	-	-	-	-	232348.ADXL01000050_gene2071	0.0	1110.0	COG0531@1|root,COG0531@2|Bacteria,1G33D@1117|Cyanobacteria,1H04V@1129|Synechococcus	1117|Cyanobacteria	E	COG0531 Amino acid transporters	-	-	-	-	AA_permease_2
fig|1129.257.peg.347	ndhF	K05577	NAD(P)H-quinone oxidoreductase subunit 5 [EC:7.1.1.2]	Metabolism; Energy metabolism; Oxidative phosphorylation	COG1009*	NADH:ubiquinone oxidoreductase subunit 5 (chain L)/Multisubunit Na+/H+ antiporter, MnhA subunit	Inorganic ion transport and metabolism|Energy production and conversion	PF00361 [Proton-conducting membrane transporter];PF00662 [NADH-Ubiquinone oxidoreductase (complex I), chain 5 N-terminus]		ndhF3	ko:K05577	K05577	ndhF; NAD(P)H-quinone oxidoreductase subunit 5 [EC:7.1.1.2]	331	ndhF3	ko:K05577	ko00190,ko01100,map00190,map01100	M00145	R11945	RC00061	ko00000,ko00001,ko00002,ko01000	-	232348.ADXL01000050_gene2072	0.0	1055.0	COG1009@1|root,COG1009@2|Bacteria,1G04E@1117|Cyanobacteria,1GZA9@1129|Synechococcus	1117|Cyanobacteria	CP	NAD(P)H dehydrogenase, subunit NdhF3 family	-	1.6.5.3	-	iJN678.ndhF	Proton_antipo_M,Proton_antipo_N
fig|1129.257.peg.348	ndhD	K05575	NAD(P)H-quinone oxidoreductase subunit 4 [EC:7.1.1.2]	Metabolism; Energy metabolism; Oxidative phosphorylation	COG1008*	NADH:ubiquinone oxidoreductase subunit 4 (chain M)	Energy production and conversion	PF00361 [Proton-conducting membrane transporter]		ndhD3	ko:K05575	K05575	ndhD; NAD(P)H-quinone oxidoreductase subunit 4 [EC:7.1.1.2]	200	ndhD3	ko:K05575	ko00190,ko01100,map00190,map01100	M00145	R11945	RC00061	ko00000,ko00001,ko00002,ko01000	-	232348.ADXL01000050_gene2073	7.7e-277	766.0	COG1008@1|root,COG1008@2|Bacteria,1G0QY@1117|Cyanobacteria,1GZU9@1129|Synechococcus	1117|Cyanobacteria	C	Proton-conducting membrane transporter	-	1.6.5.3	-	-	Oxidored_q5_N,Proton_antipo_M
fig|1129.257.peg.349	0	0	0	0	ENOG410Z4Z8*	CO2 hydration protein	Function unknown	PF10216 [CO2 hydration protein (ChpXY)]		cupA	-			502	cupA	-	-	-	-	-	-	-	232348.ADXL01000050_gene2074	1.93e-302	826.0	COG2441@1|root,COG2441@2|Bacteria,1G06S@1117|Cyanobacteria,1GYWV@1129|Synechococcus	1117|Cyanobacteria	C	CO2 hydration protein	-	-	-	-	ChpXY
fig|1129.257.peg.350	TGFBI, BIGH3	K19519	transforming growth factor-beta-induced protein	Not Included in Pathway or Brite; Unclassified: signaling and cellular processes; Signaling proteins	COG2335*	Secreted and surface protein containing fasciclin-like repeats	Cell envelope biogenesis, outer membrane	PF02469 [Fasciclin domain]		-	-			114	-	-	-	-	-	-	-	-	232348.ADXL01000050_gene2075	2.63e-75	226.0	COG2335@1|root,COG2335@2|Bacteria,1G5RT@1117|Cyanobacteria,1H0XB@1129|Synechococcus	1117|Cyanobacteria	M	fasciclin domain	GO:0005575,GO:0005576,GO:0005615,GO:0044421	-	-	-	Fasciclin
fig|1129.257.peg.351	0	0	0	0	0	0	0	0		-	-			3	#N/A	#N/A	#N/A	#N/A	#N/A	#N/A	#N/A	#N/A	#N/A	#N/A	#N/A	#N/A	#N/A	#N/A	#N/A	#N/A	#N/A	#N/A	#N/A	#N/A
fig|1129.257.peg.352	bioA	K00833	adenosylmethionine---8-amino-7-oxononanoate aminotransferase [EC:2.6.1.62]	Metabolism; Metabolism of cofactors and vitamins; Biotin metabolism | Brite Hierarchies; Protein families: metabolism; Amino acid related enzymes	COG0161*	Adenosylmethionine-8-amino-7-oxononanoate aminotransferase	Coenzyme metabolism	PF00202 [Aminotransferase class-III]		bioA	ko:K00833	K00833	bioA; adenosylmethionine---8-amino-7-oxononanoate aminotransferase [EC:2.6.1.62]	220	bioA	ko:K00833	ko00780,ko01100,map00780,map01100	M00123,M00573,M00577	R03231	RC00006,RC00887	ko00000,ko00001,ko00002,ko01000,ko01007	-	232348.ADXL01000050_gene2077	5.17e-290	793.0	COG0161@1|root,COG0161@2|Bacteria,1G40S@1117|Cyanobacteria,1GYMD@1129|Synechococcus	1117|Cyanobacteria	H	Belongs to the class-III pyridoxal-phosphate-dependent aminotransferase family	-	2.6.1.62	-	-	Aminotran_3
fig|1129.257.peg.353	rpoS	K03087	RNA polymerase nonessential primary-like sigma factor	Cellular Processes; Cellular community - prokaryotes; Biofilm formation - Vibrio cholerae | Cellular Processes; Cellular community - prokaryotes; Biofilm formation - Escherichia coli | Brite Hierarchies; Protein families: genetic information processing; Transcription machinery	COG0568*	DNA-directed RNA polymerase, sigma subunit (sigma70/sigma32)	Transcription	PF04539 [Sigma-70 region 3];PF04542 [Sigma-70 region 2 ]		rpoS	ko:K03087	K03087	rpoS; RNA polymerase nonessential primary-like sigma factor	122	-	ko:K03087	ko02026,ko05111,map02026,map05111	-	-	-	ko00000,ko00001,ko03021	-	232348.ADXL01000050_gene2078	1.59e-188	528.0	COG0568@1|root,COG0568@2|Bacteria,1G1HF@1117|Cyanobacteria,1GZ5E@1129|Synechococcus	1117|Cyanobacteria	K	Sigma factors are initiation factors that promote the attachment of RNA polymerase to specific initiation sites and are then released	-	-	-	-	Sigma70_r1_2,Sigma70_r2,Sigma70_r3,Sigma70_r4
fig|1129.257.peg.354	0	0	0	0	COG3431*	Predicted membrane protein	Function unknown	PF06146 [Phosphate-starvation-inducible E]		-	-			39	-	-	-	-	-	-	-	-	232348.ADXL01000050_gene2079	6.66e-88	259.0	COG3431@1|root,COG3431@2|Bacteria,1G6SK@1117|Cyanobacteria,1H1AR@1129|Synechococcus	1117|Cyanobacteria	S	membrane	-	-	-	-	PsiE
fig|1129.257.peg.355	TC.SULP	K03321	sulfate permease, SulP family	Brite Hierarchies; Protein families: signaling and cellular processes; Transporters	COG0659*	Sulfate permease and related transporters (MFS superfamily)	Inorganic ion transport and metabolism	PF00916 [Sulfate permease family];PF01740 [STAS domain]		bicA	ko:K03321	K03321	TC.SULP; sulfate permease, SulP family	341	bicA	ko:K03321	-	-	-	-	ko00000,ko02000	2.A.53.3	232348.ADXL01000050_gene2080	0.0	951.0	COG0659@1|root,COG0659@2|Bacteria,1G0E3@1117|Cyanobacteria,1GZF1@1129|Synechococcus	1117|Cyanobacteria	P	COG0659 Sulfate permease and related transporters (MFS superfamily)	GO:0003674,GO:0005215,GO:0005575,GO:0005623,GO:0005886,GO:0005887,GO:0006810,GO:0006811,GO:0006820,GO:0008150,GO:0008509,GO:0008514,GO:0015075,GO:0015106,GO:0015318,GO:0015701,GO:0015711,GO:0016020,GO:0016021,GO:0022857,GO:0031224,GO:0031226,GO:0034220,GO:0044425,GO:0044459,GO:0044464,GO:0051179,GO:0051234,GO:0055085,GO:0071702,GO:0071944,GO:0098656	-	-	-	STAS,Sulfate_transp
fig|1129.257.peg.356	mnhB, mrpB	K05566	multicomponent Na+:H+ antiporter subunit B	Brite Hierarchies; Protein families: signaling and cellular processes; Transporters	COG2111*	Multisubunit Na+/H+ antiporter, MnhB subunit	Inorganic ion transport and metabolism	PF04039 [Domain related to MnhB subunit of Na+/H+ antiporter]		mnhB	ko:K05566	K05566	mnhB, mrpB; multicomponent Na+:H+ antiporter subunit B	91	mnhB	ko:K05566	-	-	-	-	ko00000,ko02000	2.A.63.1,2.A.63.2	221360.RS9917_10961	3.16e-102	301.0	COG2111@1|root,COG2111@2|Bacteria,1G21R@1117|Cyanobacteria,1GZIN@1129|Synechococcus	1117|Cyanobacteria	P	Multisubunit Na H antiporter, MnhB subunit	-	-	-	-	MnhB
fig|1129.257.peg.357	K07242	K07242	putative multicomponent Na+:H+ antiporter subunit B	Not Included in Pathway or Brite; Unclassified: signaling and cellular processes; Transport	COG1563*	Predicted subunit of the Multisubunit Na+/H+ antiporter	Inorganic ion transport and metabolism	PF13244 [Domain of unknown function (DUF4040)]		K07242	ko:K07242				-	ko:K07242	-	-	-	-	ko00000	2.A.63	232348.ADXL01000050_gene2082	3.05e-83	249.0	COG1563@1|root,COG1563@2|Bacteria,1G5BK@1117|Cyanobacteria,1H19G@1129|Synechococcus	1117|Cyanobacteria	P	subunit of the Multisubunit Na H antiporter	-	-	-	-	DUF4040
fig|1129.257.peg.358	mnhG, mrpG	K05571	multicomponent Na+:H+ antiporter subunit G	Brite Hierarchies; Protein families: signaling and cellular processes; Transporters	ENOG4111X36*	Na+/H+ antiporter subunit	Function unknown	PF03334 [Na+/H+ antiporter subunit]		mnhG, mrpG	ko:K05571	K05571	mnhG, mrpG; multicomponent Na+:H+ antiporter subunit G	62	-	ko:K05571	-	-	-	-	ko00000,ko02000	2.A.63.1,2.A.63.2	232348.ADXL01000050_gene2083	8.06e-51	161.0	COG1320@1|root,COG1320@2|Bacteria,1G7S8@1117|Cyanobacteria,1H128@1129|Synechococcus	1117|Cyanobacteria	P	Na+/H+ antiporter subunit	-	-	-	-	PhaG_MnhG_YufB
fig|1129.257.peg.359	mnhF, mrpF	K05570	multicomponent Na+:H+ antiporter subunit F	Brite Hierarchies; Protein families: signaling and cellular processes; Transporters	ENOG41126Q8*	0	Function unknown	0		mnhF, mrpF	ko:K05570	K05570	mnhF, mrpF; multicomponent Na+:H+ antiporter subunit F	32	-	ko:K05570	-	-	-	-	ko00000,ko02000	2.A.63.1,2.A.63.2	232348.ADXL01000050_gene2084	2.42e-45	147.0	2CSZ3@1|root,32SS9@2|Bacteria,1G82Y@1117|Cyanobacteria,1H1PX@1129|Synechococcus	1117|Cyanobacteria	-	-	-	-	-	-	-
fig|1129.257.peg.360	mnhE, mrpE	K05569	multicomponent Na+:H+ antiporter subunit E	Brite Hierarchies; Protein families: signaling and cellular processes; Transporters	ENOG4111QRH*	0	Function unknown	0		mnhE, mrpE	ko:K05569	K05569	mnhE, mrpE; multicomponent Na+:H+ antiporter subunit E	40	-	ko:K05569	-	-	-	-	ko00000,ko02000	2.A.63.1,2.A.63.2	232348.ADXL01000050_gene2085	8.83e-70	213.0	COG1863@1|root,COG1863@2|Bacteria,1G5RF@1117|Cyanobacteria,1H0VS@1129|Synechococcus	1117|Cyanobacteria	P	Multisubunit sodium proton antiporter, MrpE subunit	-	-	-	-	MNHE
fig|1129.257.peg.361	mnhD, mrpD	K05568	multicomponent Na+:H+ antiporter subunit D	Brite Hierarchies; Protein families: signaling and cellular processes; Transporters	COG0651*	Formate hydrogenlyase subunit 3/Multisubunit Na+/H+ antiporter, MnhD subunit	Inorganic ion transport and metabolism|Energy production and conversion	PF00361 [Proton-conducting membrane transporter]		mnhD, mrpD	ko:K05568	K05568	mnhD, mrpD; multicomponent Na+:H+ antiporter subunit D	155	ndhD5	ko:K05568	-	-	-	-	ko00000,ko02000	2.A.63.1,2.A.63.2	232348.ADXL01000050_gene2086	3.99e-260	723.0	COG0651@1|root,COG0651@2|Bacteria,1G0VX@1117|Cyanobacteria,1GZMJ@1129|Synechococcus	1117|Cyanobacteria	CP	Formate hydrogenlyase subunit 3 Multisubunit Na H antiporter, MnhD subunit	-	-	-	iJN678.ndhD	Proton_antipo_M
fig|1129.257.peg.362	mnhC, mrpC	K05567	multicomponent Na+:H+ antiporter subunit C	Brite Hierarchies; Protein families: signaling and cellular processes; Transporters	COG1006*	Multisubunit Na+/H+ antiporter, MnhC subunit	Inorganic ion transport and metabolism	PF00420 [NADH-ubiquinone/plastoquinone oxidoreductase chain 4L]		mnhC, mrpC	ko:K05567	K05567	mnhC, mrpC; multicomponent Na+:H+ antiporter subunit C	52	-	ko:K05567	-	-	-	-	ko00000,ko02000	2.A.63.1,2.A.63.2	232348.ADXL01000050_gene2087	7.36e-64	196.0	COG1006@1|root,COG1006@2|Bacteria,1G6IF@1117|Cyanobacteria,1H168@1129|Synechococcus	1117|Cyanobacteria	P	Multisubunit Na H antiporter, MnhC subunit	-	-	-	-	Oxidored_q2
fig|1129.257.peg.363	0	0	0	0	0	0	0	0		-	-				#N/A	#N/A	#N/A	#N/A	#N/A	#N/A	#N/A	#N/A	#N/A	#N/A	#N/A	#N/A	#N/A	#N/A	#N/A	#N/A	#N/A	#N/A	#N/A	#N/A
fig|1129.257.peg.364	TC.KEF	K03455	monovalent cation:H+ antiporter-2, CPA2 family	Not Included in Pathway or Brite; Unclassified: signaling and cellular processes; Transport	COG0475*	Kef-type K+ transport systems, membrane components	Inorganic ion transport and metabolism	PF00999 [Sodium/hydrogen exchanger family]		kefB	-			254	kefB	-	-	-	-	-	-	-	232348.ADXL01000050_gene2088	1.95e-279	769.0	COG0475@1|root,COG0475@2|Bacteria,1G03Z@1117|Cyanobacteria,1GYNY@1129|Synechococcus	1117|Cyanobacteria	P	COG0475 Kef-type K transport systems, membrane components	-	-	-	-	Na_H_Exchanger
fig|1129.257.peg.365	0	0	0	0	ENOG4110T7Y*	0	Function unknown	0		-	-			72	-	-	-	-	-	-	-	-	232348.ADXL01000050_gene2089	2.05e-163	461.0	2DBB9@1|root,2Z86U@2|Bacteria,1G32F@1117|Cyanobacteria,1H0BP@1129|Synechococcus	1117|Cyanobacteria	-	-	-	-	-	-	-
fig|1129.257.peg.366	0	0	0	0	COG1808*	Predicted membrane protein	Function unknown	PF04087 [Domain of unknown function (DUF389) ]		-	-			100	-	-	-	-	-	-	-	-	232348.ADXL01000050_gene2090	7.18e-220	612.0	COG1808@1|root,COG1808@2|Bacteria,1G157@1117|Cyanobacteria,1GYWB@1129|Synechococcus	1117|Cyanobacteria	S	membrane	-	-	-	-	DUF389
fig|1129.257.peg.367	yrbG	K07301	cation:H+ antiporter	Brite Hierarchies; Protein families: signaling and cellular processes; Transporters	COG0530*	Ca2+/Na+ antiporter	Inorganic ion transport and metabolism	PF01699 [Sodium/calcium exchanger protein]		ecm27	ko:K07301	K07301	yrbG; cation:H+ antiporter	156	ecm27	ko:K07301	-	-	-	-	ko00000,ko02000	2.A.19.5	232348.ADXL01000050_gene2091	2.6e-223	620.0	COG0530@1|root,COG0530@2|Bacteria,1G1Y9@1117|Cyanobacteria,1GYEM@1129|Synechococcus	1117|Cyanobacteria	P	COG0530 Ca2 Na antiporter	-	-	-	-	Na_Ca_ex
fig|1129.257.peg.368	0	0	0	0	ENOG410ZBWY*	0	Function unknown	0		-	-			14	-	-	-	-	-	-	-	-	232348.ADXL01000050_gene2092	4.45e-42	138.0	2DF0U@1|root,2ZQ13@2|Bacteria,1GG69@1117|Cyanobacteria,1H1GP@1129|Synechococcus	1117|Cyanobacteria	-	-	-	-	-	-	-
fig|1129.257.peg.369	0	0	0	0	ENOG410Z3VZ*	extracellular link domain	Function unknown	PF14105 [Domain of unknown function (DUF4278)]		-	-			14	-	-	-	-	-	-	-	-	232348.ADXL01000050_gene2093	5.12e-42	137.0	2BQWD@1|root,30TRZ@2|Bacteria,1GNVN@1117|Cyanobacteria,1H20Q@1129|Synechococcus	1117|Cyanobacteria	S	Domain of unknown function (DUF4278)	-	-	-	-	DUF4278
fig|1129.257.peg.370	amt, AMT, MEP	K03320	ammonium transporter, Amt family	Brite Hierarchies; Protein families: signaling and cellular processes; Transporters	ENOG410XNMH*	Histidine kinase	Signal transduction mechanisms	PF00909 [Ammonium Transporter Family]		amt, AMT, MEP	ko:K03320	K03320	amt, AMT, MEP; ammonium transporter, Amt family	245	amt1	ko:K03320	-	-	-	-	ko00000,ko02000	1.A.11	221360.RS9917_03868	3.78e-310	849.0	COG0004@1|root,COG0004@2|Bacteria,1G0S8@1117|Cyanobacteria,1GYV7@1129|Synechococcus	1117|Cyanobacteria	P	Ammonium Transporter	-	-	-	-	Ammonium_transp
fig|1129.257.peg.371	0	0	0	0	0	0	0	0		-	-				#N/A	#N/A	#N/A	#N/A	#N/A	#N/A	#N/A	#N/A	#N/A	#N/A	#N/A	#N/A	#N/A	#N/A	#N/A	#N/A	#N/A	#N/A	#N/A	#N/A
fig|1129.257.peg.372	0	K01537	0	0	COG0474*	Cation transport ATPase	Inorganic ion transport and metabolism	PF00122 [E1-E2 ATPase];PF00689 [Cation transporting ATPase, C-terminus];PF00690 [Cation transporter/ATPase, N-terminus];PF00702 [haloacid dehalogenase-like hydrolase];PF13246 [Cation transport ATPase (P-type)]		ATP2C	ko:K01537	K01537	ATP2C; P-type Ca2+ transporter type 2C [EC:7.2.2.10]	429	-	ko:K01537	-	-	-	-	ko00000,ko01000	3.A.3.2	232348.ADXL01000050_gene2095	0.0	1579.0	COG0474@1|root,COG0474@2|Bacteria,1G0JX@1117|Cyanobacteria,1GYRH@1129|Synechococcus	1117|Cyanobacteria	P	COG0474 Cation transport ATPase	-	3.6.3.8	-	-	Cation_ATPase,Cation_ATPase_C,Cation_ATPase_N,E1-E2_ATPase,Hydrolase
fig|1129.257.peg.373	cntA	K22443	carnitine monooxygenase subunit [EC:1.14.13.239]	Not Included in Pathway or Brite; Unclassified: metabolism; Enzymes with EC numbers	COG4638*	Phenylpropionate dioxygenase and related ring-hydroxylating dioxygenases, large terminal subunit	General function prediction only|Inorganic ion transport and metabolism	PF00355 [Rieske [2Fe-2S] domain];PF00848 [Ring hydroxylating alpha subunit (catalytic domain)]		-	ko:K00479,ko:K00499			140	-	ko:K00479,ko:K00499	ko00260,map00260	-	R07409	RC00087	ko00000,ko00001,ko01000	-	221360.RS9917_13340	1.76e-224	624.0	COG4638@1|root,COG4638@2|Bacteria,1G4PW@1117|Cyanobacteria,1GZT6@1129|Synechococcus	1117|Cyanobacteria	P	Ring hydroxylating alpha subunit (catalytic domain)	-	1.14.15.7	-	-	Rieske,Ring_hydroxyl_A
fig|1129.257.peg.374	emrE, qac, mmr, smr	K03297	small multidrug resistance pump	Brite Hierarchies; Protein families: signaling and cellular processes; Transporters	COG2076*	Membrane transporters of cations and cationic drugs	Inorganic ion transport and metabolism	PF00893 [Small Multidrug Resistance protein]		emrE, qac, mmr, smr	ko:K11741	K03297	emrE, qac, mmr, smr; small multidrug resistance pump	33	-	ko:K11741	-	-	-	-	ko00000,ko02000	2.A.7.1	221360.RS9917_13345	2.12e-24	96.7	COG2076@1|root,COG2076@2|Bacteria,1G9SH@1117|Cyanobacteria,1H0WV@1129|Synechococcus	1117|Cyanobacteria	P	COG2076 Membrane transporters of cations and cationic drugs	-	-	-	-	Multi_Drug_Res
fig|1129.257.peg.375	emrE, qac, mmr, smr	K03297	small multidrug resistance pump	Brite Hierarchies; Protein families: signaling and cellular processes; Transporters	COG2076*	Membrane transporters of cations and cationic drugs	Inorganic ion transport and metabolism	PF00893 [Small Multidrug Resistance protein]		emrE, qac, mmr, smr	-	K03297	emrE, qac, mmr, smr; small multidrug resistance pump	35	-	-	-	-	-	-	-	-	221360.RS9917_13350	2.08e-26	102.0	COG2076@1|root,COG2076@2|Bacteria,1GPJX@1117|Cyanobacteria,1H3ED@1129|Synechococcus	1117|Cyanobacteria	U	Small Multidrug Resistance protein	-	-	-	-	Multi_Drug_Res
fig|1129.257.peg.376	iscR	K13643	Rrf2 family transcriptional regulator, iron-sulfur cluster assembly transcription factor	Brite Hierarchies; Protein families: genetic information processing; Transcription factors	COG1959*	Predicted transcriptional regulator	Transcription	PF02082 [Transcriptional regulator]		-	-			44	-	-	-	-	-	-	-	-	232348.ADXL01000050_gene2096	4.79e-57	181.0	COG1959@1|root,COG1959@2|Bacteria,1G5VI@1117|Cyanobacteria,1H1CY@1129|Synechococcus	1117|Cyanobacteria	K	Transcriptional regulator	-	-	-	-	Rrf2
fig|1129.257.peg.377	SLC13A2_3_5	K14445	solute carrier family 13 (sodium-dependent dicarboxylate transporter), member 2/3/5	Brite Hierarchies; Protein families: signaling and cellular processes; Transporters	COG0471*	Di- and tricarboxylate transporters	Inorganic ion transport and metabolism	PF02080 [TrkA-C domain];PF03600 [Citrate transporter]		citT	-			259	citT	-	-	-	-	-	-	-	232348.ADXL01000050_gene2097	0.0	1014.0	COG0471@1|root,COG3273@1|root,COG0471@2|Bacteria,COG3273@2|Bacteria,1G0FA@1117|Cyanobacteria,1GYSS@1129|Synechococcus	1117|Cyanobacteria	P	sodium sulfate transporter, DASS family protein	-	-	-	-	CitMHS,Na_sulph_symp,TrkA_C
fig|1129.257.peg.378	K09928	K09928	uncharacterized protein	Not Included in Pathway or Brite; Poorly characterized; Function unknown	COG3216*	Uncharacterized protein conserved in bacteria	Function unknown	PF09835 [Uncharacterized protein conserved in bacteria (DUF2062)]		K09928	ko:K09928	K09928	K09928; uncharacterized protein	40	-	ko:K09928	-	-	-	-	ko00000	-	232348.ADXL01000050_gene2098	6.21e-115	330.0	COG3216@1|root,COG3216@2|Bacteria,1G7YZ@1117|Cyanobacteria,1H15V@1129|Synechococcus	1117|Cyanobacteria	S	protein conserved in bacteria	-	-	-	-	DUF2062
fig|1129.257.peg.379	corC	K06189	magnesium and cobalt transporter	Brite Hierarchies; Protein families: signaling and cellular processes; Transporters	COG1253*	Hemolysins and related proteins containing CBS domains	General function prediction only	PF01595 [Domain of unknown function DUF21]		tlyC	-	K03699	tlyC; magnesium and cobalt exporter, CNNM family	104	-	-	-	-	-	-	-	-	232348.ADXL01000050_gene2099	1.16e-222	616.0	COG1253@1|root,COG1253@2|Bacteria,1G2HK@1117|Cyanobacteria,1GZSB@1129|Synechococcus	1117|Cyanobacteria	S	COG1253 Hemolysins and related proteins containing CBS domains	GO:0005575,GO:0005623,GO:0005886,GO:0016020,GO:0044464,GO:0071944	-	-	-	CBS,DUF21
fig|1129.257.peg.380	trkH, trkG, ktrB	K03498	trk system potassium uptake protein	Brite Hierarchies; Protein families: signaling and cellular processes; Transporters	COG0168*	Trk-type K+ transport systems, membrane components	Inorganic ion transport and metabolism	PF02386 [Cation transport protein]		trkG	ko:K03498	K03498	trkH, trkG, ktrB, ktrD; trk/ktr system potassium uptake protein	225	trkG	ko:K03498	-	-	-	-	ko00000,ko02000	2.A.38.1,2.A.38.4	232348.ADXL01000050_gene2100	8.58e-286	786.0	COG0168@1|root,COG0168@2|Bacteria,1G01B@1117|Cyanobacteria,1GYG0@1129|Synechococcus	1117|Cyanobacteria	P	COG0168 Trk-type K transport systems, membrane components	-	-	-	-	TrkH
fig|1129.257.peg.381	trkA, ktrA	K03499	trk system potassium uptake protein	Brite Hierarchies; Protein families: signaling and cellular processes; Transporters	COG0569*	K+ transport systems, NAD-binding component	Inorganic ion transport and metabolism	PF02254 [TrkA-N domain]		trkA	ko:K03499	K03499	trkA, ktrA, ktrC; trk/ktr system potassium uptake protein	84	trkA	ko:K03499	-	-	-	-	ko00000,ko02000	2.A.38.1,2.A.38.4	232348.ADXL01000050_gene2101	1.61e-157	442.0	COG0569@1|root,COG0569@2|Bacteria,1G0ZA@1117|Cyanobacteria,1GZ6I@1129|Synechococcus	1117|Cyanobacteria	P	COG0569 K transport systems, NAD-binding component	-	-	-	-	TrkA_C,TrkA_N
fig|1129.257.peg.382	chlN	K04038	light-independent protochlorophyllide reductase subunit N [EC:1.3.7.7]	Metabolism; Metabolism of cofactors and vitamins; Porphyrin and chlorophyll metabolism	COG2710*	Nitrogenase molybdenum-iron protein, alpha and beta chains	Energy production and conversion	PF00148 [Nitrogenase component 1 type Oxidoreductase]		chlN	ko:K04038	K04038	chlN; light-independent protochlorophyllide reductase subunit N [EC:1.3.7.7]	275	chlN	ko:K04038	ko00860,ko01100,ko01110,map00860,map01100,map01110	-	R06282	RC01008	ko00000,ko00001,ko01000	-	232348.ADXL01000050_gene2102	2.46e-289	792.0	COG2710@1|root,COG2710@2|Bacteria,1G178@1117|Cyanobacteria,1GYZK@1129|Synechococcus	1117|Cyanobacteria	F	Component of the dark-operative protochlorophyllide reductase (DPOR) that uses Mg-ATP and reduced ferredoxin to reduce ring D of protochlorophyllide (Pchlide) to form chlorophyllide a (Chlide). This reaction is light-independent. The NB-protein (ChlN-ChlB) is the catalytic component of the complex	-	1.3.7.7	-	-	Oxidored_nitro
fig|1129.257.peg.383	chlB	K04039	light-independent protochlorophyllide reductase subunit B [EC:1.3.7.7]	Metabolism; Metabolism of cofactors and vitamins; Porphyrin and chlorophyll metabolism	COG2710*	Nitrogenase molybdenum-iron protein, alpha and beta chains	Energy production and conversion	PF00148 [Nitrogenase component 1 type Oxidoreductase];PF08369 [Proto-chlorophyllide reductase 57 kD subunit]		chlB	ko:K04039	K04039	chlB; light-independent protochlorophyllide reductase subunit B [EC:1.3.7.7]	458	chlB	ko:K04039	ko00860,ko01100,ko01110,map00860,map01100,map01110	-	R06282	RC01008	ko00000,ko00001,ko01000	-	232348.ADXL01000050_gene2103	0.0	986.0	COG2710@1|root,COG2710@2|Bacteria,1G01T@1117|Cyanobacteria,1GYN4@1129|Synechococcus	1117|Cyanobacteria	F	Component of the dark-operative protochlorophyllide reductase (DPOR) that uses Mg-ATP and reduced ferredoxin to reduce ring D of protochlorophyllide (Pchlide) to form chlorophyllide a (Chlide). This reaction is light-independent. The NB-protein (ChlN-ChlB) is the catalytic component of the complex	-	1.3.7.7	-	-	Oxidored_nitro,PCP_red
fig|1129.257.peg.384	0	0	0	0	COG1574*	Predicted metal-dependent hydrolase with the TIM-barrel fold	General function prediction only	PF01979 [Amidohydrolase family];PF07969 [Amidohydrolase family]		-	-			120	-	-	-	-	-	-	-	-	232348.ADXL01000050_gene2104	0.0	988.0	COG1574@1|root,COG1574@2|Bacteria,1G40U@1117|Cyanobacteria	1117|Cyanobacteria	S	Amidohydrolase family	-	-	-	-	Amidohydro_3
fig|1129.257.peg.385	chlL	K04037	light-independent protochlorophyllide reductase subunit L [EC:1.3.7.7]	Metabolism; Metabolism of cofactors and vitamins; Porphyrin and chlorophyll metabolism	COG1348*	Nitrogenase subunit NifH (ATPase)	Inorganic ion transport and metabolism	PF00142 [4Fe-4S iron sulfur cluster binding proteins, NifH/frxC family];PF01656 [CobQ/CobB/MinD/ParA nucleotide binding domain];PF13614 [AAA domain]		chlL	ko:K04037	K04037	chlL; light-independent protochlorophyllide reductase subunit L [EC:1.3.7.7]	227	chlL	ko:K04037	ko00860,ko01100,ko01110,map00860,map01100,map01110	-	R06282	RC01008	ko00000,ko00001,ko01000	-	232348.ADXL01000050_gene2105	1.43e-207	575.0	COG1348@1|root,COG1348@2|Bacteria,1G0G7@1117|Cyanobacteria,1GYM1@1129|Synechococcus	1117|Cyanobacteria	F	Component of the dark-operative protochlorophyllide reductase (DPOR) that uses Mg-ATP and reduced ferredoxin to reduce ring D of protochlorophyllide (Pchlide) to form chlorophyllide a (Chlide). This reaction is light-independent. The L component serves as a unique electron donor to the NB-component of the complex, and binds Mg-ATP	-	1.3.7.7	-	iJN678.chlL	Fer4_NifH
fig|1129.257.peg.386	0	0	0	0	ENOG410Z4KT*	0	Function unknown	0		-	-			7	#N/A	#N/A	#N/A	#N/A	#N/A	#N/A	#N/A	#N/A	#N/A	#N/A	#N/A	#N/A	#N/A	#N/A	#N/A	#N/A	#N/A	#N/A	#N/A	#N/A
fig|1129.257.peg.387	por	K00218	protochlorophyllide reductase [EC:1.3.1.33]	Metabolism; Metabolism of cofactors and vitamins; Porphyrin and chlorophyll metabolism	COG1028*	Dehydrogenases with different specificities (related to short-chain alcohol dehydrogenases)	General function prediction only|Secondary metabolites biosynthesis, transport and catabolism|Lipid metabolism	PF00106 [short chain dehydrogenase]		por	ko:K00218	K00218	por; protochlorophyllide reductase [EC:1.3.1.33]	201	por	ko:K00218	ko00860,ko01100,ko01110,map00860,map01100,map01110	-	R03845,R06286	RC01008	ko00000,ko00001,ko01000	-	232348.ADXL01000050_gene2107	2.78e-227	627.0	COG1028@1|root,COG1028@2|Bacteria,1G109@1117|Cyanobacteria,1GZNS@1129|Synechococcus	1117|Cyanobacteria	C	protochlorophyllide	-	1.3.1.33	-	iJN678.pcr	adh_short
fig|1129.257.peg.388	0	0	0	0	ENOG410YT5J*	0	Function unknown	0		-	-			7	-	-	-	-	-	-	-	-	232348.ADXL01000050_gene2108	1.18e-93	276.0	2F9KT@1|root,341X1@2|Bacteria,1GEGT@1117|Cyanobacteria,1H0TH@1129|Synechococcus	1117|Cyanobacteria	-	-	-	-	-	-	-
fig|1129.257.peg.389	0	0	0	0	0	0	0	PF07465 [Photosystem I protein M (PsaM)]		-	-				#N/A	#N/A	#N/A	#N/A	#N/A	#N/A	#N/A	#N/A	#N/A	#N/A	#N/A	#N/A	#N/A	#N/A	#N/A	#N/A	#N/A	#N/A	#N/A	#N/A
fig|1129.257.peg.390	0	0	0	0	COG5474*	Uncharacterized conserved protein	Function unknown	PF08847 [Chlororespiratory reduction 6]		-	-			68	-	-	-	-	-	-	-	-	232348.ADXL01000050_gene2110	3.25e-106	306.0	COG5474@1|root,COG5474@2|Bacteria,1G5RD@1117|Cyanobacteria,1H0KF@1129|Synechococcus	1117|Cyanobacteria	S	Chlororespiratory reduction 6	-	-	-	-	Crr6
fig|1129.257.peg.391	K07090	K07090	uncharacterized protein	Not Included in Pathway or Brite; Poorly characterized; Function unknown	ENOG4111NFH	Sulfite exporter TauE/SafE	Function unknown	PF01925 [Sulfite exporter TauE/SafE]		K07090	ko:K07090	K07090	K07090; uncharacterized protein	35	-	ko:K07090	-	-	-	-	ko00000	-	232348.ADXL01000050_gene2111	2.18e-162	457.0	COG0730@1|root,COG0730@2|Bacteria,1G0VP@1117|Cyanobacteria,1GYEG@1129|Synechococcus	1117|Cyanobacteria	S	membrane transporter protein	-	-	-	-	TauE
fig|1129.257.peg.392	lplA, lplJ	K03800	lipoate---protein ligase [EC:6.3.1.20]	Metabolism; Metabolism of cofactors and vitamins; Lipoic acid metabolism	COG0095*	Lipoate-protein ligase A	Coenzyme metabolism	PF03099 [Biotin/lipoate A/B protein ligase family]		lplA	ko:K03800	K03800	lplA, lplJ, lipL1; lipoate---protein ligase [EC:6.3.1.20]	92	lplA	ko:K03800	ko00785,ko01100,map00785,map01100	-	R07770,R07771,R11143	RC00043,RC00070,RC00090,RC00992,RC02896	ko00000,ko00001,ko01000	-	232348.ADXL01000050_gene2112	7.27e-155	436.0	COG0095@1|root,COG0095@2|Bacteria,1G0HD@1117|Cyanobacteria,1GYX4@1129|Synechococcus	1117|Cyanobacteria	H	Biotin lipoate A B protein ligase	-	6.3.1.20	-	-	BPL_LplA_LipB
fig|1129.257.peg.393	spoIVFB	K06402	stage IV sporulation protein FB [EC:3.4.24.-]	Brite Hierarchies; Protein families: metabolism; Peptidases	COG1994*	Zn-dependent proteases	General function prediction only	PF02163 [Peptidase family M50]		-	ko:K06402			134	-	ko:K06402	-	-	-	-	ko00000,ko01000,ko01002	-	232348.ADXL01000050_gene2113	1.38e-275	756.0	COG1994@1|root,COG1994@2|Bacteria,1G05Y@1117|Cyanobacteria,1GZIZ@1129|Synechococcus	1117|Cyanobacteria	S	Belongs to the peptidase M50B family	GO:0003674,GO:0003824,GO:0003938,GO:0005575,GO:0005622,GO:0005623,GO:0005737,GO:0006139,GO:0006163,GO:0006164,GO:0006183,GO:0006725,GO:0006753,GO:0006793,GO:0006796,GO:0006807,GO:0008150,GO:0008152,GO:0009058,GO:0009116,GO:0009117,GO:0009119,GO:0009141,GO:0009142,GO:0009144,GO:0009145,GO:0009150,GO:0009152,GO:0009163,GO:0009165,GO:0009199,GO:0009201,GO:0009205,GO:0009206,GO:0009259,GO:0009260,GO:…	-	-	-	CBS,Peptidase_M50,Peptidase_M50B
fig|1129.257.peg.394	trpF	K01817	phosphoribosylanthranilate isomerase [EC:5.3.1.24]	Metabolism; Amino acid metabolism; Phenylalanine, tyrosine and tryptophan biosynthesis	COG0135*	Phosphoribosylanthranilate isomerase	Amino acid transport and metabolism	PF00697 [N-(5'phosphoribosyl)anthranilate (PRA) isomerase]		trpF	ko:K01817	K01817	trpF; phosphoribosylanthranilate isomerase [EC:5.3.1.24]	105	trpF	ko:K01817	ko00400,ko01100,ko01110,ko01130,ko01230,map00400,map01100,map01110,map01130,map01230	M00023	R03509	RC00945	ko00000,ko00001,ko00002,ko01000	-	232348.ADXL01000050_gene2114	3.42e-141	401.0	COG0135@1|root,COG0135@2|Bacteria,1G2UU@1117|Cyanobacteria,1H01X@1129|Synechococcus	1117|Cyanobacteria	E	Belongs to the TrpF family	-	5.3.1.24	-	iJN678.trpF	PRAI
fig|1129.257.peg.395	0	0	0	0	ENOG410YSPZ*	0	Function unknown	PF16709 [Fused Ig-PH domain of plant-specific actin-binding protein]		-	-			5	-	-	-	-	-	-	-	-	232348.ADXL01000050_gene2115	6.82e-104	302.0	2CK8V@1|root,33Y56@2|Bacteria,1GDXP@1117|Cyanobacteria,1H0R7@1129|Synechococcus	1117|Cyanobacteria	-	-	-	-	-	-	-
fig|1129.257.peg.396	GCH1, folE	K01495	GTP cyclohydrolase IA [EC:3.5.4.16]	Metabolism; Metabolism of cofactors and vitamins; Folate biosynthesis	COG0302*	GTP cyclohydrolase I	Coenzyme metabolism	PF01227 [GTP cyclohydrolase I]		folE	ko:K01495	K01495	GCH1, folE; GTP cyclohydrolase IA [EC:3.5.4.16]	143	folE	ko:K01495	ko00790,ko01100,map00790,map01100	M00126,M00841,M00842,M00843	R00428,R04639,R05046,R05048	RC00263,RC00294,RC00323,RC00945,RC01188	ko00000,ko00001,ko00002,ko01000	-	232348.ADXL01000050_gene2116	1.13e-161	453.0	COG0302@1|root,COG0302@2|Bacteria,1G1K8@1117|Cyanobacteria,1GZG5@1129|Synechococcus	1117|Cyanobacteria	H	GTP cyclohydrolase	GO:0000166,GO:0001882,GO:0001883,GO:0003674,GO:0003824,GO:0003933,GO:0003934,GO:0005488,GO:0005525,GO:0005575,GO:0005622,GO:0005623,GO:0005737,GO:0006066,GO:0006725,GO:0006729,GO:0006732,GO:0006807,GO:0008150,GO:0008152,GO:0008270,GO:0009058,GO:0009108,GO:0009987,GO:0016787,GO:0016810,GO:0016814,GO:0017076,GO:0017144,GO:0018130,GO:0019001,GO:0019238,GO:0019438,GO:0019751,GO:0032549,GO:0032550,GO:…	3.5.4.16	-	iECNA114_1301.folE,iJN678.folE	GTP_cyclohydroI
fig|1129.257.peg.397	fabG	K00059	3-oxoacyl-[acyl-carrier protein] reductase [EC:1.1.1.100]	Metabolism; Lipid metabolism; Fatty acid biosynthesis | Metabolism; Metabolism of cofactors and vitamins; Biotin metabolism | Metabolism; Biosynthesis of other secondary metabolites; Prodigiosin biosynthesis | Brite Hierarchies; Protein families: metabolism; Lipid biosynthesis proteins	COG1028*	Dehydrogenases with different specificities (related to short-chain alcohol dehydrogenases)	General function prediction only|Secondary metabolites biosynthesis, transport and catabolism|Lipid metabolism	PF00106 [short chain dehydrogenase];PF08659 [KR domain];PF13561 [Enoyl-(Acyl carrier protein) reductase]		-	-			122	-	-	-	-	-	-	-	-	232348.ADXL01000050_gene2117	2.1e-146	415.0	COG4221@1|root,COG4221@2|Bacteria,1G1CB@1117|Cyanobacteria,1GZRA@1129|Synechococcus	1117|Cyanobacteria	S	Belongs to the short-chain dehydrogenases reductases (SDR) family	-	-	-	-	adh_short
fig|1129.257.peg.398	accA	K01962	acetyl-CoA carboxylase carboxyl transferase subunit alpha [EC:6.4.1.2 2.1.3.15]	Metabolism; Carbohydrate metabolism; Pyruvate metabolism | Metabolism; Carbohydrate metabolism; Propanoate metabolism | Metabolism; Energy metabolism; Carbon fixation pathways in prokaryotes | Metabolism; Lipid metabolism; Fatty acid biosynthesis	COG0825*	Acetyl-CoA carboxylase alpha subunit	Lipid metabolism	PF01039 [Carboxyl transferase domain];PF03255 [Acetyl co-enzyme A carboxylase carboxyltransferase alpha subunit]		accA	ko:K01962	K01962	accA; acetyl-CoA carboxylase carboxyl transferase subunit alpha [EC:6.4.1.2 2.1.3.15]	233	accA	ko:K01962	ko00061,ko00620,ko00640,ko00720,ko01100,ko01110,ko01120,ko01130,ko01200,ko01212,map00061,map00620,map00640,map00720,map01100,map01110,map01120,map01130,map01200,map01212	M00082,M00376	R00742,R04386	RC00040,RC00253,RC00367	ko00000,ko00001,ko00002,ko01000	-	232348.ADXL01000050_gene2118	7.43e-231	636.0	COG0825@1|root,COG0825@2|Bacteria,1G0PY@1117|Cyanobacteria,1GYBB@1129|Synechococcus	1117|Cyanobacteria	I	Component of the acetyl coenzyme A carboxylase (ACC) complex. First, biotin carboxylase catalyzes the carboxylation of biotin on its carrier protein (BCCP) and then the CO(2) group is transferred by the carboxyltransferase to acetyl-CoA to form malonyl-CoA	-	2.1.3.15,6.4.1.2	-	iJN678.accA	ACCA
fig|1129.257.peg.399	K14330	K14330	fatty aldehyde-generating acyl-ACP reductase [EC:1.2.1.80]	Not Included in Pathway or Brite; Unclassified: metabolism; Enzymes with EC numbers	COG5322*	Predicted dehydrogenase	General function prediction only	0		K14330	ko:K14330	K14330	K14330; fatty aldehyde-generating acyl-ACP reductase [EC:1.2.1.80]	215	-	ko:K14330	-	-	-	-	ko00000,ko01000	-	232348.ADXL01000050_gene2119	2.8e-255	700.0	COG5322@1|root,COG5322@2|Bacteria,1G0KK@1117|Cyanobacteria,1GZI5@1129|Synechococcus	1117|Cyanobacteria	S	in cyanobacteria this enzyme functions in alkane biosynthesis along with aldehyde decarbonylase	GO:0000041,GO:0003674,GO:0003824,GO:0005575,GO:0005623,GO:0005886,GO:0005887,GO:0006810,GO:0006811,GO:0006812,GO:0006825,GO:0006826,GO:0008150,GO:0008152,GO:0008823,GO:0015677,GO:0015682,GO:0016020,GO:0016021,GO:0016491,GO:0016722,GO:0016723,GO:0030001,GO:0031224,GO:0031226,GO:0033216,GO:0034220,GO:0034755,GO:0044425,GO:0044459,GO:0044464,GO:0051179,GO:0051234,GO:0052851,GO:0055085,GO:0055114,GO:…	1.2.1.80	-	-	Semialdhyde_dh,Shikimate_DH
fig|1129.257.peg.400	K14331	K14331	fatty aldehyde decarbonylase [EC:4.1.99.5]	Not Included in Pathway or Brite; Unclassified: metabolism; Enzymes with EC numbers	ENOG410Y0RU*	Catalyzes the decarbonylation of fatty aldehydes to alkanes. Requires the presence of ferredoxin, ferredoxin reductase and DPH for in vitro decarbonylase activity (By similarity). Involved in the biosynthesis of alkanes, mainly heptadecane and pentadecane	Function unknown	PF11266 [Long-chain fatty aldehyde decarbonylase ]		K14331	ko:K14331	K14331	K14331; fatty aldehyde decarbonylase [EC:4.1.99.5]	148	-	ko:K14331	-	-	-	-	ko00000,ko01000	-	232348.ADXL01000050_gene2120	1.24e-166	466.0	COG1633@1|root,COG1633@2|Bacteria,1G14E@1117|Cyanobacteria,1GYNH@1129|Synechococcus	1117|Cyanobacteria	H	Catalyzes the decarbonylation of fatty aldehydes to alkanes	GO:0003674,GO:0003824,GO:0016829,GO:0016830,GO:0071771	4.1.99.5	-	-	Ald_deCOase
fig|1129.257.peg.401	0	K01470	creatinine amidohydrolase [EC:3.5.2.10]	Metabolism; Amino acid metabolism; Arginine and proline metabolism	COG1402*	Uncharacterized protein, putative amidase	General function prediction only	PF02633 [Creatinine amidohydrolase]		K01470	ko:K01470	K01470	E3.5.2.10; creatinine amidohydrolase [EC:3.5.2.10]	138	-	ko:K01470	ko00330,map00330	-	R01884	RC00615	ko00000,ko00001,ko01000	-	232348.ADXL01000050_gene2121	1.26e-179	502.0	COG1402@1|root,COG1402@2|Bacteria,1G0BV@1117|Cyanobacteria,1GZ6J@1129|Synechococcus	1117|Cyanobacteria	S	Creatininase	-	3.5.2.10	-	-	Creatininase
fig|1129.257.peg.402	RP-S1, rpsA	K02945	small subunit ribosomal protein S1	Genetic Information Processing; Translation; Ribosome | Brite Hierarchies; Protein families: genetic information processing; Ribosome	COG0539*	Ribosomal protein S1	Translation, ribosomal structure and biogenesis	PF00575 [S1 RNA binding domain]		rps1b	ko:K02945	K02945	RP-S1, rpsA; small subunit ribosomal protein S1	110	rps1b	ko:K02945	ko03010,map03010	M00178	-	-	br01610,ko00000,ko00001,ko00002,ko03011	-	232348.ADXL01000050_gene2122	2.02e-235	657.0	COG0539@1|root,COG0539@2|Bacteria,1G1ZQ@1117|Cyanobacteria,1GYIN@1129|Synechococcus	1117|Cyanobacteria	J	Ribosomal protein S1	-	-	-	-	S1
fig|1129.257.peg.403	0	0	0	0	ENOG410YDC7*	Protein of unknown function (DUF1092)	Function unknown	PF06485 [Protein of unknown function (DUF1092)]		-	-			68	-	-	-	-	-	-	-	-	232348.ADXL01000050_gene2123	1.31e-212	588.0	2CDXI@1|root,2Z7RA@2|Bacteria,1G0QV@1117|Cyanobacteria,1GYCI@1129|Synechococcus	1117|Cyanobacteria	S	Protein of unknown function (DUF1092)	-	-	-	-	DUF1092
fig|1129.257.peg.404	yfiH	K05810	polyphenol oxidase [EC:1.10.3.-]	Not Included in Pathway or Brite; Unclassified: metabolism; Enzymes with EC numbers	COG1496*	Uncharacterized conserved protein	Function unknown	PF02578 [Multi-copper polyphenol oxidoreductase laccase]		LACC1, yfiH	ko:K05810	K05810	LACC1, yfiH; purine-nucleoside/S-methyl-5'-thioadenosine phosphorylase / adenosine deaminase [EC:2.4.2.1 2.4.2.28 3.5.4.4]	134	-	ko:K05810	-	-	-	-	ko00000,ko01000	-	232348.ADXL01000050_gene2124	3e-185	516.0	COG1496@1|root,COG1496@2|Bacteria,1G0I4@1117|Cyanobacteria,1GYHH@1129|Synechococcus	1117|Cyanobacteria	S	Belongs to the multicopper oxidase YfiH RL5 family	GO:0003674,GO:0005488,GO:0005507,GO:0043167,GO:0043169,GO:0046872,GO:0046914	-	-	-	Cu-oxidase_4
fig|1129.257.peg.405	phrB	K01669	deoxyribodipyrimidine photo-lyase [EC:4.1.99.3]	Brite Hierarchies; Protein families: genetic information processing; DNA repair and recombination proteins	COG0415*	Deoxyribodipyrimidine photolyase	DNA replication, recombination and repair	PF00875 [DNA photolyase];PF03441 [FAD binding domain of DNA photolyase]		phr, PHR1	ko:K01669	K01669	phr, PHR1; deoxyribodipyrimidine photo-lyase [EC:4.1.99.3]	130	-	ko:K01669	-	-	-	-	ko00000,ko01000,ko03400	-	180281.CPCC7001_1733	2.01e-216	619.0	COG0415@1|root,COG0415@2|Bacteria,1G46R@1117|Cyanobacteria,22SU1@167375|Cyanobium	1117|Cyanobacteria	H	DNA photolyase	-	4.1.99.3	-	-	DNA_photolyase,FAD_binding_7
fig|1129.257.peg.406	K07137	K07137	uncharacterized protein	Not Included in Pathway or Brite; Poorly characterized; Function unknown	COG2509*	Uncharacterized FAD-dependent dehydrogenases	General function prediction only	PF01266 [FAD dependent oxidoreductase]		K07137	ko:K07137	K07137	K07137; uncharacterized protein	310	-	ko:K07137	-	-	-	-	ko00000	-	232348.ADXL01000051_gene2174	0.0	1058.0	COG2509@1|root,COG2509@2|Bacteria,1FZYJ@1117|Cyanobacteria,1GZEA@1129|Synechococcus	1117|Cyanobacteria	S	FAD-dependent dehydrogenases	-	-	-	-	Pyr_redox_2
fig|1129.257.peg.407	0	0	0	0	COG2220*	Predicted Zn-dependent hydrolases of the beta-lactamase fold	General function prediction only	PF13483 [Beta-lactamase superfamily domain]		-	-			122	-	-	-	-	-	-	-	-	232348.ADXL01000051_gene2175	1.34e-169	474.0	COG2220@1|root,COG2220@2|Bacteria,1FZZX@1117|Cyanobacteria,1GZ7U@1129|Synechococcus	1117|Cyanobacteria	S	of the beta-lactamase fold	-	-	-	-	Lactamase_B_3
fig|1129.257.peg.408	0	0	0	0	ENOG410ZJNS*	Fatty acid desaturase	Lipid transport and metabolism	PF00487 [Fatty acid desaturase]		-	-			17	-	-	-	-	-	-	-	-	232348.ADXL01000051_gene2176	2.01e-169	479.0	COG3239@1|root,COG3239@2|Bacteria,1G0ZI@1117|Cyanobacteria	1117|Cyanobacteria	I	fatty acid desaturase	-	-	-	-	FA_desaturase
fig|1129.257.peg.409	chrA	K07240	chromate transporter	Brite Hierarchies; Protein families: signaling and cellular processes; Transporters	COG2059*	Chromate transport protein ChrA	Inorganic ion transport and metabolism	PF02417 [Chromate transporter]		chrA	ko:K07240	K07240	chrA; chromate transporter	230	-	ko:K07240	-	-	-	-	ko00000,ko02000	2.A.51.1	232348.ADXL01000051_gene2177	6.23e-264	729.0	COG2059@1|root,COG2059@2|Bacteria,1G37Z@1117|Cyanobacteria,1H067@1129|Synechococcus	1117|Cyanobacteria	P	chromate transport protein	-	-	-	-	Chromate_transp
fig|1129.257.peg.410	0	0	0	0	0	0	0	0		psbA	ko:K02703				psbA	ko:K02703	ko00195,ko01100,map00195,map01100	M00161	-	-	ko00000,ko00001,ko00002,ko00194,ko01000	-	1499502.EV12_0507	7.07e-20	81.6	2DBBD@1|root,2Z87P@2|Bacteria,1G08A@1117|Cyanobacteria,1MKSE@1212|Prochloraceae	1117|Cyanobacteria	C	Photosystem II (PSII) is a light-driven water plastoquinone oxidoreductase that uses light energy to abstract electrons from H(2)O, generating O(2) and a proton gradient subsequently used for ATP formation. It consists of a core antenna complex that captures photons, and an electron transfer chain that converts photonic excitation into a charge separation. The D1 D2 (PsbA PsbA) reaction center he…	-	1.10.3.9	-	-	Photo_RC
fig|1129.257.peg.411	otsB	K01087	trehalose 6-phosphate phosphatase [EC:3.1.3.12]	Metabolism; Carbohydrate metabolism; Starch and sucrose metabolism	COG1877	Trehalose-6-phosphatase	Carbohydrate transport and metabolism	0		-	-				#N/A	#N/A	#N/A	#N/A	#N/A	#N/A	#N/A	#N/A	#N/A	#N/A	#N/A	#N/A	#N/A	#N/A	#N/A	#N/A	#N/A	#N/A	#N/A	#N/A
fig|1129.257.peg.412	0	0	0	0	0	0	0	0		-	-			6	-	-	-	-	-	-	-	-	232348.ADXL01000051_gene2201	3.72e-156	442.0	2BPFB@1|root,32I7H@2|Bacteria,1GN3Y@1117|Cyanobacteria,1H0BV@1129|Synechococcus	1117|Cyanobacteria	S	LysR substrate binding domain	-	-	-	-	LysR_substrate
fig|1129.257.peg.413	0	0	0	0	0	0	0	0		-	-				#N/A	#N/A	#N/A	#N/A	#N/A	#N/A	#N/A	#N/A	#N/A	#N/A	#N/A	#N/A	#N/A	#N/A	#N/A	#N/A	#N/A	#N/A	#N/A	#N/A
fig|1129.257.peg.414	pps, ppsA	K01007	pyruvate, water dikinase [EC:2.7.9.2]	Metabolism; Carbohydrate metabolism; Pyruvate metabolism | Metabolism; Energy metabolism; Carbon fixation pathways in prokaryotes | Metabolism; Energy metabolism; Methane metabolism	COG0574*	Phosphoenolpyruvate synthase/pyruvate phosphate dikinase	Carbohydrate transport and metabolism	0		-	-				#N/A	#N/A	#N/A	#N/A	#N/A	#N/A	#N/A	#N/A	#N/A	#N/A	#N/A	#N/A	#N/A	#N/A	#N/A	#N/A	#N/A	#N/A	#N/A	#N/A
fig|1129.257.peg.415	0	0	0	0	0	0	0	0		-	-				-	-	-	-	-	-	-	-	232348.ADXL01000051_gene2224	1.27e-242	670.0	COG0683@1|root,COG0683@2|Bacteria,1GMSJ@1117|Cyanobacteria,1GZKV@1129|Synechococcus	1117|Cyanobacteria	E	leucine binding	-	-	-	-	Peripla_BP_6
fig|1129.257.peg.416	0	0	0	0	0	0	0	0		-	-			15	-	-	-	-	-	-	-	-	232348.ADXL01000051_gene2225	1.72e-165	464.0	2A3YR@1|root,30SH5@2|Bacteria,1GNH1@1117|Cyanobacteria,1H0YD@1129|Synechococcus	1117|Cyanobacteria	-	-	-	-	-	-	Tic22
fig|1129.257.peg.417	0	0	0	0	ENOG410ZA1F*	0	Function unknown	0		-	-			7	-	-	-	-	-	-	-	-	232348.ADXL01000051_gene2226	1.32e-35	121.0	29AGN@1|root,2ZXGV@2|Bacteria,1GH1G@1117|Cyanobacteria,1H1JZ@1129|Synechococcus	1117|Cyanobacteria	-	-	-	-	-	-	-
fig|1129.257.peg.418	0	0	0	0	ENOG410YU71*	0	Function unknown	0		-	-			12	-	-	-	-	-	-	-	-	232348.ADXL01000051_gene2227	1.27e-54	172.0	2FB3Q@1|root,343A7@2|Bacteria,1GFR3@1117|Cyanobacteria,1H12F@1129|Synechococcus	1117|Cyanobacteria	-	-	-	-	-	-	-
fig|1129.257.peg.419	L, ilvB, ilvG, ilvI	K01652	acetolactate synthase I/II/III large subunit [EC:2.2.1.6]	Metabolism; Carbohydrate metabolism; Butanoate metabolism | Metabolism; Carbohydrate metabolism; C5-Branched dibasic acid metabolism | Metabolism; Amino acid metabolism; Valine, leucine and isoleucine biosynthesis | Metabolism; Metabolism of cofactors and vitamins; Pantothenate and CoA biosynthesis	COG0028*	Thiamine pyrophosphate-requiring enzymes [acetolactate synthase, pyruvate dehydrogenase (cytochrome), glyoxylate carboligase, phosphonopyruvate decarboxylase]	Coenzyme metabolism|Amino acid transport and metabolism	PF00205 [Thiamine pyrophosphate enzyme, central domain];PF02775 [Thiamine pyrophosphate enzyme, C-terminal TPP binding domain];PF02776 [Thiamine pyrophosphate enzyme, N-terminal TPP binding domain]		ilvB	ko:K01652	K01652	E2.2.1.6L, ilvB, ilvG, ilvI; acetolactate synthase I/II/III large subunit [EC:2.2.1.6]	411	ilvB	ko:K01652	ko00290,ko00650,ko00660,ko00770,ko01100,ko01110,ko01130,ko01210,ko01230,map00290,map00650,map00660,map00770,map01100,map01110,map01130,map01210,map01230	M00019,M00570	R00006,R00014,R00226,R03050,R04672,R04673,R08648	RC00027,RC00106,RC01192,RC02744,RC02893	ko00000,ko00001,ko00002,ko01000	-	232348.ADXL01000052_gene2151	0.0	1088.0	COG0028@1|root,COG0028@2|Bacteria,1G17K@1117|Cyanobacteria,1GYHI@1129|Synechococcus	1117|Cyanobacteria	H	acetolactate synthase	-	2.2.1.6	-	-	TPP_enzyme_C,TPP_enzyme_M,TPP_enzyme_N,zinc_ribbon_2
fig|1129.257.peg.420	cwlO	K21471	peptidoglycan DL-endopeptidase CwlO [EC:3.4.-.-]	Brite Hierarchies; Protein families: metabolism; Peptidases | Brite Hierarchies; Protein families: metabolism; Peptidoglycan biosynthesis and degradation proteins	COG0739*	Membrane proteins related to metalloendopeptidases	Cell envelope biogenesis, outer membrane	PF01551 [Peptidase family M23]		-	-			74	-	-	-	-	-	-	-	-	232348.ADXL01000052_gene2152	4.32e-104	301.0	COG0739@1|root,COG0739@2|Bacteria,1G50M@1117|Cyanobacteria,1H0GU@1129|Synechococcus	1117|Cyanobacteria	M	Peptidase family M23	-	-	-	-	Peptidase_M23
fig|1129.257.peg.421	hemH, FECH	K01772	protoporphyrin/coproporphyrin ferrochelatase [EC:4.99.1.1 4.99.1.9]	Metabolism; Metabolism of cofactors and vitamins; Porphyrin and chlorophyll metabolism	COG0276*	Protoheme ferro-lyase (ferrochelatase)	Coenzyme metabolism	PF00762 [Ferrochelatase]		hemH	ko:K01772	K01772	hemH, FECH; protoporphyrin/coproporphyrin ferrochelatase [EC:4.98.1.1 4.99.1.9]	276	hemH	ko:K01772	ko00860,ko01100,ko01110,map00860,map01100,map01110	M00121	R00310,R11329	RC01012	ko00000,ko00001,ko00002,ko01000	-	232348.ADXL01000052_gene2153	2.63e-285	779.0	COG0276@1|root,COG0276@2|Bacteria,1G1UI@1117|Cyanobacteria,1GZC4@1129|Synechococcus	1117|Cyanobacteria	H	Catalyzes the ferrous insertion into protoporphyrin IX	GO:0003674,GO:0003824,GO:0004325,GO:0006725,GO:0006778,GO:0006779,GO:0006783,GO:0006807,GO:0008150,GO:0008152,GO:0009058,GO:0009987,GO:0016829,GO:0018130,GO:0019438,GO:0033013,GO:0033014,GO:0034641,GO:0042168,GO:0042440,GO:0044237,GO:0044249,GO:0044271,GO:0046148,GO:0046483,GO:0051186,GO:0051188,GO:0071704,GO:1901360,GO:1901362,GO:1901564,GO:1901566,GO:1901576	4.99.1.1,4.99.1.9	-	-	Chloroa_b-bind,Ferrochelatase
fig|1129.257.peg.422	0	0	0	0	COG0582*	Integrase	DNA replication, recombination and repair	0		-	-			178	-	-	-	-	-	-	-	-	232348.ADXL01000052_gene2154	4.81e-274	751.0	COG0582@1|root,COG0582@2|Bacteria,1G0M1@1117|Cyanobacteria,1GYYH@1129|Synechococcus	1117|Cyanobacteria	L	Phage integrase family protein	-	-	-	-	Phage_integrase
fig|1129.257.peg.423	cobA, btuR	K19221	cob(I)alamin adenosyltransferase [EC:2.5.1.17]	Metabolism; Metabolism of cofactors and vitamins; Porphyrin and chlorophyll metabolism	COG2109*	ATP:corrinoid adenosyltransferase	Coenzyme metabolism	PF02572 [ATP:corrinoid adenosyltransferase BtuR/CobO/CobP]		cobO	ko:K19221	K19221	cobA, btuR; cob(I)alamin adenosyltransferase [EC:2.5.1.17]	124	cobO	ko:K19221	ko00860,ko01100,map00860,map01100	M00122	R01492,R05220,R07268	RC00533	ko00000,ko00001,ko00002,ko01000	-	232348.ADXL01000052_gene2155	2.68e-152	429.0	COG2109@1|root,COG2109@2|Bacteria,1FZZH@1117|Cyanobacteria,1GYK6@1129|Synechococcus	1117|Cyanobacteria	H	ATP corrinoid adenosyltransferase	-	2.5.1.17	-	-	Co_AT_N,CobA_CobO_BtuR
fig|1129.257.peg.424	0	0	0	0	ENOG410Z7CE*	0	Function unknown	0		-	-			12	-	-	-	-	-	-	-	-	232348.ADXL01000052_gene2156	3.28e-32	112.0	2C90R@1|root,2ZXE4@2|Bacteria,1GGBF@1117|Cyanobacteria,1H1PI@1129|Synechococcus	1117|Cyanobacteria	-	-	-	-	-	-	-
fig|1129.257.peg.425	pyrH	K09903	uridylate kinase [EC:2.7.4.22]	Metabolism; Nucleotide metabolism; Pyrimidine metabolism	COG0528*	Uridylate kinase	Nucleotide transport and metabolism	PF00696 [Amino acid kinase family]		pyrH	ko:K09903	K09903	pyrH; uridylate kinase [EC:2.7.4.22]	136	pyrH	ko:K09903	ko00240,ko01100,map00240,map01100	-	R00158	RC00002	ko00000,ko00001,ko01000	-	232348.ADXL01000052_gene2157	3.66e-186	518.0	COG0528@1|root,COG0528@2|Bacteria,1G0CR@1117|Cyanobacteria,1GZ4I@1129|Synechococcus	1117|Cyanobacteria	F	Catalyzes the reversible phosphorylation of UMP to UDP	-	2.7.4.22	-	-	AA_kinase
fig|1129.257.peg.426	frr, MRRF, RRF	K02838	ribosome recycling factor	Brite Hierarchies; Protein families: genetic information processing; Translation factors	COG0233*	Ribosome recycling factor	Translation, ribosomal structure and biogenesis	PF01765 [Ribosome recycling factor]		frr	ko:K02838	K02838	frr, MRRF, RRF; ribosome recycling factor	132	frr	ko:K02838	-	-	-	-	ko00000,ko03012	-	232348.ADXL01000052_gene2158	1.13e-114	330.0	COG0233@1|root,COG0233@2|Bacteria,1G0MA@1117|Cyanobacteria,1GZE7@1129|Synechococcus	1117|Cyanobacteria	J	Responsible for the release of ribosomes from messenger RNA at the termination of protein biosynthesis. May increase the efficiency of translation by recycling ribosomes from one round of translation to another	GO:0002181,GO:0002184,GO:0003674,GO:0005488,GO:0005575,GO:0005622,GO:0005623,GO:0005737,GO:0006412,GO:0006415,GO:0006518,GO:0006807,GO:0008150,GO:0008152,GO:0009058,GO:0009059,GO:0009987,GO:0010467,GO:0016043,GO:0019538,GO:0022411,GO:0032984,GO:0034641,GO:0034645,GO:0043021,GO:0043023,GO:0043043,GO:0043170,GO:0043603,GO:0043604,GO:0043624,GO:0043933,GO:0044237,GO:0044238,GO:0044249,GO:0044260,GO:…	-	-	-	RRF
fig|1129.257.peg.427	menJ	K21401	menaquinone-9 beta-reductase [EC:1.3.99.38]	Not Included in Pathway or Brite; Unclassified: metabolism; Enzymes with EC numbers	COG0644*	Dehydrogenases (flavoproteins)	Energy production and conversion	PF01266 [FAD dependent oxidoreductase]		fixC	-			172	fixC	-	-	-	-	-	-	-	232348.ADXL01000052_gene2159	3.83e-258	709.0	COG0644@1|root,COG0644@2|Bacteria,1G117@1117|Cyanobacteria,1GYJZ@1129|Synechococcus	1117|Cyanobacteria	C	COG0644 Dehydrogenases (flavoproteins)	-	-	-	-	DAO,FAD_binding_3,NAD_binding_8,Pyr_redox_2,Trp_halogenase
fig|1129.257.peg.428	crp	K10914	CRP/FNR family transcriptional regulator, cyclic AMP receptor protein	Environmental Information Processing; Signal transduction; Two-component system | Cellular Processes; Cellular community - prokaryotes; Quorum sensing | Cellular Processes; Cellular community - prokaryotes; Biofilm formation - Vibrio cholerae | Cellular Processes; Cellular community - prokaryotes; Biofilm formation - Pseudomonas aeruginosa | Cellular Processes; Cellular community - prokaryotes; B…	COG0664*	cAMP-binding proteins - catabolite gene activator and regulatory subunit of cAMP-dependent protein kinases	Signal transduction mechanisms	PF00027 [Cyclic nucleotide-binding domain]		crp	-	K10914	crp; CRP/FNR family transcriptional regulator, cyclic AMP receptor protein	13	-	-	-	-	-	-	-	-	232348.ADXL01000052_gene2160	3.12e-79	235.0	COG0664@1|root,COG0664@2|Bacteria,1G7TM@1117|Cyanobacteria,1H0PZ@1129|Synechococcus	1117|Cyanobacteria	T	COG0664 cAMP-binding proteins - catabolite gene activator and regulatory subunit of cAMP-dependent protein kinases	-	-	-	-	cNMP_binding
fig|1129.257.peg.429	talA, talB	K00616	transaldolase [EC:2.2.1.2]	Metabolism; Carbohydrate metabolism; Pentose phosphate pathway	COG0176*	Transaldolase	Carbohydrate transport and metabolism	PF00923 [Transaldolase/Fructose-6-phosphate aldolase]		tal	ko:K00616	K00616	E2.2.1.2, talA, talB; transaldolase [EC:2.2.1.2]	262	tal	ko:K00616	ko00030,ko01100,ko01110,ko01120,ko01130,ko01200,ko01230,map00030,map01100,map01110,map01120,map01130,map01200,map01230	M00004,M00007	R01827	RC00439,RC00604	ko00000,ko00001,ko00002,ko01000	-	232348.ADXL01000052_gene2161	7.67e-273	747.0	COG0176@1|root,COG0176@2|Bacteria,1G292@1117|Cyanobacteria,1GYCZ@1129|Synechococcus	1117|Cyanobacteria	F	Transaldolase is important for the balance of metabolites in the pentose-phosphate pathway	GO:0003674,GO:0003824,GO:0004801,GO:0016740,GO:0016744	2.2.1.2	-	-	EF-hand_5,TAL_FSA
fig|1129.257.peg.430	ftsI	K03587	cell division protein FtsI (penicillin-binding protein 3) [EC:3.4.16.4]	Metabolism; Glycan biosynthesis and metabolism; Peptidoglycan biosynthesis | Human Diseases; Drug resistance: Antimicrobial; beta-Lactam resistance | Brite Hierarchies; Protein families: metabolism; Peptidoglycan biosynthesis and degradation proteins | Brite Hierarchies; Protein families: genetic information processing; Chromosome and associated proteins	COG0768*	Cell division protein FtsI/penicillin-binding protein 2	Cell envelope biogenesis, outer membrane	PF00905 [Penicillin binding protein transpeptidase domain]		ftsI	ko:K03587	K03587	ftsI; cell division protein FtsI (penicillin-binding protein 3) [EC:3.4.16.4]	273	ftsI	ko:K03587	ko00550,ko01501,map00550,map01501	-	-	-	ko00000,ko00001,ko01000,ko01011,ko03036	-	232348.ADXL01000052_gene2162	0.0	1161.0	COG0768@1|root,COG0768@2|Bacteria,1G0ZK@1117|Cyanobacteria,1GZ9Z@1129|Synechococcus	1117|Cyanobacteria	M	Cell division protein FtsI penicillin-binding protein 2	-	3.4.16.4	-	-	PBP_dimer,Transpeptidase
fig|1129.257.peg.431	0	0	0	0	ENOG410YPW9*	0	Function unknown	0		-	-			8	-	-	-	-	-	-	-	-	232348.ADXL01000052_gene2163	7.07e-110	317.0	2A3GS@1|root,30RZK@2|Bacteria,1GR6V@1117|Cyanobacteria,1H0EW@1129|Synechococcus	1117|Cyanobacteria	-	-	-	-	-	-	-
fig|1129.257.peg.432	K07052	K07052	uncharacterized protein	Not Included in Pathway or Brite; Poorly characterized; Function unknown	COG1266*	Predicted metal-dependent membrane protease	General function prediction only	PF02517 [CAAX protease self-immunity]		K07052	ko:K07052	K07052	K07052; CAAX protease family protein	23	-	ko:K07052	-	-	-	-	ko00000	-	232348.ADXL01000052_gene2164	4.19e-274	756.0	COG1266@1|root,COG1266@2|Bacteria,1G0ZJ@1117|Cyanobacteria,1GZ8P@1129|Synechococcus	1117|Cyanobacteria	S	metal-dependent membrane protease	-	-	-	-	Abi
fig|1129.257.peg.433	psp	K22305	phosphoserine phosphatase [EC:3.1.3.3]	Metabolism; Energy metabolism; Methane metabolism | Metabolism; Amino acid metabolism; Glycine, serine and threonine metabolism	COG0406*	Fructose-2,6-bisphosphatase	Carbohydrate transport and metabolism	PF00300 [Histidine phosphatase superfamily (branch 1)]		gpmB	ko:K22305	K22305	psp; phosphoserine phosphatase [EC:3.1.3.3]	188	gpmB	ko:K22305	ko00260,ko00680,ko01100,ko01120,ko01130,map00260,map00680,map01100,map01120,map01130	-	R00582	RC00017	ko00000,ko00001,ko01000	-	232348.ADXL01000052_gene2165	0.0	867.0	COG0406@1|root,COG0406@2|Bacteria,1G1TS@1117|Cyanobacteria,1GZ3A@1129|Synechococcus	1117|Cyanobacteria	G	Belongs to the phosphoglycerate mutase family	-	3.1.3.3	-	-	His_Phos_1
fig|1129.257.peg.434	URA4, pyrC	K01465	dihydroorotase [EC:3.5.2.3]	Metabolism; Nucleotide metabolism; Pyrimidine metabolism	COG0044*	Dihydroorotase and related cyclic amidohydrolases	Nucleotide transport and metabolism	0		pyrC	ko:K01465	K01465	URA4, pyrC; dihydroorotase [EC:3.5.2.3]	137	pyrC	ko:K01465	ko00240,ko01100,map00240,map01100	M00051	R01993	RC00632	ko00000,ko00001,ko00002,ko01000	-	232348.ADXL01000052_gene2166	8.02e-294	804.0	COG0044@1|root,COG0044@2|Bacteria,1G298@1117|Cyanobacteria,1GYBN@1129|Synechococcus	1117|Cyanobacteria	F	COG0044 Dihydroorotase and related cyclic amidohydrolases	GO:0003674,GO:0003824,GO:0004038,GO:0005575,GO:0005622,GO:0005623,GO:0005737,GO:0006139,GO:0006144,GO:0006145,GO:0006725,GO:0006807,GO:0008150,GO:0008152,GO:0009056,GO:0009112,GO:0009987,GO:0016787,GO:0016810,GO:0016812,GO:0019439,GO:0034641,GO:0044237,GO:0044238,GO:0044248,GO:0044270,GO:0044281,GO:0044424,GO:0044464,GO:0046113,GO:0046483,GO:0046700,GO:0055086,GO:0071704,GO:0072521,GO:0072523,GO:…	3.5.2.3	-	-	Amidohydro_1
fig|1129.257.peg.435	lepB	K03100	signal peptidase I [EC:3.4.21.89]	Genetic Information Processing; Folding, sorting and degradation; Protein export | Brite Hierarchies; Protein families: metabolism; Peptidases	COG0681*	Signal peptidase I	0	PF10502 [Signal peptidase, peptidase S26 ]		lepB2	ko:K03100	K03100	lepB; signal peptidase I [EC:3.4.21.89]	59	lepB2	ko:K03100	ko02024,ko03060,map02024,map03060	-	-	-	ko00000,ko00001,ko01000,ko01002	-	232348.ADXL01000052_gene2167	2.59e-175	489.0	COG0681@1|root,COG0681@2|Bacteria,1G54H@1117|Cyanobacteria,1GZ4P@1129|Synechococcus	1117|Cyanobacteria	U	Belongs to the peptidase S26 family	-	3.4.21.89	-	-	Peptidase_S24,Peptidase_S26
fig|1129.257.peg.436	0	0	0	0	ENOG410XR83*	0	Function unknown	0		-	-			184	-	-	-	-	-	-	-	-	232348.ADXL01000052_gene2168	0.0	892.0	COG3779@1|root,COG3779@2|Bacteria,1G0J4@1117|Cyanobacteria,1GYD5@1129|Synechococcus	1117|Cyanobacteria	S	Protein conserved in bacteria	-	-	-	-	-
fig|1129.257.peg.437	arsC1, arsC	K00537	arsenate reductase (glutaredoxin) [EC:1.20.4.1]	Not Included in Pathway or Brite; Unclassified: metabolism; Enzymes with EC numbers	COG1393*	Arsenate reductase and related proteins, glutaredoxin family	Inorganic ion transport and metabolism	PF03960 [ArsC family]		arsC	ko:K00537	K00537	arsC; arsenate reductase (glutaredoxin) [EC:1.20.4.1]	43	arsC	ko:K00537	-	-	-	-	ko00000,ko01000	-	232348.ADXL01000052_gene2169	5.99e-74	222.0	COG1393@1|root,COG1393@2|Bacteria,1G71R@1117|Cyanobacteria,1H127@1129|Synechococcus	1117|Cyanobacteria	P	Belongs to the ArsC family	-	1.20.4.1	-	-	ArsC,Glutaredoxin
fig|1129.257.peg.438	fdx	K04755	ferredoxin, 2Fe-2S	Not Included in Pathway or Brite; Unclassified: metabolism; Energy metabolism	COG0633*	Ferredoxin	Energy production and conversion	0		-	-			55	-	-	-	-	-	-	-	-	232348.ADXL01000052_gene2170	1.73e-62	193.0	COG0633@1|root,COG0633@2|Bacteria,1G6S2@1117|Cyanobacteria,1H0H9@1129|Synechococcus	1117|Cyanobacteria	C	Ferredoxin	-	-	-	-	Fer2
fig|1129.257.peg.439	cmoA	K15256	tRNA (cmo5U34)-methyltransferase [EC:2.1.1.-]	Brite Hierarchies; Protein families: genetic information processing; Transfer RNA biogenesis	ENOG4111V16	Methyltransferase	Function unknown	PF08242 [Methyltransferase domain];PF13489 [Methyltransferase domain];PF13649 [Methyltransferase domain]		cmoA	ko:K15256	K15256	cmoA; tRNA (cmo5U34)-methyltransferase [EC:2.1.1.-]	41	-	ko:K15256	-	-	-	-	ko00000,ko01000,ko03016	-	232348.ADXL01000052_gene2171	4.04e-101	296.0	COG0500@1|root,COG2226@2|Bacteria,1G2S2@1117|Cyanobacteria,1H15B@1129|Synechococcus	1117|Cyanobacteria	Q	Methyltransferase domain	-	-	-	-	Methyltransf_25
fig|1129.257.peg.440	ppa	K01507	inorganic pyrophosphatase [EC:3.6.1.1]	Metabolism; Energy metabolism; Oxidative phosphorylation	COG0221*	Inorganic pyrophosphatase	Energy production and conversion	PF00719 [Inorganic pyrophosphatase]		ppa	ko:K01507	K01507	ppa; inorganic pyrophosphatase [EC:3.6.1.1]	111	ppa	ko:K01507	ko00190,map00190	-	-	-	ko00000,ko00001,ko01000	-	232348.ADXL01000053_gene1826	2.73e-118	338.0	COG0221@1|root,COG0221@2|Bacteria,1G1Q3@1117|Cyanobacteria,1GZGC@1129|Synechococcus	1117|Cyanobacteria	C	Catalyzes the hydrolysis of inorganic pyrophosphate (PPi) forming two phosphate ions	-	3.6.1.1	-	-	Pyrophosphatase
fig|1129.257.peg.441	0	0	0	0	ENOG410YIVJ*	Helix-turn-helix domain of resolvase	Function unknown	0		-	-			27	-	-	-	-	-	-	-	-	232348.ADXL01000053_gene1827	4.21e-90	265.0	2BZYU@1|root,32R62@2|Bacteria,1G6M7@1117|Cyanobacteria,1H0A5@1129|Synechococcus	1117|Cyanobacteria	S	Helix-turn-helix domain of resolvase	-	-	-	-	-
fig|1129.257.peg.442	0	0	0	0	0	0	0	0		-	-			1	#N/A	#N/A	#N/A	#N/A	#N/A	#N/A	#N/A	#N/A	#N/A	#N/A	#N/A	#N/A	#N/A	#N/A	#N/A	#N/A	#N/A	#N/A	#N/A	#N/A
fig|1129.257.peg.443	PARS, proS	K01881	prolyl-tRNA synthetase [EC:6.1.1.15]	Genetic Information Processing; Translation; Aminoacyl-tRNA biosynthesis | Brite Hierarchies; Protein families: metabolism; Amino acid related enzymes | Brite Hierarchies; Protein families: genetic information processing; Transfer RNA biogenesis	COG0442*	Prolyl-tRNA synthetase	Translation, ribosomal structure and biogenesis	PF00587 [tRNA synthetase class II core domain (G, H, P, S and T)];PF03129 [Anticodon binding domain]		proS	ko:K01881	K01881	PARS, proS; prolyl-tRNA synthetase [EC:6.1.1.15]	364	proS	ko:K01881	ko00970,map00970	M00359,M00360	R03661	RC00055,RC00523	ko00000,ko00001,ko00002,ko01000,ko01007,ko03016	-	232348.ADXL01000053_gene1828	0.0	1145.0	COG0442@1|root,COG0442@2|Bacteria,1G238@1117|Cyanobacteria,1GZ05@1129|Synechococcus	1117|Cyanobacteria	J	Catalyzes the attachment of proline to tRNA(Pro) in a two-step reaction proline is first activated by ATP to form Pro- AMP and then transferred to the acceptor end of tRNA(Pro). As ProRS can inadvertently accommodate and process non-cognate amino acids such as alanine and cysteine, to avoid such errors it has two additional distinct editing activities against alanine. One activity is designated a…	-	6.1.1.15	-	iJN678.proS	HGTP_anticodon,tRNA-synt_2b,tRNA_edit
fig|1129.257.peg.444	psb27	K08902	photosystem II Psb27 protein	Metabolism; Energy metabolism; Photosynthesis | Brite Hierarchies; Protein families: metabolism; Photosynthesis proteins	ENOG4111SBP*	Photosystem II	Carbohydrate transport and metabolism	PF13326 [Photosystem II Pbs27]		psb27	ko:K08902	K08902	psb27; photosystem II Psb27 protein	62	psb27	ko:K08902	ko00195,ko01100,map00195,map01100	-	-	-	ko00000,ko00001,ko00194	-	232348.ADXL01000053_gene1829	1.86e-76	229.0	2AMT1@1|root,31CPI@2|Bacteria,1G6J9@1117|Cyanobacteria,1H0WE@1129|Synechococcus	1117|Cyanobacteria	M	Plays a role in the repair and or biogenesis of the calcium-manganese-oxide cluster on the lumenal face of the thylakoid membrane. Its presence in a photosystem II (PSII) preparation prevents binding of some small extrinsic subunits and thus assembly of calcium-manganese-oxide cluster	GO:0005575,GO:0005622,GO:0005623,GO:0005737,GO:0005886,GO:0006091,GO:0006807,GO:0008150,GO:0008152,GO:0009521,GO:0009523,GO:0009579,GO:0009765,GO:0009987,GO:0010206,GO:0010207,GO:0015979,GO:0016020,GO:0016043,GO:0019538,GO:0019684,GO:0022607,GO:0030075,GO:0030091,GO:0030096,GO:0032991,GO:0034357,GO:0034622,GO:0043170,GO:0043226,GO:0043228,GO:0043229,GO:0043232,GO:0043933,GO:0044085,GO:0044237,GO:…	-	-	-	PSII_Pbs27
fig|1129.257.peg.445	purA, ADSS	K01939	adenylosuccinate synthase [EC:6.3.4.4]	Metabolism; Nucleotide metabolism; Purine metabolism | Metabolism; Amino acid metabolism; Alanine, aspartate and glutamate metabolism	COG0104*	Adenylosuccinate synthase	Nucleotide transport and metabolism	PF00709 [Adenylosuccinate synthetase]		purA	ko:K01939	K01939	purA, ADSS; adenylosuccinate synthase [EC:6.3.4.4]	485	purA	ko:K01939	ko00230,ko00250,ko01100,map00230,map00250,map01100	M00049	R01135	RC00458,RC00459	ko00000,ko00001,ko00002,ko01000	-	232348.ADXL01000053_gene1830	0.0	872.0	COG0104@1|root,COG0104@2|Bacteria,1G147@1117|Cyanobacteria,1GZ3D@1129|Synechococcus	1117|Cyanobacteria	F	Plays an important role in the de novo pathway of purine nucleotide biosynthesis. Catalyzes the first committed step in the biosynthesis of AMP from IMP	GO:0003674,GO:0003824,GO:0004019,GO:0005575,GO:0005622,GO:0005623,GO:0005737,GO:0006139,GO:0006163,GO:0006164,GO:0006167,GO:0006725,GO:0006753,GO:0006793,GO:0006796,GO:0006807,GO:0008150,GO:0008152,GO:0009058,GO:0009117,GO:0009123,GO:0009124,GO:0009126,GO:0009127,GO:0009150,GO:0009152,GO:0009156,GO:0009161,GO:0009165,GO:0009167,GO:0009168,GO:0009259,GO:0009260,GO:0009987,GO:0016874,GO:0016879,GO:…	6.3.4.4	-	-	Adenylsucc_synt
fig|1129.257.peg.446	scrK	K00847	fructokinase [EC:2.7.1.4]	Metabolism; Carbohydrate metabolism; Fructose and mannose metabolism | Metabolism; Carbohydrate metabolism; Starch and sucrose metabolism | Metabolism; Carbohydrate metabolism; Amino sugar and nucleotide sugar metabolism	COG0524*	Sugar kinases, ribokinase family	Carbohydrate transport and metabolism	PF00294 [pfkB family carbohydrate kinase]		-	ko:K00847			238	-	ko:K00847	ko00051,ko00500,ko00520,ko01100,map00051,map00500,map00520,map01100	-	R00760,R00867,R03920	RC00002,RC00017	ko00000,ko00001,ko01000	-	232348.ADXL01000053_gene1831	5.39e-227	627.0	COG0524@1|root,COG0524@2|Bacteria,1G3P8@1117|Cyanobacteria,1GZVT@1129|Synechococcus	1117|Cyanobacteria	G	Carbohydrate kinase	-	2.7.1.4	-	-	PfkB
fig|1129.257.peg.447	cutA	K03926	periplasmic divalent cation tolerance protein	Not Included in Pathway or Brite; Unclassified: signaling and cellular processes; Others	COG1324*	Uncharacterized protein involved in tolerance to divalent cations	Inorganic ion transport and metabolism	PF03091 [CutA1 divalent ion tolerance protein]		cutA	ko:K01733,ko:K03926	K03926	cutA; periplasmic divalent cation tolerance protein	33	cutA	ko:K01733,ko:K03926	ko00260,ko00750,ko01100,ko01110,ko01120,ko01230,map00260,map00750,map01100,map01110,map01120,map01230	M00018	R01466,R05086	RC00017,RC00526	ko00000,ko00001,ko00002,ko01000	-	232348.ADXL01000053_gene1832	2.34e-63	194.0	COG1324@1|root,COG1324@2|Bacteria	2|Bacteria	P	tolerance protein	GO:0003674,GO:0005488,GO:0005507,GO:0005575,GO:0005622,GO:0005623,GO:0005737,GO:0008150,GO:0009987,GO:0010035,GO:0010038,GO:0016043,GO:0022607,GO:0042221,GO:0043167,GO:0043169,GO:0043933,GO:0044085,GO:0044424,GO:0044464,GO:0046688,GO:0046872,GO:0046914,GO:0050896,GO:0051259,GO:0051260,GO:0065003,GO:0071840	4.2.3.1	-	-	CutA1
fig|1129.257.peg.448	cobK-cbiJ	K05895	precorrin-6A/cobalt-precorrin-6A reductase [EC:1.3.1.54 1.3.1.106]	Metabolism; Metabolism of cofactors and vitamins; Porphyrin and chlorophyll metabolism	COG2099*	Precorrin-6x reductase	Coenzyme metabolism	PF02571 [Precorrin-6x reductase CbiJ/CobK]		cobK	ko:K05895	K05895	cobK-cbiJ; precorrin-6A/cobalt-precorrin-6A reductase [EC:1.3.1.54 1.3.1.106]	62	cobK	ko:K05895	ko00860,ko01100,map00860,map01100	-	R05150,R05812	RC01280	ko00000,ko00001,ko01000	-	232348.ADXL01000053_gene1833	1.63e-154	437.0	COG2099@1|root,COG2099@2|Bacteria,1G165@1117|Cyanobacteria,1GYS8@1129|Synechococcus	1117|Cyanobacteria	H	precorrin-6x reductase	-	1.3.1.106,1.3.1.54	-	-	CbiJ
fig|1129.257.peg.449	ssb	K03111	single-strand DNA-binding protein	Genetic Information Processing; Replication and repair; DNA replication | Genetic Information Processing; Replication and repair; Mismatch repair | Genetic Information Processing; Replication and repair; Homologous recombination | Brite Hierarchies; Protein families: genetic information processing; DNA replication proteins | Brite Hierarchies; Protein families: genetic information processing; DNA…	COG0629*	Single-stranded DNA-binding protein	DNA replication, recombination and repair	PF00436 [Single-strand binding protein family]		ycf41	ko:K03111			43	ycf41	ko:K03111	ko03030,ko03430,ko03440,map03030,map03430,map03440	-	-	-	ko00000,ko00001,ko03029,ko03032,ko03400	-	69042.WH5701_12029	5.09e-73	224.0	COG0629@1|root,COG0629@2|Bacteria,1G84Y@1117|Cyanobacteria,1H0F7@1129|Synechococcus	1117|Cyanobacteria	L	Single-stranded DNA-binding protein	-	-	-	-	SSB
fig|1129.257.peg.450	0	0	0	0	ENOG410Z67Y*	0	Function unknown	0		-	-			6	-	-	-	-	-	-	-	-	232348.ADXL01000054_gene1739	1.13e-40	134.0	2919H@1|root,2ZNWK@2|Bacteria,1GGF6@1117|Cyanobacteria,1H1FU@1129|Synechococcus	1117|Cyanobacteria	-	-	-	-	-	-	-
fig|1129.257.peg.451	0	0	0	0	ENOG4111I0S*	Protein of unknown function (DUF2854)	Function unknown	PF11016 [Protein of unknown function (DUF2854)]		-	-			85	-	-	-	-	-	-	-	-	232348.ADXL01000054_gene1740	3.13e-122	349.0	28NH5@1|root,2ZBJ3@2|Bacteria,1G4ZF@1117|Cyanobacteria,1GZI7@1129|Synechococcus	1117|Cyanobacteria	S	Protein of unknown function (DUF2854)	-	-	-	-	DUF2854
fig|1129.257.peg.452	argB	K00930	acetylglutamate kinase [EC:2.7.2.8]	Metabolism; Amino acid metabolism; Arginine biosynthesis	COG0548*	Acetylglutamate kinase	Amino acid transport and metabolism	PF00696 [Amino acid kinase family]		argB	ko:K00930	K00930	argB; acetylglutamate kinase [EC:2.7.2.8]	187	argB	ko:K00930	ko00220,ko01100,ko01110,ko01130,ko01210,ko01230,map00220,map01100,map01110,map01130,map01210,map01230	M00028	R02649	RC00002,RC00043	ko00000,ko00001,ko00002,ko01000	-	232348.ADXL01000054_gene1741	9.49e-206	570.0	COG0548@1|root,COG0548@2|Bacteria,1G0R4@1117|Cyanobacteria,1GZHN@1129|Synechococcus	1117|Cyanobacteria	F	Belongs to the acetylglutamate kinase family. ArgB subfamily	GO:0003674,GO:0003824,GO:0003991,GO:0005488,GO:0005515,GO:0006082,GO:0006520,GO:0006525,GO:0006526,GO:0006793,GO:0006796,GO:0006807,GO:0008150,GO:0008152,GO:0008652,GO:0009058,GO:0009064,GO:0009084,GO:0009987,GO:0016053,GO:0016301,GO:0016310,GO:0016597,GO:0016740,GO:0016772,GO:0016774,GO:0019752,GO:0031406,GO:0034618,GO:0036094,GO:0042802,GO:0043167,GO:0043168,GO:0043169,GO:0043177,GO:0043436,GO:…	2.7.2.8	-	iJN678.argB	AA_kinase
fig|1129.257.peg.453	0	0	0	0	ENOG4111V5I*	0	Function unknown	PF11353 [Protein of unknown function (DUF3153)]		-	-			7	-	-	-	-	-	-	-	-	232348.ADXL01000054_gene1742	4.35e-221	615.0	COG0457@1|root,COG0457@2|Bacteria,1G6IQ@1117|Cyanobacteria,1GYF9@1129|Synechococcus	1117|Cyanobacteria	S	SPTR Alr1246 protein	-	-	-	-	DUF3153,TPR_19
fig|1129.257.peg.454	priA	K04066	primosomal protein N' (replication factor Y) (superfamily II helicase) [EC:3.6.4.-]	Genetic Information Processing; Replication and repair; Homologous recombination | Brite Hierarchies; Protein families: genetic information processing; DNA repair and recombination proteins	COG1198*	Primosomal protein N' (replication factor Y) - superfamily II helicase	DNA replication, recombination and repair	PF00270 [DEAD/DEAH box helicase];PF17764 [];PF18074 []		priA	ko:K04066	K04066	priA; primosomal protein N' (replication factor Y) (superfamily II helicase) [EC:3.6.4.-]	283	priA	ko:K04066	ko03440,map03440	-	-	-	ko00000,ko00001,ko01000,ko03400	-	232348.ADXL01000054_gene1743	0.0	1368.0	COG1198@1|root,COG1198@2|Bacteria,1G2IZ@1117|Cyanobacteria,1GZ4R@1129|Synechococcus	1117|Cyanobacteria	L	Involved in the restart of stalled replication forks. Recognizes and binds the arrested nascent DNA chain at stalled replication forks. It can open the DNA duplex, via its helicase activity, and promote assembly of the primosome and loading of the major replicative helicase DnaB onto DNA	GO:0003674,GO:0003678,GO:0003824,GO:0004003,GO:0004386,GO:0006139,GO:0006259,GO:0006260,GO:0006261,GO:0006268,GO:0006270,GO:0006281,GO:0006302,GO:0006310,GO:0006725,GO:0006807,GO:0006950,GO:0006974,GO:0006996,GO:0008026,GO:0008094,GO:0008150,GO:0008152,GO:0009058,GO:0009059,GO:0009987,GO:0016043,GO:0016462,GO:0016787,GO:0016817,GO:0016818,GO:0016887,GO:0017111,GO:0032392,GO:0032508,GO:0033554,GO:…	-	-	-	DEAD,Helicase_C
fig|1129.257.peg.455	rpoD	K03086	RNA polymerase primary sigma factor	Brite Hierarchies; Protein families: genetic information processing; Transcription machinery	COG0568*	DNA-directed RNA polymerase, sigma subunit (sigma70/sigma32)	Transcription	PF00140 [Sigma-70 factor, region 1.2];PF04539 [Sigma-70 region 3];PF04542 [Sigma-70 region 2 ];PF04545 [Sigma-70, region 4]		sigA	ko:K03086	K03086	rpoD; RNA polymerase primary sigma factor	180	sigA	ko:K03086	-	-	-	-	ko00000,ko03021	-	232348.ADXL01000054_gene1744	1.79e-241	674.0	COG0568@1|root,COG0568@2|Bacteria,1G0DU@1117|Cyanobacteria,1GZ1R@1129|Synechococcus	1117|Cyanobacteria	K	Sigma factors are initiation factors that promote the attachment of RNA polymerase to specific initiation sites and are then released. This sigma factor is the primary sigma factor during exponential growth	-	-	-	-	Sigma70_r1_2,Sigma70_r2,Sigma70_r3,Sigma70_r4
fig|1129.257.peg.456	DPM1	K00721	dolichol-phosphate mannosyltransferase [EC:2.4.1.83]	Metabolism; Glycan biosynthesis and metabolism; N-Glycan biosynthesis | Brite Hierarchies; Protein families: metabolism; Glycosyltransferases	COG0463*	Glycosyltransferases involved in cell wall biogenesis	Cell envelope biogenesis, outer membrane	PF00535 [Glycosyl transferase family 2];PF04138 [GtrA-like protein]		DPM1	ko:K00721	K00721	DPM1; dolichol-phosphate mannosyltransferase [EC:2.4.1.83]	122	-	ko:K00721	ko00510,ko01100,map00510,map01100	-	R01009	RC00005	ko00000,ko00001,ko01000,ko01003	-	232348.ADXL01000054_gene1745	3.52e-234	647.0	COG0463@1|root,COG2246@1|root,COG0463@2|Bacteria,COG2246@2|Bacteria,1G17W@1117|Cyanobacteria,1GZ31@1129|Synechococcus	1117|Cyanobacteria	M	glycosyl transferase	-	2.4.1.83	GT2	-	Glycos_transf_2,GtrA
fig|1129.257.peg.457	arnT, pmrK	K07264	4-amino-4-deoxy-L-arabinose transferase [EC:2.4.2.43]	Human Diseases; Drug resistance: Antimicrobial; Cationic antimicrobial peptide (CAMP) resistance | Brite Hierarchies; Protein families: metabolism; Glycosyltransferases | Brite Hierarchies; Protein families: metabolism; Lipopolysaccharide biosynthesis proteins	COG1807*	4-amino-4-deoxy-L-arabinose transferase and related glycosyltransferases of PMT family	Cell envelope biogenesis, outer membrane	PF13231 [Dolichyl-phosphate-mannose-protein mannosyltransferase]		-	-			166	-	-	-	-	-	-	-	-	232348.ADXL01000054_gene1746	0.0	1061.0	COG1807@1|root,COG1807@2|Bacteria,1G0YQ@1117|Cyanobacteria,1GYH9@1129|Synechococcus	1117|Cyanobacteria	M	COG1807 4-amino-4-deoxy-L-arabinose transferase and related glycosyltransferases of PMT family	-	-	-	-	PMT,PMT_2
fig|1129.257.peg.458	bcrC	K19302	undecaprenyl-diphosphatase [EC:3.6.1.27]	Metabolism; Glycan biosynthesis and metabolism; Peptidoglycan biosynthesis | Brite Hierarchies; Protein families: metabolism; Peptidoglycan biosynthesis and degradation proteins	COG0671*	Membrane-associated phospholipid phosphatase	Lipid metabolism	PF01569 [PAP2 superfamily]		-	ko:K19302			21	-	ko:K19302	ko00550,map00550	-	R05627	RC00002	ko00000,ko00001,ko01000,ko01011	-	232348.ADXL01000054_gene1747	1.44e-157	442.0	COG0671@1|root,COG0671@2|Bacteria,1G8C8@1117|Cyanobacteria,1H2Z9@1129|Synechococcus	1117|Cyanobacteria	I	PAP2 superfamily	-	3.6.1.27	-	-	PAP2
fig|1129.257.peg.459	0	0	0	0	ENOG4112283*	Domain of unknown function (DUF1824)	Function unknown	PF08854 [Domain of unknown function (DUF1824)]		-	-			35	-	-	-	-	-	-	-	-	232348.ADXL01000054_gene1748	1.07e-84	250.0	2CCY8@1|root,344V4@2|Bacteria,1GFG3@1117|Cyanobacteria,1H0BB@1129|Synechococcus	1117|Cyanobacteria	S	Domain of unknown function (DUF1824)	-	-	-	-	DUF1824
fig|1129.257.peg.460	hemC, HMBS	K01749	hydroxymethylbilane synthase [EC:2.5.1.61]	Metabolism; Metabolism of cofactors and vitamins; Porphyrin and chlorophyll metabolism	COG0181*	Porphobilinogen deaminase	Coenzyme metabolism	PF01379 [Porphobilinogen deaminase, dipyromethane cofactor binding domain];PF03900 [Porphobilinogen deaminase, C-terminal domain]		hemC	ko:K01749	K01749	hemC, HMBS; hydroxymethylbilane synthase [EC:2.5.1.61]	233	hemC	ko:K01749	ko00860,ko01100,ko01110,ko01120,map00860,map01100,map01110,map01120	M00121	R00084	RC02317	ko00000,ko00001,ko00002,ko01000	-	232348.ADXL01000054_gene1749	4.98e-223	615.0	COG0181@1|root,COG0181@2|Bacteria,1G213@1117|Cyanobacteria,1GZE2@1129|Synechococcus	1117|Cyanobacteria	H	Tetrapolymerization of the monopyrrole PBG into the hydroxymethylbilane pre-uroporphyrinogen in several discrete steps	GO:0003674,GO:0003824,GO:0004418,GO:0005575,GO:0005622,GO:0005623,GO:0005737,GO:0006725,GO:0006778,GO:0006779,GO:0006783,GO:0006807,GO:0008150,GO:0008152,GO:0009058,GO:0009987,GO:0016740,GO:0016765,GO:0018130,GO:0019438,GO:0033013,GO:0033014,GO:0034641,GO:0042168,GO:0042440,GO:0044237,GO:0044249,GO:0044271,GO:0044424,GO:0044464,GO:0046148,GO:0046483,GO:0051186,GO:0051188,GO:0071704,GO:1901360,GO:…	2.5.1.61	-	-	Porphobil_deam,Porphobil_deamC
fig|1129.257.peg.461	TC.CIC	K03281	chloride channel protein, CIC family	Not Included in Pathway or Brite; Unclassified: signaling and cellular processes; Transport	COG0038*	Chloride channel protein EriC	Inorganic ion transport and metabolism	PF00654 [Voltage gated chloride channel]		-	-			126	-	-	-	-	-	-	-	-	232348.ADXL01000054_gene1750	0.0	1106.0	COG0038@1|root,COG0517@1|root,COG0038@2|Bacteria,COG0517@2|Bacteria,1G0JH@1117|Cyanobacteria,1H479@1129|Synechococcus	1117|Cyanobacteria	P	Chloride channel	-	-	-	-	CBS,Voltage_CLC
fig|1129.257.peg.462	ppa	K01507	inorganic pyrophosphatase [EC:3.6.1.1]	Metabolism; Energy metabolism; Oxidative phosphorylation	COG0221*	Inorganic pyrophosphatase	Energy production and conversion	PF00719 [Inorganic pyrophosphatase]		ppa	ko:K01507	K01507	ppa; inorganic pyrophosphatase [EC:3.6.1.1]	110	-	ko:K01507	ko00190,map00190	-	-	-	ko00000,ko00001,ko01000	-	232348.ADXL01000054_gene1751	4.53e-145	409.0	COG0221@1|root,COG0221@2|Bacteria,1GD12@1117|Cyanobacteria,1GZ4D@1129|Synechococcus	1117|Cyanobacteria	C	Inorganic pyrophosphatase	-	3.6.1.1	-	-	Pyrophosphatase
fig|1129.257.peg.463	0	K01299	carboxypeptidase Taq [EC:3.4.17.19]	Brite Hierarchies; Protein families: metabolism; Peptidases	COG2317*	Zn-dependent carboxypeptidase	Amino acid transport and metabolism	PF02074 [Carboxypeptidase Taq (M32) metallopeptidase]		cxp	ko:K01299	K01299	E3.4.17.19; carboxypeptidase Taq [EC:3.4.17.19]	264	cxp	ko:K01299	-	-	-	-	ko00000,ko01000,ko01002	-	232348.ADXL01000054_gene1752	0.0	958.0	COG2317@1|root,COG2317@2|Bacteria,1G143@1117|Cyanobacteria,1GZE6@1129|Synechococcus	1117|Cyanobacteria	E	Broad specificity carboxypetidase that releases amino acids sequentially from the C-terminus, including neutral, aromatic, polar and basic residues	-	3.4.17.19	-	-	Peptidase_M32
fig|1129.257.peg.464	yhfA	K07397	putative redox protein	Not Included in Pathway or Brite; Unclassified: genetic information processing; Protein processing	ENOG4111UEA*	osmC family	Posttranslational modification, protein turnover, chaperones	PF02566 [OsmC-like protein]		yhfA	ko:K07397	K07397	yhfA; putative redox protein	45	-	ko:K07397	-	-	-	-	ko00000	-	232348.ADXL01000054_gene1753	2.45e-89	262.0	COG1765@1|root,COG1765@2|Bacteria,1GDW3@1117|Cyanobacteria,1H0S7@1129|Synechococcus	1117|Cyanobacteria	O	redox protein, regulator of disulfide bond formation	-	-	-	-	OsmC
fig|1129.257.peg.465	0	0	0	0	ENOG41121N4*	Protein of unknown function (DUF2721)	Function unknown	PF11026 [Protein of unknown function (DUF2721)]		-	-			32	-	-	-	-	-	-	-	-	232348.ADXL01000054_gene1754	1.01e-75	228.0	2E3B5@1|root,32YAP@2|Bacteria,1GE5E@1117|Cyanobacteria,1H18Z@1129|Synechococcus	1117|Cyanobacteria	S	Protein of unknown function (DUF2721)	-	-	-	-	DUF2721
fig|1129.257.peg.466	0	0	0	0	COG3011*	Uncharacterized protein conserved in bacteria	Function unknown	PF04134 [Protein of unknown function, DUF393]		-	-			37	-	-	-	-	-	-	-	-	232348.ADXL01000054_gene1755	1.13e-97	284.0	COG3011@1|root,COG3011@2|Bacteria,1G5AK@1117|Cyanobacteria,1H0SV@1129|Synechococcus	1117|Cyanobacteria	S	protein conserved in bacteria	-	-	-	-	DUF393
fig|1129.257.peg.467	0	0	0	0	ENOG410YT7F*	0	Function unknown	0		-	-			6	-	-	-	-	-	-	-	-	232348.ADXL01000054_gene1756	3.56e-41	136.0	2FA9X@1|root,345IP@2|Bacteria,1GF20@1117|Cyanobacteria,1H1ES@1129|Synechococcus	1117|Cyanobacteria	-	-	-	-	-	-	-
fig|1129.257.peg.468	0	0	0	0	0	0	0	0		-	-				#N/A	#N/A	#N/A	#N/A	#N/A	#N/A	#N/A	#N/A	#N/A	#N/A	#N/A	#N/A	#N/A	#N/A	#N/A	#N/A	#N/A	#N/A	#N/A	#N/A
fig|1129.257.peg.469	GEN1, GEN	K15338	flap endonuclease GEN [EC:3.1.-.-]	Brite Hierarchies; Protein families: genetic information processing; DNA repair and recombination proteins	COG0432*	Uncharacterized conserved protein	Function unknown	PF01894 [Uncharacterised protein family UPF0047]		-	-			69	-	-	-	-	-	-	-	-	232348.ADXL01000054_gene1759	1.29e-72	219.0	COG0432@1|root,COG0432@2|Bacteria,1G5T5@1117|Cyanobacteria,1H0V3@1129|Synechococcus	1117|Cyanobacteria	S	Uncharacterised protein family UPF0047	-	-	-	-	UPF0047
fig|1129.257.peg.470	K06995	K06995	uncharacterized protein	Not Included in Pathway or Brite; Poorly characterized; Function unknown	COG3450*	Predicted enzyme of the cupin superfamily	General function prediction only	PF05899 [Protein of unknown function (DUF861)]		K06995	ko:K06995	K06995	K06995; uncharacterized protein	53	-	ko:K06995	-	-	-	-	ko00000	-	232348.ADXL01000054_gene1760	3.37e-53	167.0	COG3450@1|root,COG3450@2|Bacteria,1G7YR@1117|Cyanobacteria,1H18F@1129|Synechococcus	1117|Cyanobacteria	S	enzyme of the cupin superfamily	-	-	-	-	Cupin_3
fig|1129.257.peg.471	PCBD, phhB	K01724	4a-hydroxytetrahydrobiopterin dehydratase [EC:4.2.1.96]	Metabolism; Metabolism of cofactors and vitamins; Folate biosynthesis | Brite Hierarchies; Protein families: signaling and cellular processes; Exosome	COG2154*	Pterin-4a-carbinolamine dehydratase	Coenzyme metabolism	PF01329 [Pterin 4 alpha carbinolamine dehydratase]		phhB	ko:K01724	K01724	PCBD, phhB; 4a-hydroxytetrahydrobiopterin dehydratase [EC:4.2.1.96]	66	phhB	ko:K01724	ko00790,map00790	-	R04734	RC01208	ko00000,ko00001,ko01000,ko04147	-	232348.ADXL01000054_gene1761	3.85e-51	162.0	COG2154@1|root,COG2154@2|Bacteria,1G7P9@1117|Cyanobacteria,1H11A@1129|Synechococcus	1117|Cyanobacteria	H	pterin-4-alpha-carbinolamine dehydratase	-	4.2.1.96	-	-	Pterin_4a
fig|1129.257.peg.472	0	0	0	0	0	0	0	PF11139 [Sap, sulfolipid-1-addressing protein]		-	-			12	-	-	-	-	-	-	-	-	232348.ADXL01000054_gene1762	1.35e-71	223.0	2A6A6@1|root,30V2T@2|Bacteria,1GPIF@1117|Cyanobacteria,1H3BJ@1129|Synechococcus	1117|Cyanobacteria	-	-	-	-	-	-	-
fig|1129.257.peg.473	mscK, kefA, aefA	K05802	potassium-dependent mechanosensitive channel	Brite Hierarchies; Protein families: signaling and cellular processes; Transporters	COG0668*	Small-conductance mechanosensitive channel	Cell envelope biogenesis, outer membrane	PF00924 [Mechanosensitive ion channel]		-	-			126	-	-	-	-	-	-	-	-	232348.ADXL01000054_gene1763	3.37e-237	667.0	COG0668@1|root,COG0668@2|Bacteria,1GHCQ@1117|Cyanobacteria,1GZV2@1129|Synechococcus	1117|Cyanobacteria	M	Mechanosensitive ion channel	-	-	-	-	MS_channel
fig|1129.257.peg.474	clpB	K03695	ATP-dependent Clp protease ATP-binding subunit ClpB	Organismal Systems; Aging; Longevity regulating pathway - multiple species | Brite Hierarchies; Protein families: genetic information processing; Chaperones and folding catalysts	COG0542*	ATPases with chaperone activity, ATP-binding subunit	Posttranslational modification, protein turnover, chaperones	PF00004 [ATPase family associated with various cellular activities (AAA)];PF02861 [Clp amino terminal domain, pathogenicity island component];PF07724 [AAA domain (Cdc48 subfamily)];PF07728 [AAA domain (dynein-related subfamily)];PF10431 [C-terminal, D2-small domain, of ClpB protein ];PF13191 [AAA ATPase domain];PF17871 []		clpB	ko:K03695	K03695	clpB; ATP-dependent Clp protease ATP-binding subunit ClpB	645	clpB	ko:K03695	ko04213,map04213	-	-	-	ko00000,ko00001,ko03110	-	232348.ADXL01000054_gene1764	0.0	1613.0	COG0542@1|root,COG0542@2|Bacteria,1G04Z@1117|Cyanobacteria,1GYV5@1129|Synechococcus	1117|Cyanobacteria	O	Part of a stress-induced multi-chaperone system, it is involved in the recovery of the cell from heat-induced damage, in cooperation with DnaK, DnaJ and GrpE	-	-	-	-	AAA,AAA_2,ClpB_D2-small,Clp_N
fig|1129.257.peg.475	0	0	0	0	ENOG41127BW*	0	Function unknown	0		-	-			9	-	-	-	-	-	-	-	-	232348.ADXL01000054_gene1765	4.17e-70	212.0	2CBDT@1|root,33ZR4@2|Bacteria,1GEC1@1117|Cyanobacteria,1H1MC@1129|Synechococcus	1117|Cyanobacteria	-	-	-	-	-	-	-
fig|1129.257.peg.476	0	0	0	0	ENOG410YK04*	0	Function unknown	0		-	-			19	-	-	-	-	-	-	-	-	69042.WH5701_02189	5.37e-41	148.0	2F9AP@1|root,33SRS@2|Bacteria,1GCPS@1117|Cyanobacteria,1H2YW@1129|Synechococcus	1117|Cyanobacteria	-	-	-	-	-	-	-
fig|1129.257.peg.477	0	0	0	0	ENOG410YK04*	0	Function unknown	0		-	-			31	-	-	-	-	-	-	-	-	232348.ADXL01000054_gene1767	1.69e-133	383.0	2F9AP@1|root,33SRS@2|Bacteria,1GCPS@1117|Cyanobacteria,1H2YW@1129|Synechococcus	1117|Cyanobacteria	-	-	-	-	-	-	-
fig|1129.257.peg.478	0	0	0	0	0	0	0	0		-	-			2	-	-	-	-	-	-	-	-	232348.ADXL01000054_gene1768	6.44e-71	216.0	2A5MX@1|root,30UCN@2|Bacteria,1GP5K@1117|Cyanobacteria,1H2B9@1129|Synechococcus	1117|Cyanobacteria	-	-	-	-	-	-	-
fig|1129.257.peg.479	0	0	0	0	ENOG410XZ8B*	0	Function unknown	0		-	-			20	-	-	-	-	-	-	-	-	232348.ADXL01000054_gene1769	2.61e-37	125.0	28YXP@1|root,2ZKQQ@2|Bacteria,1GFT5@1117|Cyanobacteria,1H1KW@1129|Synechococcus	1117|Cyanobacteria	S	Alternative locus ID	-	-	-	-	-
fig|1129.257.peg.480	#N/A	#N/A	#N/A	#N/A	#N/A	#N/A	#N/A	#N/A		-	-				#N/A	#N/A	#N/A	#N/A	#N/A	#N/A	#N/A	#N/A	#N/A	#N/A	#N/A	#N/A	#N/A	#N/A	#N/A	#N/A	#N/A	#N/A	#N/A	#N/A
fig|1129.257.peg.481	petJ	K08906	cytochrome c6	Metabolism; Energy metabolism; Photosynthesis | Brite Hierarchies; Protein families: metabolism; Photosynthesis proteins	COG2010*	Cytochrome c, mono- and diheme variants	Energy production and conversion	PF00034 [Cytochrome c];PF13442 [Cytochrome C oxidase, cbb3-type, subunit III ]		petJ	ko:K08906	K08906	petJ; cytochrome c6	55	petJ	ko:K08906	ko00195,map00195	-	-	-	ko00000,ko00001,ko00194	-	232348.ADXL01000054_gene1770	1.66e-73	220.0	COG2010@1|root,COG2010@2|Bacteria,1G7QR@1117|Cyanobacteria,1H0U3@1129|Synechococcus	1117|Cyanobacteria	C	Functions as an electron carrier between membrane-bound cytochrome b6-f and photosystem I in oxygenic photosynthesis	-	-	-	-	Cytochrome_CBB3
fig|1129.257.peg.482	0	K00091	dihydroflavonol-4-reductase [EC:1.1.1.219]	Not Included in Pathway or Brite; Unclassified: metabolism; Enzymes with EC numbers	COG0451*	Nucleoside-diphosphate-sugar epimerases	Carbohydrate transport and metabolism|Cell envelope biogenesis, outer membrane	PF01370 [NAD dependent epimerase/dehydratase family];PF13460 [NAD(P)H-binding ]		-	-			143	-	-	-	-	-	-	-	-	232348.ADXL01000054_gene1771	5.29e-238	654.0	COG0451@1|root,COG0451@2|Bacteria,1G0Q4@1117|Cyanobacteria,1GZFY@1129|Synechococcus	1117|Cyanobacteria	GM	epimerase	-	-	-	-	Epimerase
fig|1129.257.peg.483	hemE, UROD	K01599	uroporphyrinogen decarboxylase [EC:4.1.1.37]	Metabolism; Metabolism of cofactors and vitamins; Porphyrin and chlorophyll metabolism	COG0407*	Uroporphyrinogen-III decarboxylase	Coenzyme metabolism	PF01208 [Uroporphyrinogen decarboxylase (URO-D)]		hemE	ko:K01599	K01599	hemE, UROD; uroporphyrinogen decarboxylase [EC:4.1.1.37]	372	hemE	ko:K01599	ko00860,ko01100,ko01110,map00860,map01100,map01110	M00121	R03197,R04972	RC00872	ko00000,ko00001,ko00002,ko01000	-	232348.ADXL01000054_gene1772	5.21e-254	696.0	COG0407@1|root,COG0407@2|Bacteria,1G0M2@1117|Cyanobacteria,1GYZZ@1129|Synechococcus	1117|Cyanobacteria	H	Catalyzes the decarboxylation of four acetate groups of uroporphyrinogen-III to yield coproporphyrinogen-III	GO:0003674,GO:0003824,GO:0004853,GO:0005575,GO:0005622,GO:0005623,GO:0005737,GO:0005829,GO:0006725,GO:0006778,GO:0006779,GO:0006783,GO:0006807,GO:0008150,GO:0008152,GO:0009058,GO:0009987,GO:0016829,GO:0016830,GO:0016831,GO:0018130,GO:0019438,GO:0033013,GO:0033014,GO:0034641,GO:0042168,GO:0042440,GO:0044237,GO:0044249,GO:0044271,GO:0044424,GO:0044444,GO:0044464,GO:0046148,GO:0046483,GO:0051186,GO:…	4.1.1.37	-	-	URO-D
fig|1129.257.peg.484	GBE1, glgB	K00700	1,4-alpha-glucan branching enzyme [EC:2.4.1.18]	Metabolism; Carbohydrate metabolism; Starch and sucrose metabolism | Brite Hierarchies; Protein families: signaling and cellular processes; Exosome	COG0296*	1,4-alpha-glucan branching enzyme	Carbohydrate transport and metabolism	PF00128 [Alpha amylase, catalytic domain];PF02806 [Alpha amylase, C-terminal all-beta domain];PF02922 [Carbohydrate-binding module 48 (Isoamylase N-terminal domain)]		glgB	ko:K00700	K00700	GBE1, glgB; 1,4-alpha-glucan branching enzyme [EC:2.4.1.18]	512	glgB	ko:K00700	ko00500,ko01100,ko01110,map00500,map01100,map01110	M00565	R02110	-	ko00000,ko00001,ko00002,ko01000,ko04147	-	232348.ADXL01000054_gene1773	0.0	1657.0	COG0296@1|root,COG0296@2|Bacteria,1G1IW@1117|Cyanobacteria,1GYE4@1129|Synechococcus	1117|Cyanobacteria	G	Catalyzes the formation of the alpha-1,6-glucosidic linkages in glycogen by scission of a 1,4-alpha-linked oligosaccharide from growing alpha-1,4-glucan chains and the subsequent attachment of the oligosaccharide to the alpha-1,6 position	-	2.4.1.18	CBM48,GH13	iJN678.glgB	Alpha-amylase,Alpha-amylase_C,CBM_48
fig|1129.257.peg.485	0	0	0	0	ENOG410XZI3*	0	Function unknown	PF13026 [Protein of unknown function (DUF3887)]		-	-			10	-	-	-	-	-	-	-	-	232348.ADXL01000054_gene1774	8.07e-143	407.0	2E14X@1|root,32WJZ@2|Bacteria,1G85W@1117|Cyanobacteria,1GYBC@1129|Synechococcus	1117|Cyanobacteria	S	Protein of unknown function (DUF3887)	-	-	-	-	DUF3887
fig|1129.257.peg.486	K06978	K06978	uncharacterized protein	Not Included in Pathway or Brite; Poorly characterized; Function unknown	COG2936*	Predicted acyl esterases	General function prediction only	PF02129 [X-Pro dipeptidyl-peptidase (S15 family)];PF08530 [X-Pro dipeptidyl-peptidase C-terminal non-catalytic domain]		K06978	ko:K06978	K06978	K06978; uncharacterized protein	171	-	ko:K06978	-	-	-	-	ko00000	-	232348.ADXL01000054_gene1775	1.11e-303	836.0	COG2936@1|root,COG2936@2|Bacteria,1G1U8@1117|Cyanobacteria,1GYNZ@1129|Synechococcus	1117|Cyanobacteria	S	X-Pro dipeptidyl-peptidase C-terminal non-catalytic domain	-	-	-	-	PepX_C,Peptidase_S15
fig|1129.257.peg.487	0	0	0	0	ENOG410Z43U*	0	Function unknown	0		-	-			10	-	-	-	-	-	-	-	-	232348.ADXL01000054_gene1776	5.36e-53	167.0	2DCGK@1|root,2ZE2U@2|Bacteria,1GNSH@1117|Cyanobacteria,1H1HJ@1129|Synechococcus	1117|Cyanobacteria	-	-	-	-	-	-	-
fig|1129.257.peg.488	0	0	0	0	ENOG410Z339*	0	Function unknown	PF14229 [Domain of unknown function (DUF4332)]		-	-			12	-	-	-	-	-	-	-	-	232348.ADXL01000054_gene1777	2.07e-62	193.0	2F9B6@1|root,341N7@2|Bacteria,1GEA6@1117|Cyanobacteria,1H0YI@1129|Synechococcus	1117|Cyanobacteria	S	Domain of unknown function (DUF4332)	-	-	-	-	DUF4332
fig|1129.257.peg.489	0	0	0	0	ENOG4111N1F*	Protein of function (DUF2518)	Function unknown	PF10726 [Protein of function (DUF2518)]		-	-			43	-	-	-	-	-	-	-	-	232348.ADXL01000054_gene1778	2.79e-91	268.0	295TB@1|root,33VNK@2|Bacteria,1GE6N@1117|Cyanobacteria,1H0JY@1129|Synechococcus	1117|Cyanobacteria	S	Protein of function (DUF2518)	-	-	-	-	DUF2518
fig|1129.257.peg.490	tamB	K09800	translocation and assembly module TamB	Brite Hierarchies; Protein families: signaling and cellular processes; Transporters	ENOG410YCTQ*	Family of unknown function (DUF490)	Function unknown	PF04357 [TamB, inner membrane protein subunit of TAM complex]		tamB	ko:K09800	K09800	tamB; translocation and assembly module TamB	154	-	ko:K09800	-	-	-	-	ko00000,ko02000	-	232348.ADXL01000054_gene1779	0.0	2416.0	COG2911@1|root,COG2911@2|Bacteria,1G1RU@1117|Cyanobacteria,1GYJ2@1129|Synechococcus	1117|Cyanobacteria	M	TamB, inner membrane protein subunit of TAM complex	-	-	-	-	DUF3971,DUF748,TamB
fig|1129.257.peg.491	glk	K00845	glucokinase [EC:2.7.1.2]	Metabolism; Carbohydrate metabolism; Glycolysis / Gluconeogenesis | Metabolism; Carbohydrate metabolism; Galactose metabolism | Metabolism; Carbohydrate metabolism; Starch and sucrose metabolism | Metabolism; Carbohydrate metabolism; Amino sugar and nucleotide sugar metabolism | Metabolism; Biosynthesis of other secondary metabolites; Streptomycin biosynthesis | Metabolism; Biosynthesis of other …	COG1940*	Transcriptional regulator/sugar kinase	Carbohydrate transport and metabolism|Transcription	PF00480 [ROK family]		xylR	ko:K00845	K25026	glk; glucokinase [EC:2.7.1.2]	220	xylR	ko:K00845	ko00010,ko00052,ko00500,ko00520,ko00521,ko00524,ko01100,ko01110,ko01120,ko01130,ko01200,map00010,map00052,map00500,map00520,map00521,map00524,map01100,map01110,map01120,map01130,map01200	M00001,M00549	R00299,R01600,R01786	RC00002,RC00017	ko00000,ko00001,ko00002,ko01000	-	232348.ADXL01000054_gene1780	4.47e-198	550.0	COG1940@1|root,COG1940@2|Bacteria,1G11A@1117|Cyanobacteria,1GZ0N@1129|Synechococcus	1117|Cyanobacteria	G	Transcriptional regulator sugar kinase	-	2.7.1.2	-	-	ROK
fig|1129.257.peg.492	proA	K00147	glutamate-5-semialdehyde dehydrogenase [EC:1.2.1.41]	Metabolism; Amino acid metabolism; Arginine and proline metabolism | Metabolism; Biosynthesis of other secondary metabolites; Carbapenem biosynthesis	COG0014*	Gamma-glutamyl phosphate reductase	Amino acid transport and metabolism	PF00171 [Aldehyde dehydrogenase family]		proA	ko:K00147	K00147	proA; glutamate-5-semialdehyde dehydrogenase [EC:1.2.1.41]	319	proA	ko:K00147	ko00330,ko00332,ko01100,ko01110,ko01130,ko01230,map00330,map00332,map01100,map01110,map01130,map01230	M00015	R03313	RC00684	ko00000,ko00001,ko00002,ko01000	-	232348.ADXL01000054_gene1781	2.03e-280	771.0	COG0014@1|root,COG0014@2|Bacteria,1G1NS@1117|Cyanobacteria,1GYR5@1129|Synechococcus	1117|Cyanobacteria	E	Catalyzes the NADPH-dependent reduction of L-glutamate 5-phosphate into L-glutamate 5-semialdehyde and phosphate. The product spontaneously undergoes cyclization to form 1-pyrroline-5- carboxylate	GO:0003674,GO:0003824,GO:0004350,GO:0008150,GO:0008152,GO:0016491,GO:0016620,GO:0016903,GO:0055114	1.2.1.41	-	-	Aldedh
fig|1129.257.peg.493	folB	K01633	7,8-dihydroneopterin aldolase/epimerase/oxygenase [EC:4.1.2.25 5.1.99.8 1.13.11.81]	Metabolism; Metabolism of cofactors and vitamins; Folate biosynthesis	COG1539*	Dihydroneopterin aldolase	Coenzyme metabolism	PF02152 [Dihydroneopterin aldolase]		folB	ko:K01633	K01633	folB; 7,8-dihydroneopterin aldolase/epimerase/oxygenase [EC:4.1.2.25 5.1.99.8 1.13.11.81]	43	folB	ko:K01633	ko00790,ko01100,map00790,map01100	M00126,M00840	R03504,R11037,R11073	RC00721,RC00943,RC01479,RC03333,RC03334	ko00000,ko00001,ko00002,ko01000	-	232348.ADXL01000054_gene1782	1.92e-75	226.0	COG1539@1|root,COG1539@2|Bacteria,1G6RT@1117|Cyanobacteria,1H1G2@1129|Synechococcus	1117|Cyanobacteria	H	Catalyzes the conversion of 7,8-dihydroneopterin to 6- hydroxymethyl-7,8-dihydropterin	-	1.13.11.81,4.1.2.25,5.1.99.8	-	-	FolB
fig|1129.257.peg.494	lip, TGL2	K01046	triacylglycerol lipase [EC:3.1.1.3]	Metabolism; Lipid metabolism; Glycerolipid metabolism	COG1075*	Predicted acetyltransferases and hydrolases with the alpha/beta hydrolase fold	General function prediction only	0		lip, TGL2	ko:K01046	K01046	lip, TGL2; triacylglycerol lipase [EC:3.1.1.3]	56	-	ko:K01046	ko00561,ko01100,map00561,map01100	M00098	R02250,R02687	RC00020,RC00037,RC00041,RC00094	ko00000,ko00001,ko00002,ko01000	-	232348.ADXL01000054_gene1783	5.54e-127	363.0	COG1075@1|root,COG1075@2|Bacteria,1G5F7@1117|Cyanobacteria,1GZGN@1129|Synechococcus	1117|Cyanobacteria	S	acetyltransferases and hydrolases with the alpha beta hydrolase fold	-	3.1.1.3	-	-	Abhydrolase_1,Abhydrolase_6,Lipase_2
fig|1129.257.peg.495	0	0	0	0	ENOG4111TYP*	Membrane	Function unknown	0		-	-			18	-	-	-	-	-	-	-	-	232348.ADXL01000054_gene1784	1.09e-142	404.0	2C6BU@1|root,305YU@2|Bacteria,1GHP8@1117|Cyanobacteria,1GYUX@1129|Synechococcus	1117|Cyanobacteria	-	-	-	-	-	-	-
fig|1129.257.peg.496	0	0	0	0	0	0	0	0		-	-			3	-	-	-	-	-	-	-	-	232348.ADXL01000054_gene1785	2.55e-118	339.0	2B8XE@1|root,3227T@2|Bacteria,1GN21@1117|Cyanobacteria,1H08F@1129|Synechococcus	1117|Cyanobacteria	-	-	-	-	-	-	-
fig|1129.257.peg.497	0	0	0	0	ENOG410XUBD*	Arginine repressor, C-terminal domain	Function unknown	0		-	-			6	-	-	-	-	-	-	-	-	232348.ADXL01000054_gene1787	4.47e-306	839.0	28S8C@1|root,30HNW@2|Bacteria,1GMUZ@1117|Cyanobacteria,1GZQT@1129|Synechococcus	1117|Cyanobacteria	-	-	-	-	-	-	-
fig|1129.257.peg.498	prlC	K01414	oligopeptidase A [EC:3.4.24.70]	Brite Hierarchies; Protein families: metabolism; Peptidases	COG0339*	Zn-dependent oligopeptidases	Amino acid transport and metabolism	PF01432 [Peptidase family M3]		prlC	ko:K01414	K01414	prlC; oligopeptidase A [EC:3.4.24.70]	408	prlC	ko:K01414	-	-	-	-	ko00000,ko01000,ko01002	-	232348.ADXL01000054_gene1788	0.0	1308.0	COG0339@1|root,COG0339@2|Bacteria,1G05V@1117|Cyanobacteria,1GZBK@1129|Synechococcus	1117|Cyanobacteria	E	COG0339 Zn-dependent oligopeptidases	-	3.4.24.70	-	-	Peptidase_M3
fig|1129.257.peg.499	ndhD	K05575	NAD(P)H-quinone oxidoreductase subunit 4 [EC:7.1.1.2]	Metabolism; Energy metabolism; Oxidative phosphorylation	COG1008*	NADH:ubiquinone oxidoreductase subunit 4 (chain M)	Energy production and conversion	PF00361 [Proton-conducting membrane transporter]		ndhD3	ko:K05575	K05575	ndhD; NAD(P)H-quinone oxidoreductase subunit 4 [EC:7.1.1.2]	280	ndhD3	ko:K05575	ko00190,ko01100,map00190,map01100	M00145	R11945	RC00061	ko00000,ko00001,ko00002,ko01000	-	232348.ADXL01000054_gene1789	0.0	991.0	COG1008@1|root,COG1008@2|Bacteria,1GBPB@1117|Cyanobacteria,1GYGX@1129|Synechococcus	1117|Cyanobacteria	C	COG1008 NADH ubiquinone oxidoreductase subunit 4 (chain M)	-	1.6.5.3	-	-	Proton_antipo_M
fig|1129.257.peg.500	glk	K00845	glucokinase [EC:2.7.1.2]	Metabolism; Carbohydrate metabolism; Glycolysis / Gluconeogenesis | Metabolism; Carbohydrate metabolism; Galactose metabolism | Metabolism; Carbohydrate metabolism; Starch and sucrose metabolism | Metabolism; Carbohydrate metabolism; Amino sugar and nucleotide sugar metabolism | Metabolism; Biosynthesis of other secondary metabolites; Streptomycin biosynthesis | Metabolism; Biosynthesis of other …	COG0837*	Glucokinase	Carbohydrate transport and metabolism	PF02685 [Glucokinase]		thrB	ko:K00872	K00872	thrB; homoserine kinase [EC:2.7.1.39]	110	thrB	ko:K00872	ko00260,ko01100,ko01110,ko01120,ko01230,map00260,map01100,map01110,map01120,map01230	M00018	R01771	RC00002,RC00017	ko00000,ko00001,ko00002,ko01000	-	232348.ADXL01000054_gene1790	2.44e-224	622.0	COG0083@1|root,COG0083@2|Bacteria,1G1AH@1117|Cyanobacteria,1GZAJ@1129|Synechococcus	1117|Cyanobacteria	F	Catalyzes the ATP-dependent phosphorylation of L- homoserine to L-homoserine phosphate	GO:0000096,GO:0000097,GO:0003674,GO:0003824,GO:0004413,GO:0005575,GO:0005622,GO:0005623,GO:0005737,GO:0005829,GO:0006082,GO:0006520,GO:0006555,GO:0006566,GO:0006790,GO:0006793,GO:0006796,GO:0006807,GO:0008150,GO:0008152,GO:0008652,GO:0009058,GO:0009066,GO:0009067,GO:0009069,GO:0009086,GO:0009088,GO:0009092,GO:0009987,GO:0016053,GO:0016301,GO:0016310,GO:0016740,GO:0016772,GO:0016773,GO:0019202,GO:…	2.7.1.39	-	iJN678.thrB	GHMP_kinases_C,GHMP_kinases_N
fig|1129.257.peg.501	TARS, thrS	K01868	threonyl-tRNA synthetase [EC:6.1.1.3]	Genetic Information Processing; Translation; Aminoacyl-tRNA biosynthesis | Brite Hierarchies; Protein families: metabolism; Amino acid related enzymes | Brite Hierarchies; Protein families: genetic information processing; Transfer RNA biogenesis	COG0441*	Threonyl-tRNA synthetase	Translation, ribosomal structure and biogenesis	PF00587 [tRNA synthetase class II core domain (G, H, P, S and T)];PF03129 [Anticodon binding domain];PF07973 [Threonyl and Alanyl tRNA synthetase second additional domain]		thrS	ko:K01868	K01868	TARS, thrS; threonyl-tRNA synthetase [EC:6.1.1.3]	382	thrS	ko:K01868	ko00970,map00970	M00359,M00360	R03663	RC00055,RC00523	ko00000,ko00001,ko00002,ko01000,ko01007,ko03016	-	232348.ADXL01000054_gene1792	0.0	1199.0	COG0441@1|root,COG0441@2|Bacteria,1G1E9@1117|Cyanobacteria,1GYZR@1129|Synechococcus	1117|Cyanobacteria	J	Catalyzes the attachment of threonine to tRNA(Thr) in a two-step reaction L-threonine is first activated by ATP to form Thr-AMP and then transferred to the acceptor end of tRNA(Thr)	-	6.1.1.3	-	-	HGTP_anticodon,tRNA-synt_2b,tRNA_SAD
fig|1129.257.peg.502	0	0	0	0	ENOG4111Y0P*	Protein of unknown function (DUF2605)	Function unknown	PF10792 [Protein of unknown function (DUF2605)]		-	-			19	-	-	-	-	-	-	-	-	232348.ADXL01000054_gene1793	3.72e-68	207.0	2CBR2@1|root,32RTW@2|Bacteria,1G7PF@1117|Cyanobacteria,1H19F@1129|Synechococcus	1117|Cyanobacteria	S	Protein of unknown function (DUF2605)	-	-	-	-	DUF2605
fig|1129.257.peg.503	0	K01185	lysozyme [EC:3.2.1.17]	Not Included in Pathway or Brite; Unclassified: metabolism; Enzymes with EC numbers	COG4678*	Muramidase (phage lambda lysozyme)	Carbohydrate transport and metabolism	0		K01185	ko:K01185			19	-	ko:K01185	-	-	-	-	ko00000,ko01000	-	232348.ADXL01000054_gene1794	6.04e-131	374.0	COG4678@1|root,COG4678@2|Bacteria,1G8BM@1117|Cyanobacteria,1GYJJ@1129|Synechococcus	1117|Cyanobacteria	G	Muramidase (Phage lambda lysozyme)	-	3.2.1.17	-	-	-
fig|1129.257.peg.504	WARS, trpS	K01867	tryptophanyl-tRNA synthetase [EC:6.1.1.2]	Genetic Information Processing; Translation; Aminoacyl-tRNA biosynthesis | Brite Hierarchies; Protein families: metabolism; Amino acid related enzymes | Brite Hierarchies; Protein families: genetic information processing; Transfer RNA biogenesis	COG0180*	Tryptophanyl-tRNA synthetase	Translation, ribosomal structure and biogenesis	PF00579 [tRNA synthetases class I (W and Y)]		trpS	ko:K01867	K01867	WARS, trpS; tryptophanyl-tRNA synthetase [EC:6.1.1.2]	333	trpS	ko:K01867	ko00970,map00970	M00359,M00360	R03664	RC00055,RC00523	ko00000,ko00001,ko00002,ko01000,ko01007,ko03016	-	232348.ADXL01000054_gene1795	3.35e-245	673.0	COG0180@1|root,COG0180@2|Bacteria,1G043@1117|Cyanobacteria,1GYJM@1129|Synechococcus	1117|Cyanobacteria	J	Tryptophanyl-tRNA synthetase	-	6.1.1.2	-	-	tRNA-synt_1b
fig|1129.257.peg.505	0	0	0	0	ENOG410YTPM*	0	Function unknown	0		-	-			8	-	-	-	-	-	-	-	-	232348.ADXL01000054_gene1796	1.22e-72	222.0	2BPAA@1|root,32I27@2|Bacteria,1GHZ5@1117|Cyanobacteria,1GZZF@1129|Synechococcus	1117|Cyanobacteria	-	-	-	-	-	-	-
fig|1129.257.peg.506	0	0	0	0	ENOG410YP89*	0	Function unknown	0		-	-			23	-	-	-	-	-	-	-	-	232348.ADXL01000054_gene1797	2.42e-98	286.0	2A33R@1|root,30RIT@2|Bacteria,1GHXH@1117|Cyanobacteria,1GZSM@1129|Synechococcus	1117|Cyanobacteria	-	-	-	-	-	-	-
fig|1129.257.peg.507	czcD, zitB	K16264	cobalt-zinc-cadmium efflux system protein	Brite Hierarchies; Protein families: signaling and cellular processes; Transporters	COG0053*	Predicted Co/Zn/Cd cation transporters	Inorganic ion transport and metabolism	PF01545 [Cation efflux family];PF16916 [Dimerisation domain of Zinc Transporter]		-	-			156	-	-	-	-	-	-	-	-	232348.ADXL01000054_gene1798	9.98e-196	545.0	COG0053@1|root,COG0053@2|Bacteria,1G0RT@1117|Cyanobacteria,1GYAY@1129|Synechococcus	1117|Cyanobacteria	P	Belongs to the cation diffusion facilitator (CDF) transporter (TC 2.A.4) family	-	-	-	-	Cation_efflux,ZT_dimer
fig|1129.257.peg.508	K06883	K06883	uncharacterized protein	Not Included in Pathway or Brite; Poorly characterized; Function unknown	ENOG4111H37*	Domain of unknown function (DUF697)	Function unknown	PF05128 [Domain of unknown function (DUF697) ]		K06883	ko:K06883	K06883	K06883; uncharacterized protein	20	-	ko:K06883	-	-	-	-	ko00000	-	232348.ADXL01000054_gene1799	7.17e-285	782.0	COG3597@1|root,COG3597@2|Bacteria,1GHCY@1117|Cyanobacteria,1GYED@1129|Synechococcus	1117|Cyanobacteria	S	Domain of unknown function (DUF697)	-	-	-	-	DUF697
fig|1129.257.peg.509	psbA	K02703	photosystem II P680 reaction center D1 protein [EC:1.10.3.9]	Metabolism; Energy metabolism; Photosynthesis | Brite Hierarchies; Protein families: metabolism; Photosynthesis proteins	ENOG410XPX5*	This is one of the two reaction center proteins of photosystem II	Energy production and conversion	PF00124 [Photosynthetic reaction centre protein]		psbA	ko:K02703	K02703	psbA; photosystem II P680 reaction center D1 protein [EC:1.10.3.9]	439	psbA	ko:K02703	ko00195,ko01100,map00195,map01100	M00161	-	-	ko00000,ko00001,ko00002,ko00194,ko01000	-	232348.ADXL01000054_gene1800	1.36e-268	734.0	2DBBD@1|root,2Z87P@2|Bacteria,1G08A@1117|Cyanobacteria,1GYWQ@1129|Synechococcus	1117|Cyanobacteria	C	Photosystem II (PSII) is a light-driven water plastoquinone oxidoreductase that uses light energy to abstract electrons from H(2)O, generating O(2) and a proton gradient subsequently used for ATP formation. It consists of a core antenna complex that captures photons, and an electron transfer chain that converts photonic excitation into a charge separation. The D1 D2 (PsbA PsbA) reaction center he…	-	1.10.3.9	-	-	Photo_RC
fig|1129.257.peg.510	K07020	K07020	uncharacterized protein	Not Included in Pathway or Brite; Poorly characterized; Function unknown	COG3571*	Predicted hydrolase of the alpha/beta-hydrolase fold	General function prediction only	0		K07020	ko:K07020	K07020	K07020; uncharacterized protein	81	-	ko:K07020	-	-	-	-	ko00000	-	232348.ADXL01000054_gene1801	7.99e-142	402.0	COG3571@1|root,COG3571@2|Bacteria,1GN2K@1117|Cyanobacteria,1H09C@1129|Synechococcus	1117|Cyanobacteria	S	hydrolase of the alpha beta-hydrolase fold	-	-	-	-	DLH
fig|1129.257.peg.511	0	0	0	0	0	0	0	0		-	-				#N/A	#N/A	#N/A	#N/A	#N/A	#N/A	#N/A	#N/A	#N/A	#N/A	#N/A	#N/A	#N/A	#N/A	#N/A	#N/A	#N/A	#N/A	#N/A	#N/A
fig|1129.257.peg.512	pepN	K01256	aminopeptidase N [EC:3.4.11.2]	Metabolism; Metabolism of other amino acids; Glutathione metabolism | Brite Hierarchies; Protein families: metabolism; Peptidases	COG0702*	Predicted nucleoside-diphosphate-sugar epimerases	Carbohydrate transport and metabolism|Cell envelope biogenesis, outer membrane	PF13460 [NAD(P)H-binding ]		-	-			72	-	-	-	-	-	-	-	-	232348.ADXL01000054_gene1803	9.2e-144	407.0	COG0702@1|root,COG0702@2|Bacteria,1G1JF@1117|Cyanobacteria,1GZ04@1129|Synechococcus	1117|Cyanobacteria	GM	NAD(P)H-binding	-	-	-	-	NAD_binding_10
fig|1129.257.peg.513	0	0	0	0	0	0	0	0		-	-			1	#N/A	#N/A	#N/A	#N/A	#N/A	#N/A	#N/A	#N/A	#N/A	#N/A	#N/A	#N/A	#N/A	#N/A	#N/A	#N/A	#N/A	#N/A	#N/A	#N/A
fig|1129.257.peg.514	cruC	K14597	chlorobactene glucosyltransferase	Metabolism; Metabolism of terpenoids and polyketides; Carotenoid biosynthesis	COG0463*	Glycosyltransferases involved in cell wall biogenesis	Cell envelope biogenesis, outer membrane	PF00535 [Glycosyl transferase family 2];PF13506 [Glycosyl transferase family 21];PF13641 [Glycosyltransferase like family 2]		-	-			49	-	-	-	-	-	-	-	-	232348.ADXL01000054_gene1805	4.42e-236	655.0	COG1215@1|root,COG1215@2|Bacteria,1G3DA@1117|Cyanobacteria,1GZFV@1129|Synechococcus	1117|Cyanobacteria	M	COG0463 Glycosyltransferases involved in cell wall biogenesis	-	-	-	-	Glyco_tranf_2_3,Glycos_transf_2
fig|1129.257.peg.515	0	0	0	0	0	0	0	0		-	-			5	#N/A	#N/A	#N/A	#N/A	#N/A	#N/A	#N/A	#N/A	#N/A	#N/A	#N/A	#N/A	#N/A	#N/A	#N/A	#N/A	#N/A	#N/A	#N/A	#N/A
fig|1129.257.peg.516	mntC	K11601	manganese transport system substrate-binding protein	Environmental Information Processing; Membrane transport; ABC transporters | Environmental Information Processing; Signal transduction; Two-component system | Brite Hierarchies; Protein families: signaling and cellular processes; Transporters	COG0803*	ABC-type metal ion transport system, periplasmic component/surface adhesin	Inorganic ion transport and metabolism	PF01297 [Zinc-uptake complex component A periplasmic]		mntC	ko:K09818,ko:K11601	K11601	mntC; manganese transport system substrate-binding protein	139	mntC	ko:K09818,ko:K11601	ko02010,ko02020,map02010,map02020	M00243,M00316	-	-	ko00000,ko00001,ko00002,ko02000	3.A.1.15,3.A.1.15.1	232348.ADXL01000054_gene1808	3.05e-190	533.0	COG0803@1|root,COG0803@2|Bacteria,1FZWI@1117|Cyanobacteria,1GYCD@1129|Synechococcus	1117|Cyanobacteria	P	Belongs to the bacterial solute-binding protein 9 family	-	-	-	-	ZnuA
fig|1129.257.peg.517	mntA	K11603	manganese transport system ATP-binding protein	Environmental Information Processing; Membrane transport; ABC transporters | Environmental Information Processing; Signal transduction; Two-component system | Brite Hierarchies; Protein families: signaling and cellular processes; Transporters	COG1121*	ABC-type Mn/Zn transport systems, ATPase component	Inorganic ion transport and metabolism	PF00005 [ABC transporter];PF13304 [AAA domain, putative AbiEii toxin, Type IV TA system]		mntA	ko:K11603	K11603	mntA; manganese transport system ATP-binding protein [EC:7.2.2.5]	155	mntA	ko:K11603	ko02010,ko02020,map02010,map02020	M00316	-	-	ko00000,ko00001,ko00002,ko02000	3.A.1.15.1	232348.ADXL01000054_gene1809	4.83e-176	491.0	COG1121@1|root,COG1121@2|Bacteria,1G1A6@1117|Cyanobacteria,1GZUU@1129|Synechococcus	1117|Cyanobacteria	P	COG1121 ABC-type Mn Zn transport systems, ATPase component	-	-	-	-	ABC_tran
fig|1129.257.peg.518	mntB	K11602	manganese transport system permease protein	Environmental Information Processing; Membrane transport; ABC transporters | Environmental Information Processing; Signal transduction; Two-component system | Brite Hierarchies; Protein families: signaling and cellular processes; Transporters	COG1108*	ABC-type Mn2+/Zn2+ transport systems, permease components	Inorganic ion transport and metabolism	PF00950 [ABC 3 transport family]		mntB	ko:K09819,ko:K11602	K11602	mntB; manganese transport system permease protein	218	mntB	ko:K09819,ko:K11602	ko02010,ko02020,map02010,map02020	M00243,M00316	-	-	ko00000,ko00001,ko00002,ko02000	3.A.1.15,3.A.1.15.1	232348.ADXL01000054_gene1810	4.31e-175	491.0	COG1108@1|root,COG1108@2|Bacteria,1G17S@1117|Cyanobacteria,1GZDW@1129|Synechococcus	1117|Cyanobacteria	P	COG1108 ABC-type Mn2 Zn2 transport systems, permease components	GO:0005575,GO:0005623,GO:0005886,GO:0008150,GO:0010035,GO:0010038,GO:0010043,GO:0016020,GO:0042221,GO:0044464,GO:0050896,GO:0071944	-	-	-	ABC-3
fig|1129.257.peg.519	0	0	0	0	ENOG410XRFV*	Secretory lipase	Function unknown	PF03583 [Secretory lipase ]		-	-			63	-	-	-	-	-	-	-	-	312153.Pnuc_1203	6.62e-140	415.0	COG1506@1|root,COG1506@2|Bacteria,1QU77@1224|Proteobacteria,2WHGJ@28216|Betaproteobacteria,1KG7J@119060|Burkholderiaceae	1224|Proteobacteria	E	PFAM secretory lipase	-	-	-	-	LIP,Peptidase_S9
fig|1129.257.peg.520	0	0	0	0	ENOG410XNS0*	0	Function unknown	PF14234 [Domain of unknown function (DUF4336)]		-	-			252	-	-	-	-	-	-	-	-	232348.ADXL01000054_gene1811	2.28e-238	660.0	2DB7Y@1|root,2Z7P6@2|Bacteria,1G00I@1117|Cyanobacteria,1GZHS@1129|Synechococcus	1117|Cyanobacteria	S	Domain of unknown function (DUF4336)	-	-	-	-	DUF4336
fig|1129.257.peg.521	0	0	0	0	ENOG4111Q9S*	0	Function unknown	PF05542 [Protein of unknown function (DUF760)]		-	-			59	-	-	-	-	-	-	-	-	232348.ADXL01000054_gene1812	8.21e-74	221.0	2CURR@1|root,32SVX@2|Bacteria,1G7YW@1117|Cyanobacteria,1H0GT@1129|Synechococcus	1117|Cyanobacteria	S	Protein of unknown function (DUF760)	-	-	-	-	DUF760
fig|1129.257.peg.522	lepB	K03100	signal peptidase I [EC:3.4.21.89]	Genetic Information Processing; Folding, sorting and degradation; Protein export | Brite Hierarchies; Protein families: metabolism; Peptidases	COG0681*	Signal peptidase I	0	PF10502 [Signal peptidase, peptidase S26 ]		lepB	ko:K03100	K03100	lepB; signal peptidase I [EC:3.4.21.89]	69	lepB	ko:K03100	ko02024,ko03060,map02024,map03060	-	-	-	ko00000,ko00001,ko01000,ko01002	-	232348.ADXL01000054_gene1813	1.67e-133	380.0	COG0681@1|root,COG0681@2|Bacteria,1G519@1117|Cyanobacteria,1GZMB@1129|Synechococcus	1117|Cyanobacteria	U	Belongs to the peptidase S26 family	-	3.4.21.89	-	-	Peptidase_S24,Peptidase_S26
fig|1129.257.peg.523	menD	K02551	2-succinyl-5-enolpyruvyl-6-hydroxy-3-cyclohexene-1-carboxylate synthase [EC:2.2.1.9]	Metabolism; Metabolism of cofactors and vitamins; Ubiquinone and other terpenoid-quinone biosynthesis	COG1165*	2-succinyl-6-hydroxy-2,4-cyclohexadiene-1-carboxylate synthase	Coenzyme metabolism	PF02776 [Thiamine pyrophosphate enzyme, N-terminal TPP binding domain];PF16582 [Middle domain of thiamine pyrophosphate]		menD	ko:K02551	K02551	menD; 2-succinyl-5-enolpyruvyl-6-hydroxy-3-cyclohexene-1-carboxylate synthase [EC:2.2.1.9]	151	menD	ko:K02551	ko00130,ko01100,ko01110,map00130,map01100,map01110	M00116	R08165	RC02186	ko00000,ko00001,ko00002,ko01000	-	232348.ADXL01000054_gene1814	0.0	940.0	COG1165@1|root,COG1165@2|Bacteria,1G1FW@1117|Cyanobacteria,1GYNA@1129|Synechococcus	1117|Cyanobacteria	H	Catalyzes the thiamine diphosphate-dependent decarboxylation of 2-oxoglutarate and the subsequent addition of the resulting succinic semialdehyde-thiamine pyrophosphate anion to isochorismate to yield 2-succinyl-5-enolpyruvyl-6-hydroxy-3- cyclohexene-1-carboxylate (SEPHCHC)	-	2.2.1.9	-	-	TPP_enzyme_C,TPP_enzyme_M_2,TPP_enzyme_N
fig|1129.257.peg.524	menB	K01661	naphthoate synthase [EC:4.1.3.36]	Metabolism; Metabolism of cofactors and vitamins; Ubiquinone and other terpenoid-quinone biosynthesis	COG0447*	Dihydroxynaphthoic acid synthase	Coenzyme metabolism	PF00378 [Enoyl-CoA hydratase/isomerase];PF16113 [Enoyl-CoA hydratase/isomerase]		menB	ko:K01661	K01661	menB; naphthoate synthase [EC:4.1.3.36]	278	menB	ko:K01661	ko00130,ko01100,ko01110,map00130,map01100,map01110	M00116	R07263	RC01923	ko00000,ko00001,ko00002,ko01000	-	232348.ADXL01000054_gene1815	6.95e-203	561.0	COG0447@1|root,COG0447@2|Bacteria,1G10D@1117|Cyanobacteria,1GYBR@1129|Synechococcus	1117|Cyanobacteria	H	Converts o-succinylbenzoyl-CoA (OSB-CoA) to 1,4- dihydroxy-2-naphthoyl-CoA (DHNA-CoA)	-	4.1.3.36	-	iJN678.menB	ECH_1
fig|1129.257.peg.525	erfK	K16291	L,D-transpeptidase ErfK/SrfK	Brite Hierarchies; Protein families: metabolism; Peptidases | Brite Hierarchies; Protein families: metabolism; Peptidoglycan biosynthesis and degradation proteins	COG1376*	Uncharacterized protein conserved in bacteria	Function unknown	PF03734 [L,D-transpeptidase catalytic domain]		-	-			30	-	-	-	-	-	-	-	-	232348.ADXL01000054_gene1816	2.04e-128	366.0	COG1376@1|root,COG1376@2|Bacteria,1G6YH@1117|Cyanobacteria,1H06J@1129|Synechococcus	1117|Cyanobacteria	S	protein conserved in bacteria	-	-	-	-	YkuD
fig|1129.257.peg.526	glgA	K00703	starch synthase [EC:2.4.1.21]	Metabolism; Carbohydrate metabolism; Starch and sucrose metabolism | Cellular Processes; Cellular community - prokaryotes; Biofilm formation - Escherichia coli | Brite Hierarchies; Protein families: metabolism; Glycosyltransferases	COG0297*	Glycogen synthase	Carbohydrate transport and metabolism	PF00534 [Glycosyl transferases group 1];PF08323 [Starch synthase catalytic domain];PF13439 [Glycosyltransferase Family 4];PF13579 [Glycosyl transferase 4-like domain];PF13692 [Glycosyl transferases group 1]		glgA	ko:K00703	K00703	glgA; starch synthase [EC:2.4.1.21]	307	glgA	ko:K00703	ko00500,ko01100,ko01110,ko02026,map00500,map01100,map01110,map02026	M00565	R02421	RC00005	ko00000,ko00001,ko00002,ko01000,ko01003	-	232348.ADXL01000054_gene1817	0.0	1047.0	COG0297@1|root,COG0297@2|Bacteria,1G0PX@1117|Cyanobacteria,1GZ6S@1129|Synechococcus	1117|Cyanobacteria	F	Synthesizes alpha-1,4-glucan chains using ADP-glucose	GO:0003674,GO:0003824,GO:0016740,GO:0016757	2.4.1.21	GT5	-	Glyco_transf_5,Glycos_transf_1
fig|1129.257.peg.527	0	0	0	0	ENOG410YTGI*	0	Function unknown	0		-	-			6	-	-	-	-	-	-	-	-	232348.ADXL01000054_gene1818	6.42e-90	274.0	COG3468@1|root,COG3468@2|Bacteria,1GFQ1@1117|Cyanobacteria,1H0V6@1129|Synechococcus	1117|Cyanobacteria	MU	outer membrane autotransporter barrel domain protein	-	-	-	-	-
fig|1129.257.peg.528	murF	K01929	UDP-N-acetylmuramoyl-tripeptide--D-alanyl-D-alanine ligase [EC:6.3.2.10]	Metabolism; Amino acid metabolism; Lysine biosynthesis | Metabolism; Glycan biosynthesis and metabolism; Peptidoglycan biosynthesis | Human Diseases; Drug resistance: Antimicrobial; Vancomycin resistance | Brite Hierarchies; Protein families: metabolism; Peptidoglycan biosynthesis and degradation proteins	COG0770*	UDP-N-acetylmuramyl pentapeptide synthase	Cell envelope biogenesis, outer membrane	PF02875 [Mur ligase family, glutamate ligase domain];PF08245 [Mur ligase middle domain]		murF	ko:K01929	K01929	murF; UDP-N-acetylmuramoyl-tripeptide--D-alanyl-D-alanine ligase [EC:6.3.2.10]	176	murF	ko:K01929	ko00300,ko00550,ko01100,ko01502,map00300,map00550,map01100,map01502	-	R04573,R04617	RC00064,RC00141	ko00000,ko00001,ko01000,ko01011	-	232348.ADXL01000054_gene1819	2.77e-262	726.0	COG0770@1|root,COG0770@2|Bacteria,1G1G4@1117|Cyanobacteria,1GYT1@1129|Synechococcus	1117|Cyanobacteria	M	Involved in cell wall formation. Catalyzes the final step in the synthesis of UDP-N-acetylmuramoyl-pentapeptide, the precursor of murein	-	6.3.2.10	-	-	Mur_ligase,Mur_ligase_C,Mur_ligase_M
fig|1129.257.peg.529	COQ4	K18586	ubiquinone biosynthesis protein COQ4	Not Included in Pathway or Brite; Unclassified: metabolism; Cofactor metabolism	COG5031*	Uncharacterized protein involved in ubiquinone biosynthesis	Coenzyme metabolism	PF05019 [Coenzyme Q (ubiquinone) biosynthesis protein Coq4]		COQ4	K18586	K18586	COQ4; ubiquinone biosynthesis protein COQ4	45	-	-	-	-	-	-	-	-	292564.Cyagr_0657	2.13e-108	317.0	COG5031@1|root,COG5031@2|Bacteria,1G5YP@1117|Cyanobacteria	1117|Cyanobacteria	H	Coenzyme Q (ubiquinone) biosynthesis protein Coq4	-	-	-	-	Coq4
fig|1129.257.peg.530	glmU	K04042	bifunctional UDP-N-acetylglucosamine pyrophosphorylase / Glucosamine-1-phosphate N-acetyltransferase [EC:2.7.7.23 2.3.1.157]	Metabolism; Carbohydrate metabolism; Amino sugar and nucleotide sugar metabolism	COG1207*	N-acetylglucosamine-1-phosphate uridyltransferase (contains nucleotidyltransferase and I-patch acetyltransferase domains)	Cell envelope biogenesis, outer membrane	PF00132 [Bacterial transferase hexapeptide (six repeats)];PF00483 [Nucleotidyl transferase];PF01128 [2-C-methyl-D-erythritol 4-phosphate cytidylyltransferase];PF12804 [MobA-like NTP transferase domain]		glmU	ko:K04042	K04042	glmU; bifunctional UDP-N-acetylglucosamine pyrophosphorylase / glucosamine-1-phosphate N-acetyltransferase [EC:2.7.7.23 2.3.1.157]	277	glmU	ko:K04042	ko00520,ko01100,ko01130,map00520,map01100,map01130	M00362	R00416,R05332	RC00002,RC00004,RC00166	ko00000,ko00001,ko00002,ko01000	-	232348.ADXL01000054_gene1820	2.43e-276	761.0	COG1207@1|root,COG1207@2|Bacteria,1FZW0@1117|Cyanobacteria,1GYZB@1129|Synechococcus	1117|Cyanobacteria	M	Catalyzes the last two sequential reactions in the de novo biosynthetic pathway for UDP-N-acetylglucosamine (UDP- GlcNAc). The C-terminal domain catalyzes the transfer of acetyl group from acetyl coenzyme A to glucosamine-1-phosphate (GlcN-1-P) to produce N-acetylglucosamine-1-phosphate (GlcNAc-1-P), which is converted into UDP-GlcNAc by the transfer of uridine 5- monophosphate (from uridine 5-tr…	-	2.3.1.157,2.7.7.23	-	iJN678.glmU	Hexapep,NTP_transf_3
fig|1129.257.peg.531	0	0	0	0	COG4121*	Uncharacterized conserved protein	Function unknown	PF05430 [S-adenosyl-L-methionine-dependent methyltransferase]		-	-			84	-	-	-	-	-	-	-	-	232348.ADXL01000054_gene1821	2.96e-190	531.0	COG4121@1|root,COG4121@2|Bacteria,1G0ZF@1117|Cyanobacteria,1GYQ5@1129|Synechococcus	1117|Cyanobacteria	S	S-adenosyl-L-methionine-dependent methyltransferase	-	-	-	-	Methyltransf_30
fig|1129.257.peg.532	aroA	K00800	3-phosphoshikimate 1-carboxyvinyltransferase [EC:2.5.1.19]	Metabolism; Amino acid metabolism; Phenylalanine, tyrosine and tryptophan biosynthesis	COG0128*	5-enolpyruvylshikimate-3-phosphate synthase	Amino acid transport and metabolism	PF00275 [EPSP synthase (3-phosphoshikimate 1-carboxyvinyltransferase)]		aroA	ko:K00800	K00800	aroA; 3-phosphoshikimate 1-carboxyvinyltransferase [EC:2.5.1.19]	331	aroA	ko:K00800	ko00400,ko01100,ko01110,ko01130,ko01230,map00400,map01100,map01110,map01130,map01230	M00022	R03460	RC00350	ko00000,ko00001,ko00002,ko01000	-	232348.ADXL01000054_gene1822	3.94e-291	797.0	COG0128@1|root,COG0128@2|Bacteria,1G1F9@1117|Cyanobacteria,1GYUJ@1129|Synechococcus	1117|Cyanobacteria	E	Catalyzes the transfer of the enolpyruvyl moiety of phosphoenolpyruvate (PEP) to the 5-hydroxyl of shikimate-3- phosphate (S3P) to produce enolpyruvyl shikimate-3-phosphate and inorganic phosphate	GO:0003674,GO:0003824,GO:0003866,GO:0006082,GO:0008150,GO:0008152,GO:0009058,GO:0009423,GO:0009987,GO:0016053,GO:0016740,GO:0016765,GO:0019752,GO:0043436,GO:0043648,GO:0043650,GO:0044237,GO:0044249,GO:0044281,GO:0044283,GO:0046394,GO:0046417,GO:0071704,GO:1901576	2.5.1.19	-	-	EPSP_synthase
fig|1129.257.peg.533	iscR	K13643	Rrf2 family transcriptional regulator, iron-sulfur cluster assembly transcription factor	Brite Hierarchies; Protein families: genetic information processing; Transcription factors	COG1959*	Predicted transcriptional regulator	Transcription	PF02082 [Transcriptional regulator]		iscR	K13643	K13643	iscR; Rrf2 family transcriptional regulator, iron-sulfur cluster assembly transcription factor	17	-	-	-	-	-	-	-	-	232348.ADXL01000054_gene1823	3.58e-87	258.0	COG1959@1|root,COG1959@2|Bacteria,1G541@1117|Cyanobacteria,1H0N1@1129|Synechococcus	1117|Cyanobacteria	K	transcriptional regulator	-	-	-	-	Rrf2
fig|1129.257.peg.534	ubiD	K03182	4-hydroxy-3-polyprenylbenzoate decarboxylase [EC:4.1.1.98]	Metabolism; Metabolism of cofactors and vitamins; Ubiquinone and other terpenoid-quinone biosynthesis	COG0043*	3-polyprenyl-4-hydroxybenzoate decarboxylase and related decarboxylases	Coenzyme metabolism	PF01977 [3-octaprenyl-4-hydroxybenzoate carboxy-lyase]		ubiD	ko:K03182	K03182	ubiD; 4-hydroxy-3-polyprenylbenzoate decarboxylase [EC:4.1.1.98]	511	ubiD	ko:K03182	ko00130,ko01100,ko01110,map00130,map01100,map01110	M00117	R04985,R04986	RC00391	ko00000,ko00001,ko00002,ko01000	-	180281.CPCC7001_698	0.0	949.0	COG0043@1|root,COG0043@2|Bacteria,1G09E@1117|Cyanobacteria,22S7U@167375|Cyanobium	1117|Cyanobacteria	H	Belongs to the UbiD family	GO:0003674,GO:0003824,GO:0005575,GO:0005622,GO:0005623,GO:0005737,GO:0005829,GO:0006732,GO:0006733,GO:0006743,GO:0006744,GO:0008150,GO:0008152,GO:0008694,GO:0009058,GO:0009108,GO:0009987,GO:0016829,GO:0016830,GO:0016831,GO:0042180,GO:0042181,GO:0044237,GO:0044249,GO:0044281,GO:0044283,GO:0044424,GO:0044444,GO:0044464,GO:0051186,GO:0051188,GO:0071704,GO:1901576,GO:1901661,GO:1901663	4.1.1.98	-	-	UbiD
fig|1129.257.peg.535	comB	K05979	2-phosphosulfolactate phosphatase [EC:3.1.3.71]	Metabolism; Energy metabolism; Methane metabolism	COG2045*	Phosphosulfolactate phosphohydrolase and related enzymes	General function prediction only|Coenzyme metabolism	PF04029 [2-phosphosulpholactate phosphatase]		comB	ko:K05979	K05979	comB; 2-phosphosulfolactate phosphatase [EC:3.1.3.71]	122	comB	ko:K05979	ko00680,ko01120,map00680,map01120	M00358	R05789	RC00428	ko00000,ko00001,ko00002,ko01000	-	232348.ADXL01000055_gene1892	1.43e-173	484.0	COG2045@1|root,COG2045@2|Bacteria,1G0EI@1117|Cyanobacteria,1GYVX@1129|Synechococcus	1117|Cyanobacteria	H	Belongs to the ComB family	GO:0003674,GO:0003824,GO:0016829,GO:0016830,GO:0016831,GO:0050545	3.1.3.71	-	-	2-ph_phosp
fig|1129.257.peg.536	NIT1, ybeM	K11206	deaminated glutathione amidase [EC:3.5.1.128]	Not Included in Pathway or Brite; Unclassified: metabolism; Enzymes with EC numbers	COG0388*	Predicted amidohydrolase	General function prediction only	PF00795 [Carbon-nitrogen hydrolase]		NIT1, ybeM	ko:K11206	K11206	NIT1, ybeM; deaminated glutathione amidase [EC:3.5.1.128]	248	-	ko:K11206	-	-	-	-	ko00000,ko01000	-	232348.ADXL01000055_gene1893	1.01e-188	525.0	COG0388@1|root,COG0388@2|Bacteria,1G103@1117|Cyanobacteria,1GYW0@1129|Synechococcus	1117|Cyanobacteria	S	Hydrolase	-	-	-	-	CN_hydrolase
fig|1129.257.peg.537	amiABC	K01448	N-acetylmuramoyl-L-alanine amidase [EC:3.5.1.28]	Human Diseases; Drug resistance: Antimicrobial; Cationic antimicrobial peptide (CAMP) resistance | Brite Hierarchies; Protein families: metabolism; Peptidoglycan biosynthesis and degradation proteins | Brite Hierarchies; Protein families: genetic information processing; Chromosome and associated proteins	COG0860*	N-acetylmuramoyl-L-alanine amidase	Cell envelope biogenesis, outer membrane	PF01520 [N-acetylmuramoyl-L-alanine amidase]		amiC	ko:K01448	K01448	amiABC; N-acetylmuramoyl-L-alanine amidase [EC:3.5.1.28]	115	amiC	ko:K01448	ko01503,map01503	M00727	R04112	RC00064,RC00141	ko00000,ko00001,ko00002,ko01000,ko01011,ko03036	-	232348.ADXL01000055_gene1894	1.43e-245	676.0	COG0860@1|root,COG0860@2|Bacteria,1G34A@1117|Cyanobacteria,1GZA0@1129|Synechococcus	1117|Cyanobacteria	M	Cell wall hydrolase	-	3.5.1.28	-	-	AMIN,Amidase_3
fig|1129.257.peg.538	murI	K01776	glutamate racemase [EC:5.1.1.3]	Metabolism; Metabolism of other amino acids; D-Glutamine and D-glutamate metabolism | Brite Hierarchies; Protein families: metabolism; Peptidoglycan biosynthesis and degradation proteins	COG0796*	Glutamate racemase	Cell envelope biogenesis, outer membrane	PF01177 [Asp/Glu/Hydantoin racemase]		murI	ko:K01776	K01776	murI; glutamate racemase [EC:5.1.1.3]	146	murI	ko:K01776	ko00471,ko01100,map00471,map01100	-	R00260	RC00302	ko00000,ko00001,ko01000,ko01011	-	232348.ADXL01000055_gene1895	7.33e-182	507.0	COG0796@1|root,COG0796@2|Bacteria,1G0W6@1117|Cyanobacteria,1GZ94@1129|Synechococcus	1117|Cyanobacteria	M	Provides the (R)-glutamate required for cell wall biosynthesis	GO:0000270,GO:0003674,GO:0003824,GO:0006022,GO:0006023,GO:0006024,GO:0006807,GO:0008150,GO:0008152,GO:0008881,GO:0009058,GO:0009059,GO:0009252,GO:0009273,GO:0009987,GO:0016853,GO:0016854,GO:0016855,GO:0030203,GO:0034645,GO:0036361,GO:0042546,GO:0043170,GO:0044036,GO:0044038,GO:0044085,GO:0044237,GO:0044249,GO:0044260,GO:0047661,GO:0070589,GO:0071554,GO:0071704,GO:0071840,GO:1901135,GO:1901137,GO:…	5.1.1.3	-	-	Asp_Glu_race
fig|1129.257.peg.539	SPS, sds	K05356	all-trans-nonaprenyl-diphosphate synthase [EC:2.5.1.84 2.5.1.85]	Metabolism; Metabolism of terpenoids and polyketides; Terpenoid backbone biosynthesis | Brite Hierarchies; Protein families: metabolism; Prenyltransferases	COG0142*	Geranylgeranyl pyrophosphate synthase	Coenzyme metabolism	PF00348 [Polyprenyl synthetase]		sds	ko:K05356	K05356	SPS, sds; all-trans-nonaprenyl-diphosphate synthase [EC:2.5.1.84 2.5.1.85]	223	sds	ko:K05356	ko00900,ko01110,map00900,map01110	-	R07267,R09250,R09251	RC00279	ko00000,ko00001,ko01000,ko01006	-	232348.ADXL01000055_gene1896	2.37e-224	619.0	COG0142@1|root,COG0142@2|Bacteria,1G0V7@1117|Cyanobacteria,1GZ8Q@1129|Synechococcus	1117|Cyanobacteria	H	Belongs to the FPP GGPP synthase family	-	2.5.1.84,2.5.1.85	-	-	polyprenyl_synt
fig|1129.257.peg.540	HDHD1	K17623	pseudouridine 5'-phosphatase [EC:3.1.3.96]	Brite Hierarchies; Protein families: metabolism; Protein phosphatases and associated proteins	COG0637*	Predicted phosphatase/phosphohexomutase	General function prediction only	PF00702 [haloacid dehalogenase-like hydrolase];PF13419 [Haloacid dehalogenase-like hydrolase]		PUDP, HDHD1	ko:K01838,ko:K17623	K17623	PUDP, HDHD1; pseudouridine 5'-phosphatase [EC:3.1.3.96]	35	-	ko:K01838,ko:K17623	ko00500,map00500	-	R02728,R11180,R11310	RC00017,RC00408	ko00000,ko00001,ko01000,ko01009	-	232348.ADXL01000055_gene1897	3.51e-142	404.0	COG0637@1|root,COG0637@2|Bacteria,1G328@1117|Cyanobacteria,1GZ4X@1129|Synechococcus	1117|Cyanobacteria	S	HAD-superfamily hydrolase subfamily IA, variant 3	-	3.1.3.96,5.4.2.6	-	-	HAD_2
fig|1129.257.peg.541	ACSS, acs	K01895	acetyl-CoA synthetase [EC:6.2.1.1]	Metabolism; Carbohydrate metabolism; Glycolysis / Gluconeogenesis | Metabolism; Carbohydrate metabolism; Pyruvate metabolism | Metabolism; Carbohydrate metabolism; Glyoxylate and dicarboxylate metabolism | Metabolism; Carbohydrate metabolism; Propanoate metabolism | Metabolism; Energy metabolism; Carbon fixation pathways in prokaryotes | Metabolism; Energy metabolism; Methane metabolism | Brite H…	COG0365*	Acyl-coenzyme A synthetases/AMP-(fatty) acid ligases	Lipid metabolism	PF00501 [AMP-binding enzyme];PF13193 [AMP-binding enzyme C-terminal domain];PF16177 [Acetyl-coenzyme A synthetase N-terminus]		acsA	ko:K01895	K01895	ACSS1_2, acs; acetyl-CoA synthetase [EC:6.2.1.1]	486	acsA	ko:K01895	ko00010,ko00620,ko00640,ko00680,ko00720,ko01100,ko01110,ko01120,ko01130,ko01200,map00010,map00620,map00640,map00680,map00720,map01100,map01110,map01120,map01130,map01200	M00357	R00235,R00236,R00316,R00926,R01354	RC00004,RC00012,RC00043,RC00070,RC02746,RC02816	ko00000,ko00001,ko00002,ko01000,ko01004	-	232348.ADXL01000055_gene1898	0.0	1328.0	COG0365@1|root,COG0365@2|Bacteria,1G0E7@1117|Cyanobacteria,1GZ2X@1129|Synechococcus	1117|Cyanobacteria	H	Catalyzes the conversion of acetate into acetyl-CoA (AcCoA), an essential intermediate at the junction of anabolic and catabolic pathways. AcsA undergoes a two-step reaction. In the first half reaction, AcsA combines acetate with ATP to form acetyl-adenylate (AcAMP) intermediate. In the second half reaction, it can then transfer the acetyl group from AcAMP to the sulfhydryl group of CoA, forming …	-	6.2.1.1	-	-	ACAS_N,AMP-binding,AMP-binding_C
fig|1129.257.peg.542	0	0	0	0	ENOG410XR9A*	Protein of unknown function (DUF1350)	Function unknown	PF07082 [Protein of unknown function (DUF1350)]		-	-			102	-	-	-	-	-	-	-	-	232348.ADXL01000055_gene1899	4.26e-149	421.0	COG1073@1|root,COG1073@2|Bacteria,1G0CQ@1117|Cyanobacteria,1GZTQ@1129|Synechococcus	1117|Cyanobacteria	S	Protein of unknown function (DUF1350)	-	-	-	-	DUF1350
fig|1129.257.peg.543	BCP, PRXQ, DOT5	K03564	peroxiredoxin Q/BCP [EC:1.11.1.15]	Not Included in Pathway or Brite; Unclassified: metabolism; Enzymes with EC numbers	COG1225*	Peroxiredoxin	Posttranslational modification, protein turnover, chaperones	PF00578 [AhpC/TSA family];PF08534 [Redoxin]		BCP, PRXQ, DOT5	ko:K03564	K03564	BCP, PRXQ, DOT5; thioredoxin-dependent peroxiredoxin [EC:1.11.1.24]	82	-	ko:K03564	-	-	-	-	ko00000,ko01000	-	232348.ADXL01000055_gene1900	5.69e-105	303.0	COG1225@1|root,COG1225@2|Bacteria,1G59X@1117|Cyanobacteria,1H0FU@1129|Synechococcus	1117|Cyanobacteria	O	bacterioferritin comigratory protein	-	1.11.1.15	-	-	AhpC-TSA
fig|1129.257.peg.544	dnaQ	K02342	DNA polymerase III subunit epsilon [EC:2.7.7.7]	Genetic Information Processing; Replication and repair; DNA replication | Genetic Information Processing; Replication and repair; Mismatch repair | Genetic Information Processing; Replication and repair; Homologous recombination | Brite Hierarchies; Protein families: genetic information processing; DNA replication proteins | Brite Hierarchies; Protein families: genetic information processing; DNA…	COG0847*	DNA polymerase III, epsilon subunit and related 3'-5' exonucleases	DNA replication, recombination and repair	PF00929 [Exonuclease]		dnaQ	ko:K02342	K02342	dnaQ; DNA polymerase III subunit epsilon [EC:2.7.7.7]	30	dnaQ	ko:K02342	ko00230,ko00240,ko01100,ko03030,ko03430,ko03440,map00230,map00240,map01100,map03030,map03430,map03440	M00260	R00375,R00376,R00377,R00378	RC02795	ko00000,ko00001,ko00002,ko01000,ko03032,ko03400	-	232348.ADXL01000055_gene1901	2.79e-174	491.0	COG0847@1|root,COG0847@2|Bacteria,1GC9S@1117|Cyanobacteria,1GZ59@1129|Synechococcus	1117|Cyanobacteria	L	COG0847 DNA polymerase III, epsilon subunit and related 3'-5' exonucleases	-	2.7.7.7	-	-	RNase_T
fig|1129.257.peg.545	#N/A	#N/A	#N/A	#N/A	#N/A	#N/A	#N/A	#N/A		-	-				#N/A	#N/A	#N/A	#N/A	#N/A	#N/A	#N/A	#N/A	#N/A	#N/A	#N/A	#N/A	#N/A	#N/A	#N/A	#N/A	#N/A	#N/A	#N/A	#N/A
fig|1129.257.peg.546	0	0	0	0	ENOG410Z4MJ*	0	Function unknown	0		-	-			12	-	-	-	-	-	-	-	-	232348.ADXL01000055_gene1902	5.89e-45	145.0	2A4Y7@1|root,30TK0@2|Bacteria,1GG1I@1117|Cyanobacteria,1H1IY@1129|Synechococcus	1117|Cyanobacteria	-	-	-	-	-	-	-
fig|1129.257.peg.547	0	0	0	0	ENOG410YSRT*	0	Function unknown	0		-	-			6	-	-	-	-	-	-	-	-	232348.ADXL01000055_gene1903	5.83e-65	199.0	2F84I@1|root,340HX@2|Bacteria,1GEMD@1117|Cyanobacteria,1H14K@1129|Synechococcus	1117|Cyanobacteria	-	-	-	-	-	-	Rho_N
fig|1129.257.peg.548	0	0	0	0	ENOG410Z5KM*	0	Function unknown	0		-	-			3	#N/A	#N/A	#N/A	#N/A	#N/A	#N/A	#N/A	#N/A	#N/A	#N/A	#N/A	#N/A	#N/A	#N/A	#N/A	#N/A	#N/A	#N/A	#N/A	#N/A
fig|1129.257.peg.549	0	0	0	0	ENOG410YTT8*	0	Function unknown	0		-	-			4	-	-	-	-	-	-	-	-	232348.ADXL01000055_gene1905	1.53e-60	186.0	2A5HM@1|root,30U7U@2|Bacteria,1GRM8@1117|Cyanobacteria,1H26R@1129|Synechococcus	1117|Cyanobacteria	-	-	-	-	-	-	-
fig|1129.257.peg.550	msrA	K07304	peptide-methionine (S)-S-oxide reductase [EC:1.8.4.11]	Not Included in Pathway or Brite; Unclassified: metabolism; Enzymes with EC numbers	COG0225*	Peptide methionine sulfoxide reductase	Posttranslational modification, protein turnover, chaperones	PF01625 [Peptide methionine sulfoxide reductase]		msrA	ko:K07304	K07304	msrA; peptide-methionine (S)-S-oxide reductase [EC:1.8.4.11]	124	msrA	ko:K07304	-	-	-	-	ko00000,ko01000	-	232348.ADXL01000055_gene1906	2.31e-179	499.0	COG0225@1|root,COG0225@2|Bacteria,1G1QF@1117|Cyanobacteria,1GYT4@1129|Synechococcus	1117|Cyanobacteria	C	Has an important function as a repair enzyme for proteins that have been inactivated by oxidation. Catalyzes the reversible oxidation-reduction of methionine sulfoxide in proteins to methionine	-	1.8.4.11	-	-	PMSR
fig|1129.257.peg.551	0	0	0	0	ENOG41121TQ*	0	Function unknown	0		rpaC	-			32	rpaC	-	-	-	-	-	-	-	232348.ADXL01000055_gene1907	7.38e-50	158.0	2CHD0@1|root,32S5S@2|Bacteria,1G7NT@1117|Cyanobacteria,1H13R@1129|Synechococcus	1117|Cyanobacteria	-	-	-	-	-	-	-
fig|1129.257.peg.552	mdlA, smdA	K18889	ATP-binding cassette, subfamily B, multidrug efflux pump	Environmental Information Processing; Membrane transport; ABC transporters | Brite Hierarchies; Protein families: signaling and cellular processes; Transporters	COG1132*	ABC-type multidrug transport system, ATPase and permease components	0	PF00005 [ABC transporter];PF00664 [ABC transporter transmembrane region]		mdlA, smdA	ko:K18889	K18889	mdlA, smdA; ATP-binding cassette, subfamily B, multidrug efflux pump	323	-	ko:K18889	ko02010,map02010	M00707	-	-	ko00000,ko00001,ko00002,ko02000	3.A.1.106.13,3.A.1.106.5	232348.ADXL01000055_gene1908	0.0	1043.0	COG1132@1|root,COG1132@2|Bacteria,1G0Z0@1117|Cyanobacteria,1GZCE@1129|Synechococcus	1117|Cyanobacteria	V	ABC-type multidrug transport system, ATPase and permease	-	-	-	-	ABC_membrane,ABC_tran
fig|1129.257.peg.553	0	0	0	0	ENOG41127MJ*	Protein of unknown function (DUF3288)	Function unknown	PF11691 [Protein of unknown function (DUF3288)]		-	-			35	-	-	-	-	-	-	-	-	232348.ADXL01000055_gene1909	3.32e-69	209.0	2CAZE@1|root,32Y24@2|Bacteria,1G7NB@1117|Cyanobacteria,1H1M7@1129|Synechococcus	1117|Cyanobacteria	S	Protein of unknown function (DUF3288)	-	-	-	-	DUF3288
fig|1129.257.peg.554	trpD	K00766	anthranilate phosphoribosyltransferase [EC:2.4.2.18]	Metabolism; Amino acid metabolism; Phenylalanine, tyrosine and tryptophan biosynthesis	COG0547*	Anthranilate phosphoribosyltransferase	Amino acid transport and metabolism	PF00591 [Glycosyl transferase family, a/b domain];PF02885 [Glycosyl transferase family, helical bundle domain]		trpD	ko:K00766	K00766	trpD; anthranilate phosphoribosyltransferase [EC:2.4.2.18]	174	trpD	ko:K00766	ko00400,ko01100,ko01110,ko01130,ko01230,map00400,map01100,map01110,map01130,map01230	M00023	R01073	RC00440	ko00000,ko00001,ko00002,ko01000	-	232348.ADXL01000055_gene1910	8.38e-218	604.0	COG0547@1|root,COG0547@2|Bacteria,1G05T@1117|Cyanobacteria,1GYPH@1129|Synechococcus	1117|Cyanobacteria	F	Catalyzes the transfer of the phosphoribosyl group of 5- phosphorylribose-1-pyrophosphate (PRPP) to anthranilate to yield N-(5'-phosphoribosyl)-anthranilate (PRA)	GO:0000162,GO:0003674,GO:0003824,GO:0004048,GO:0006082,GO:0006520,GO:0006568,GO:0006576,GO:0006586,GO:0006725,GO:0006807,GO:0008150,GO:0008152,GO:0008652,GO:0009058,GO:0009072,GO:0009073,GO:0009308,GO:0009309,GO:0009987,GO:0016053,GO:0016740,GO:0016757,GO:0016763,GO:0018130,GO:0019438,GO:0019752,GO:0034641,GO:0042401,GO:0042430,GO:0042435,GO:0043436,GO:0044106,GO:0044237,GO:0044238,GO:0044249,GO:…	2.4.2.18	-	-	Glycos_trans_3N,Glycos_transf_3
fig|1129.257.peg.555	carA, CPA1	K01956	carbamoyl-phosphate synthase small subunit [EC:6.3.5.5]	Metabolism; Nucleotide metabolism; Pyrimidine metabolism | Metabolism; Amino acid metabolism; Alanine, aspartate and glutamate metabolism	COG0505*	Carbamoylphosphate synthase small subunit	Nucleotide transport and metabolism|Amino acid transport and metabolism	PF00117 [Glutamine amidotransferase class-I];PF00988 [Carbamoyl-phosphate synthase small chain, CPSase domain]		carA	ko:K01956	K01956	carA, CPA1; carbamoyl-phosphate synthase small subunit [EC:6.3.5.5]	239	carA	ko:K01956	ko00240,ko00250,ko01100,map00240,map00250,map01100	M00051	R00256,R00575,R01395,R10948,R10949	RC00002,RC00010,RC00043,RC02750,RC02798,RC03314	ko00000,ko00001,ko00002,ko01000	-	232348.ADXL01000055_gene1911	3.78e-263	721.0	COG0505@1|root,COG0505@2|Bacteria,1G19V@1117|Cyanobacteria,1GYPV@1129|Synechococcus	1117|Cyanobacteria	F	Carbamoyl-phosphate synthetase glutamine chain	GO:0000050,GO:0005575,GO:0005622,GO:0005623,GO:0005737,GO:0005951,GO:0006082,GO:0006520,GO:0006525,GO:0006526,GO:0006807,GO:0008150,GO:0008152,GO:0008652,GO:0009058,GO:0009064,GO:0009084,GO:0009987,GO:0016053,GO:0019627,GO:0019752,GO:0032991,GO:0034641,GO:0043436,GO:0043603,GO:0043604,GO:0044237,GO:0044238,GO:0044249,GO:0044271,GO:0044281,GO:0044283,GO:0044424,GO:0044444,GO:0044464,GO:0046394,GO:…	6.3.5.5	-	-	CPSase_sm_chain,GATase
fig|1129.257.peg.556	rsbV	K04749	anti-sigma B factor antagonist	Brite Hierarchies; Protein families: genetic information processing; Transcription machinery	ENOG4111PFF*	stage II sporulation protein	Function unknown	PF01740 [STAS domain];PF13466 [STAS domain]		spoIIAA	-			71	spoIIAA	-	-	-	-	-	-	-	232348.ADXL01000055_gene1912	2e-75	225.0	COG1366@1|root,COG1366@2|Bacteria,1G6T5@1117|Cyanobacteria,1H1AX@1129|Synechococcus	1117|Cyanobacteria	T	Belongs to the anti-sigma-factor antagonist family	-	-	-	-	STAS
fig|1129.257.peg.557	K11145	K11145	ribonuclease III family protein [EC:3.1.26.-]	Brite Hierarchies; Protein families: genetic information processing; Ribosome biogenesis	COG1939*	Uncharacterized protein conserved in bacteria	Function unknown	0		mrnC	ko:K11145	K11145	mrnC; mini-ribonuclease III [EC:3.1.26.-]	29	mrnC	ko:K11145	-	-	-	-	ko00000,ko01000,ko03009	-	232348.ADXL01000055_gene1913	2.09e-72	218.0	COG1939@1|root,COG1939@2|Bacteria,1G6IR@1117|Cyanobacteria,1H0EI@1129|Synechococcus	1117|Cyanobacteria	J	Involved in correct processing of both the 5' and 3' ends of 23S rRNA precursor. Processes 30S rRNA precursor transcript even in absence of ribonuclease 3 (Rnc)	-	-	-	-	Ribonuclease_3
fig|1129.257.peg.558	rlmB	K03218	23S rRNA (guanosine2251-2'-O)-methyltransferase [EC:2.1.1.185]	Brite Hierarchies; Protein families: genetic information processing; Ribosome biogenesis	COG0566*	rRNA methylases	Translation, ribosomal structure and biogenesis	PF00588 [SpoU rRNA Methylase family];PF08032 [RNA 2'-O ribose methyltransferase substrate binding]		rlmB	ko:K03218	K03218	rlmB; 23S rRNA (guanosine2251-2'-O)-methyltransferase [EC:2.1.1.185]	134	rlmB	ko:K03218	-	-	-	-	ko00000,ko01000,ko03009	-	232348.ADXL01000055_gene1914	1.82e-304	840.0	COG0566@1|root,COG0566@2|Bacteria,1G1S0@1117|Cyanobacteria,1GYFJ@1129|Synechococcus	1117|Cyanobacteria	J	Belongs to the class IV-like SAM-binding methyltransferase superfamily. RNA methyltransferase TrmH family	GO:0000154,GO:0000451,GO:0000453,GO:0001510,GO:0003674,GO:0003824,GO:0005575,GO:0005622,GO:0005623,GO:0005737,GO:0005829,GO:0006139,GO:0006364,GO:0006396,GO:0006725,GO:0006807,GO:0008150,GO:0008152,GO:0008168,GO:0008171,GO:0008173,GO:0008649,GO:0008757,GO:0009451,GO:0009987,GO:0010467,GO:0016070,GO:0016072,GO:0016435,GO:0016740,GO:0016741,GO:0022613,GO:0031167,GO:0032259,GO:0034470,GO:0034641,GO:…	2.1.1.185	-	-	SpoU_methylase,SpoU_sub_bind
fig|1129.257.peg.559	0	0	0	0	ENOG4110165*	Domain of unknown function (DUF1816)	Function unknown	PF08846 [Domain of unknown function (DUF1816)]		-	-			29	-	-	-	-	-	-	-	-	232348.ADXL01000055_gene1915	2.43e-53	167.0	2A4J6@1|root,30T5T@2|Bacteria,1GNPR@1117|Cyanobacteria,1H1BK@1129|Synechococcus	1117|Cyanobacteria	S	Domain of unknown function (DUF1816)	-	-	-	-	DUF1816
fig|1129.257.peg.560	gatA, QRSL1	K02433	aspartyl-tRNA(Asn)/glutamyl-tRNA(Gln) amidotransferase subunit A [EC:6.3.5.6 6.3.5.7]	Genetic Information Processing; Translation; Aminoacyl-tRNA biosynthesis | Brite Hierarchies; Protein families: genetic information processing; Mitochondrial biogenesis	COG0154*	Asp-tRNAAsn/Glu-tRNAGln amidotransferase A subunit and related amidases	Translation, ribosomal structure and biogenesis	PF01425 [Amidase]		gatA	ko:K02433	K02433	gatA, QRSL1; aspartyl-tRNA(Asn)/glutamyl-tRNA(Gln) amidotransferase subunit A [EC:6.3.5.6 6.3.5.7]	406	gatA	ko:K02433	ko00970,ko01100,map00970,map01100	-	R03905,R04212	RC00010	ko00000,ko00001,ko01000,ko03029	-	232348.ADXL01000055_gene1916	0.0	924.0	COG0154@1|root,COG0154@2|Bacteria,1G0HS@1117|Cyanobacteria,1GZCX@1129|Synechococcus	1117|Cyanobacteria	J	Allows the formation of correctly charged Gln-tRNA(Gln) through the transamidation of misacylated Glu-tRNA(Gln) in organisms which lack glutaminyl-tRNA synthetase. The reaction takes place in the presence of glutamine and ATP through an activated gamma-phospho-Glu-tRNA(Gln)	-	6.3.5.6,6.3.5.7	-	-	Amidase
fig|1129.257.peg.561	dnaE	K02337	DNA polymerase III subunit alpha [EC:2.7.7.7]	Genetic Information Processing; Replication and repair; DNA replication | Genetic Information Processing; Replication and repair; Mismatch repair | Genetic Information Processing; Replication and repair; Homologous recombination | Brite Hierarchies; Protein families: genetic information processing; DNA replication proteins | Brite Hierarchies; Protein families: genetic information processing; DNA…	COG0587*	DNA polymerase III, alpha subunit	DNA replication, recombination and repair	PF02811 [PHP domain];PF07733 [Bacterial DNA polymerase III alpha subunit];PF14579 [Helix-hairpin-helix motif];PF17657 []		dnaE	ko:K02337	K02337	dnaE; DNA polymerase III subunit alpha [EC:2.7.7.7]	792	dnaE	ko:K02337	ko00230,ko00240,ko01100,ko03030,ko03430,ko03440,map00230,map00240,map01100,map03030,map03430,map03440	M00260	R00375,R00376,R00377,R00378	RC02795	ko00000,ko00001,ko00002,ko01000,ko03032,ko03400	-	232348.ADXL01000055_gene1917	0.0	2253.0	COG0587@1|root,COG0587@2|Bacteria,1G0US@1117|Cyanobacteria,1GZ5J@1129|Synechococcus	1117|Cyanobacteria	L	DNA polymerase	-	2.7.7.7	-	-	DNA_pol3_alpha,HHH_6,PHP,tRNA_anti-codon
fig|1129.257.peg.562	0	0	0	0	ENOG4111WJQ*	Protein of unknown function (DUF3464)	Function unknown	PF11947 [Protein of unknown function (DUF3464)]		-	-			37	-	-	-	-	-	-	-	-	232348.ADXL01000055_gene1918	6.91e-84	248.0	2AEZ6@1|root,314X7@2|Bacteria,1G6PQ@1117|Cyanobacteria,1H0W7@1129|Synechococcus	1117|Cyanobacteria	S	Protein of unknown function (DUF3464)	-	-	-	-	DUF3464
fig|1129.257.peg.563	RP-S15, MRPS15, rpsO	K02956	small subunit ribosomal protein S15	Genetic Information Processing; Translation; Ribosome | Brite Hierarchies; Protein families: genetic information processing; Ribosome	COG0184*	Ribosomal protein S15P/S13E	Translation, ribosomal structure and biogenesis	PF00312 [Ribosomal protein S15]		rpsO	ko:K02956	K02956	RP-S15, MRPS15, rpsO; small subunit ribosomal protein S15	70	rpsO	ko:K02956	ko03010,map03010	M00178,M00179	-	-	br01610,ko00000,ko00001,ko00002,ko03011	-	232348.ADXL01000055_gene1919	2.39e-55	172.0	COG0184@1|root,COG0184@2|Bacteria,1G7NP@1117|Cyanobacteria,1H0T3@1129|Synechococcus	1117|Cyanobacteria	J	One of the primary rRNA binding proteins, it binds directly to 16S rRNA where it helps nucleate assembly of the platform of the 30S subunit by binding and bridging several RNA helices of the 16S rRNA	GO:0005575,GO:0005622,GO:0005623,GO:0005737,GO:0005829,GO:0005840,GO:0015935,GO:0022626,GO:0022627,GO:0032991,GO:0043226,GO:0043228,GO:0043229,GO:0043232,GO:0044391,GO:0044422,GO:0044424,GO:0044444,GO:0044445,GO:0044446,GO:0044464,GO:1990904	-	-	-	Ribosomal_S15
fig|1129.257.peg.564	ruvA	K03550	holliday junction DNA helicase RuvA [EC:3.6.4.12]	Genetic Information Processing; Replication and repair; Homologous recombination | Brite Hierarchies; Protein families: genetic information processing; DNA repair and recombination proteins	COG0632*	Holliday junction resolvasome, DNA-binding subunit	DNA replication, recombination and repair	PF01330 [RuvA N terminal domain];PF07499 [RuvA, C-terminal domain];PF14520 [Helix-hairpin-helix domain]		ruvA	ko:K03550	K03550	ruvA; holliday junction DNA helicase RuvA [EC:5.6.2.4]	72	ruvA	ko:K03550	ko03440,map03440	-	-	-	ko00000,ko00001,ko01000,ko03400	-	232348.ADXL01000055_gene1920	5.46e-144	407.0	COG0632@1|root,COG0632@2|Bacteria,1G18Y@1117|Cyanobacteria,1GYCK@1129|Synechococcus	1117|Cyanobacteria	L	The RuvA-RuvB complex in the presence of ATP renatures cruciform structure in supercoiled DNA with palindromic sequence, indicating that it may promote strand exchange reactions in homologous recombination. RuvAB is a helicase that mediates the Holliday junction migration by localized denaturation and reannealing. RuvA stimulates, in the presence of DNA, the weak ATPase activity of RuvB	-	3.6.4.12	-	-	HHH_5,RuvA_C,RuvA_N
fig|1129.257.peg.565	0	0	0	0	ENOG4111YDK*	0	Function unknown	0		-	-			17	-	-	-	-	-	-	-	-	232348.ADXL01000055_gene1921	3.1e-96	281.0	2DZGV@1|root,32VA9@2|Bacteria,1G881@1117|Cyanobacteria,1GZPE@1129|Synechococcus	1117|Cyanobacteria	-	-	-	-	-	-	-
fig|1129.257.peg.566	sam	K15270	S-adenosylmethionine uptake transporter	Brite Hierarchies; Protein families: signaling and cellular processes; Transporters	COG0697*	Permeases of the drug/metabolite transporter (DMT) superfamily	General function prediction only|Amino acid transport and metabolism|Carbohydrate transport and metabolism	PF00892 [EamA-like transporter family]		-	-			114	-	-	-	-	-	-	-	-	232348.ADXL01000055_gene1922	2.98e-190	530.0	COG0697@1|root,COG0697@2|Bacteria,1GHP7@1117|Cyanobacteria,1GYUN@1129|Synechococcus	1117|Cyanobacteria	EG	COG0697 Permeases of the drug metabolite transporter (DMT) superfamily	-	-	-	-	EamA
fig|1129.257.peg.567	dnaG	K02316	DNA primase [EC:2.7.7.101]	Genetic Information Processing; Replication and repair; DNA replication | Brite Hierarchies; Protein families: genetic information processing; DNA replication proteins	COG0358*	DNA primase (bacterial type)	DNA replication, recombination and repair	PF01807 [CHC2 zinc finger];PF08275 [DNA primase catalytic core, N-terminal domain];PF13155 [Toprim-like];PF13662 [Toprim domain]		dnaG	ko:K02316	K02316	dnaG; DNA primase [EC:2.7.7.101]	366	dnaG	ko:K02316	ko03030,map03030	-	-	-	ko00000,ko00001,ko01000,ko03032	-	232348.ADXL01000055_gene1923	0.0	1346.0	COG0358@1|root,COG0358@2|Bacteria,1G0TV@1117|Cyanobacteria,1GZ6N@1129|Synechococcus	1117|Cyanobacteria	L	RNA polymerase that catalyzes the synthesis of short RNA molecules used as primers for DNA polymerase during DNA replication	-	-	-	-	DnaB_bind,Toprim_2,Toprim_N,zf-CHC2
fig|1129.257.peg.568	0	0	0	0	ENOG410Z93F*	0	Function unknown	0		-	-			8	-	-	-	-	-	-	-	-	232348.ADXL01000055_gene1924	7.34e-48	154.0	2A4SU@1|root,2ZF6B@2|Bacteria,1GGG7@1117|Cyanobacteria	1117|Cyanobacteria	-	-	-	-	-	-	-
fig|1129.257.peg.569	umuC	K03502	DNA polymerase V	Brite Hierarchies; Protein families: genetic information processing; DNA repair and recombination proteins	COG0389*	Nucleotidyltransferase/DNA polymerase involved in DNA repair	DNA replication, recombination and repair	PF00817 [impB/mucB/samB family];PF11799 [impB/mucB/samB family C-terminal domain];PF13438 [Domain of unknown function (DUF4113)]		umuC	ko:K03502	K03502	umuC; DNA polymerase V	175	umuC	ko:K03502	-	-	-	-	ko00000,ko03400	-	232348.ADXL01000055_gene1925	9.37e-294	803.0	COG0389@1|root,COG0389@2|Bacteria,1G07F@1117|Cyanobacteria,1GYJ8@1129|Synechococcus	1117|Cyanobacteria	L	Nucleotidyltransferase DNA polymerase involved in DNA repair	-	-	-	-	DUF4113,IMS,IMS_C
fig|1129.257.peg.570	umuD	K03503	DNA polymerase V [EC:3.4.21.-]	Brite Hierarchies; Protein families: metabolism; Peptidases | Brite Hierarchies; Protein families: genetic information processing; DNA repair and recombination proteins	COG1974*	SOS-response transcriptional repressors (RecA-mediated autopeptidases)	Signal transduction mechanisms|Transcription	PF00717 [Peptidase S24-like]		umuD	ko:K03503	K03503	umuD; DNA polymerase V [EC:3.4.21.-]	79	umuD	ko:K03503	-	-	-	-	ko00000,ko01000,ko01002,ko03400	-	232348.ADXL01000055_gene1926	3.26e-90	265.0	COG1974@1|root,COG1974@2|Bacteria,1G6T1@1117|Cyanobacteria,1H08K@1129|Synechococcus	1117|Cyanobacteria	L	Belongs to the peptidase S24 family	-	-	-	-	Peptidase_S24
fig|1129.257.peg.571	0	K01442	choloylglycine hydrolase [EC:3.5.1.24]	Metabolism; Lipid metabolism; Primary bile acid biosynthesis | Metabolism; Lipid metabolism; Secondary bile acid biosynthesis	COG3049*	Penicillin V acylase and related amidases	Cell envelope biogenesis, outer membrane	PF02275 [Linear amide C-N hydrolases, choloylglycine hydrolase family]		cbh	ko:K01442	K01442	cbh; choloylglycine hydrolase [EC:3.5.1.24]	121	-	ko:K01442	ko00120,ko00121,ko01100,map00120,map00121,map01100	-	R02797,R03975,R03977,R04486,R04487,R05835	RC00090,RC00096	ko00000,ko00001,ko01000	-	232348.ADXL01000055_gene1927	1.66e-247	682.0	COG3049@1|root,COG3049@2|Bacteria,1G3YJ@1117|Cyanobacteria,1H0DT@1129|Synechococcus	1117|Cyanobacteria	M	Linear amide C-N hydrolases, choloylglycine hydrolase family	-	3.5.1.24	-	-	CBAH
fig|1129.257.peg.572	0	0	0	0	ENOG410YSSH*	0	Function unknown	0		-	-			31	-	-	-	-	-	-	-	-	232348.ADXL01000055_gene1928	5.1e-58	184.0	2B9DG@1|root,322R8@2|Bacteria,1GERE@1117|Cyanobacteria,1H0TU@1129|Synechococcus	1117|Cyanobacteria	-	-	-	-	-	-	-
fig|1129.257.peg.573	0	0	0	0	ENOG4111W3N*	Pentapeptide repeat-containing protein	Function unknown	PF00805 [Pentapeptide repeats (8 copies)];PF13576 [Pentapeptide repeats (9 copies)];PF13599 [Pentapeptide repeats (9 copies)]		-	-			67	-	-	-	-	-	-	-	-	232348.ADXL01000055_gene1929	5.12e-39	137.0	COG1357@1|root,COG1357@2|Bacteria,1G6QS@1117|Cyanobacteria,1H17C@1129|Synechococcus	1117|Cyanobacteria	S	low-complexity proteins	-	-	-	-	Pentapeptide
fig|1129.257.peg.574	0	0	0	0	ENOG410YV67*	0	Function unknown	0		-	-			9	-	-	-	-	-	-	-	-	232348.ADXL01000055_gene1930	1.5e-52	164.0	2DHFE@1|root,2ZZIK@2|Bacteria,1GNM7@1117|Cyanobacteria,1H14S@1129|Synechococcus	1117|Cyanobacteria	-	-	-	-	-	-	-
fig|1129.257.peg.575	yraN	K07460	putative endonuclease	Not Included in Pathway or Brite; Unclassified: genetic information processing; Replication and repair	ENOG410ZN6C*	UPF0102 protein	Replication, recombination and repair	PF02021 [Uncharacterised protein family UPF0102]		yraN	ko:K07460	K07460	yraN; putative endonuclease	23	-	ko:K07460	-	-	-	-	ko00000	-	232348.ADXL01000055_gene1931	1.13e-84	249.0	COG0792@1|root,COG0792@2|Bacteria,1G7PN@1117|Cyanobacteria,1H1DM@1129|Synechococcus	1117|Cyanobacteria	L	Belongs to the UPF0102 family	-	-	-	-	UPF0102
fig|1129.257.peg.576	ksgA	K02528	16S rRNA (adenine1518-N6/adenine1519-N6)-dimethyltransferase [EC:2.1.1.182]	Brite Hierarchies; Protein families: genetic information processing; Ribosome biogenesis	COG0030*	Dimethyladenosine transferase (rRNA methylation)	Translation, ribosomal structure and biogenesis	PF00398 [Ribosomal RNA adenine dimethylase]		ksgA	ko:K02528	K02528	ksgA; 16S rRNA (adenine1518-N6/adenine1519-N6)-dimethyltransferase [EC:2.1.1.182]	66	ksgA	ko:K02528	-	-	R10716	RC00003,RC03257	ko00000,ko01000,ko03009	-	232348.ADXL01000055_gene1933	5.39e-179	504.0	COG0030@1|root,COG0030@2|Bacteria,1G03N@1117|Cyanobacteria,1GZ58@1129|Synechococcus	1117|Cyanobacteria	J	Specifically dimethylates two adjacent adenosines (A1518 and A1519) in the loop of a conserved hairpin near the 3'-end of 16S rRNA in the 30S particle. May play a critical role in biogenesis of 30S subunits	GO:0000154,GO:0000179,GO:0001510,GO:0003674,GO:0003824,GO:0005575,GO:0005622,GO:0005623,GO:0005737,GO:0006139,GO:0006364,GO:0006396,GO:0006725,GO:0006807,GO:0008150,GO:0008152,GO:0008168,GO:0008170,GO:0008173,GO:0008649,GO:0008757,GO:0009451,GO:0009987,GO:0010467,GO:0016070,GO:0016072,GO:0016433,GO:0016740,GO:0016741,GO:0022613,GO:0031167,GO:0032259,GO:0034470,GO:0034641,GO:0034660,GO:0042254,GO:…	2.1.1.182	-	-	RrnaAD
fig|1129.257.peg.577	ispE	K00919	4-diphosphocytidyl-2-C-methyl-D-erythritol kinase [EC:2.7.1.148]	Metabolism; Metabolism of terpenoids and polyketides; Terpenoid backbone biosynthesis	COG1947*	4-diphosphocytidyl-2C-methyl-D-erythritol 2-phosphate synthase	Lipid metabolism	0		ispE	ko:K00919	K00919	ispE; 4-diphosphocytidyl-2-C-methyl-D-erythritol kinase [EC:2.7.1.148]	173	ispE	ko:K00919	ko00900,ko01100,ko01110,ko01130,map00900,map01100,map01110,map01130	M00096	R05634	RC00002,RC01439	ko00000,ko00001,ko00002,ko01000	-	232348.ADXL01000055_gene1934	5.63e-189	528.0	COG1947@1|root,COG1947@2|Bacteria,1G0YY@1117|Cyanobacteria,1GZVI@1129|Synechococcus	1117|Cyanobacteria	F	Catalyzes the phosphorylation of the position 2 hydroxy group of 4-diphosphocytidyl-2C-methyl-D-erythritol	GO:0003674,GO:0003824,GO:0006793,GO:0006796,GO:0008150,GO:0008152,GO:0009987,GO:0016301,GO:0016310,GO:0016740,GO:0016772,GO:0016773,GO:0044237,GO:0050515	2.7.1.148	-	-	GHMP_kinases_C,GHMP_kinases_N
fig|1129.257.peg.578	0	0	0	0	ENOG410Z0KY*	Protein of unknown function (DUF3082)	Function unknown	PF11282 [Protein of unknown function (DUF3082)]		-	-			13	-	-	-	-	-	-	-	-	232348.ADXL01000055_gene1935	6.17e-63	194.0	2A3TP@1|root,30SBJ@2|Bacteria,1GNE7@1117|Cyanobacteria,1H0TZ@1129|Synechococcus	1117|Cyanobacteria	S	Protein of unknown function (DUF3082)	-	-	-	-	DUF3082
fig|1129.257.peg.579	0	0	0	0	0	0	0	0		-	-			10	#N/A	#N/A	#N/A	#N/A	#N/A	#N/A	#N/A	#N/A	#N/A	#N/A	#N/A	#N/A	#N/A	#N/A	#N/A	#N/A	#N/A	#N/A	#N/A	#N/A
fig|1129.257.peg.580	PDHB, pdhB	K00162	pyruvate dehydrogenase E1 component beta subunit [EC:1.2.4.1]	Metabolism; Carbohydrate metabolism; Glycolysis / Gluconeogenesis | Metabolism; Carbohydrate metabolism; Citrate cycle (TCA cycle) | Metabolism; Carbohydrate metabolism; Pyruvate metabolism | Environmental Information Processing; Signal transduction; HIF-1 signaling pathway | Organismal Systems; Endocrine system; Glucagon signaling pathway | Human Diseases; Cancers: Overview; Central carbon metab…	COG0022*	Pyruvate/2-oxoglutarate dehydrogenase complex, dehydrogenase (E1) component, eukaryotic type, beta subunit	Energy production and conversion	PF02779 [Transketolase, pyrimidine binding domain];PF02780 [Transketolase, C-terminal domain]		pdhB	ko:K00162	K00162	PDHB, pdhB; pyruvate dehydrogenase E1 component beta subunit [EC:1.2.4.1]	272	pdhB	ko:K00162	ko00010,ko00020,ko00620,ko01100,ko01110,ko01120,ko01130,ko01200,ko04066,ko04922,ko05230,map00010,map00020,map00620,map01100,map01110,map01120,map01130,map01200,map04066,map04922,map05230	M00307	R00014,R00209,R01699,R03270	RC00004,RC00027,RC00627,RC02742,RC02744,RC02882	br01601,ko00000,ko00001,ko00002,ko01000	-	232348.ADXL01000055_gene1937	1.2e-235	648.0	COG0022@1|root,COG0022@2|Bacteria,1G246@1117|Cyanobacteria,1GZ42@1129|Synechococcus	1117|Cyanobacteria	C	COG0022 Pyruvate 2-oxoglutarate dehydrogenase complex, dehydrogenase (E1) component, eukaryotic type, beta subunit	-	1.2.4.1	-	-	Transket_pyr,Transketolase_C
fig|1129.257.peg.581	secD	K03072	preprotein translocase subunit SecD	Genetic Information Processing; Folding, sorting and degradation; Protein export | Environmental Information Processing; Membrane transport; Bacterial secretion system | Brite Hierarchies; Protein families: signaling and cellular processes; Secretion system	COG0342*	Preprotein translocase subunit SecD	0	PF02355 [Protein export membrane protein]		secD	ko:K03072	K03072	secD; preprotein translocase subunit SecD	237	secD	ko:K03072	ko03060,ko03070,map03060,map03070	M00335	-	-	ko00000,ko00001,ko00002,ko02044	2.A.6.4,3.A.5.2,3.A.5.7	232348.ADXL01000055_gene1938	1.61e-286	789.0	COG0342@1|root,COG0342@2|Bacteria,1G053@1117|Cyanobacteria,1GYPU@1129|Synechococcus	1117|Cyanobacteria	U	Part of the Sec protein translocase complex. Interacts with the SecYEG preprotein conducting channel. SecDF uses the proton motive force (PMF) to complete protein translocation after the ATP-dependent function of SecA	GO:0005575,GO:0005623,GO:0005886,GO:0005887,GO:0006810,GO:0008104,GO:0008150,GO:0015031,GO:0015833,GO:0016020,GO:0016021,GO:0031224,GO:0031226,GO:0033036,GO:0042886,GO:0044425,GO:0044459,GO:0044464,GO:0045184,GO:0051179,GO:0051234,GO:0071702,GO:0071705,GO:0071944	-	-	-	SecD_SecF,Sec_GG
[truncated: 2,071 more rows]

## Sheet: YX04-3_annotation
YX04-3 annotation	Diamond Blast
#										Combined from BLASTKOALA&eggnogmapper		BLASTKOALA			Eggnog-mapper
query	Gene name	Tax	KEGG ID	KEGGFUN	KEGGPATH	COG ID	COGFUN	COGPATH	PFAM	Combined_name	Combined KO	BEST_KO	Definition	Score	Preferred_name	KEGG_ko	KEGG_Pathway	KEGG_Module	KEGG_Reaction	KEGG_rclass	BRITE	KEGG_TC	seed_ortholog	evalue	score	eggNOG_OGs	max_annot_lvl	COG_category	Description	GOs	EC	CAZy	BiGG_Reaction	PFAMs
[truncated: 2,695 more rows]
