# Supplementary material for: Genomic and Transcriptomic Insights into Salinity Tolerance-Based Niche Differentiation of Synechococcus Clades in Estuarine and Coastal Waters
Source: mSystems. 2023 Jan 9;8(1):e01106-22. doi: 10.1128/msystems.01106-22 (PMC9948718; doi:10.1128/msystems.01106-22)
Supplement: DATA SET S3 [file msystems.01106-22-s0008.xlsx]

## Sheet: GSEA_LvsH
	Kegg_Pathway	Description	DEG_number	enrichmentScore	NES	pvalue	p.adjust	qvalues	rank	leading_edge	core_enrichment
ko00195	ko00195: Photosynthesis	ko00195	49	0.763445	4.19885	0.00174216	0.0114796	0.00839152	79	tags=81%, list=15%, signal=76%	1129.257.peg.481/1129.257.peg.1212/1129.257.peg.828/1129.257.peg.2594/1129.257.peg.1940/1129.257.peg.1937/1129.257.peg.603/1129.257.peg.1938/1129.257.peg.1522/1129.257.peg.1983/1129.257.peg.109/1129.257.peg.107/1129.257.peg.1587/1129.257.peg.2075/1129.257.peg.509/1129.257.peg.1834/1129.257.peg.1280/1129.257.peg.2630/1129.257.peg.2639/1129.257.peg.2629/1129.257.peg.227/1129.257.peg.83/1129.257.peg…
ko03010	ko03010: Ribosome	ko03010	48	0.589002	3.22459	0.00178571	0.0114796	0.00839152	178	tags=82%, list=34%, signal=59%	1129.257.peg.726/1129.257.peg.2172/1129.257.peg.1468/1129.257.peg.2331/1129.257.peg.2332/1129.257.peg.1243/1129.257.peg.1245/1129.257.peg.1246/1129.188.peg.2237/1129.257.peg.1241/1129.257.peg.725/1129.257.peg.1240/1129.257.peg.959/1129.257.peg.1237/1129.257.peg.1247/1129.257.peg.1242/1129.257.peg.2329/1129.257.peg.1248/1129.257.peg.1244/1129.257.peg.1254/1129.257.peg.1251/1129.257.peg.1238/1129.2…
ko00190	ko00190: Oxidative phosphorylation	ko00190	33	0.447729	2.1884	0.00179533	0.0114796	0.00839152	186	tags=76%, list=36%, signal=52%	1129.257.peg.83/1129.257.peg.82/1129.257.peg.55/1129.257.peg.462/1129.257.peg.1289/1129.257.peg.56/1129.257.peg.60/1129.257.peg.59/1129.257.peg.54/1129.257.peg.58/1129.257.peg.57/1129.257.peg.1290/1129.257.peg.2422/1129.257.peg.2412/1129.257.peg.2413/1129.257.peg.2410/1129.257.peg.2385/1129.257.peg.2411/1129.257.peg.1236/1129.257.peg.1764/1129.257.peg.1933/1129.257.peg.1934/1129.257.peg.1483/1129…
ko00196	ko00196: Photosynthesis - antenna proteins	ko00196	16	0.896955	3.44994	0.00186567	0.0114796	0.00839152	47	tags=94%, list=9%, signal=88%	1129.257.peg.2650/1129.188.peg.2169/1129.257.peg.1679/1129.257.peg.644/1129.257.peg.50/1129.257.peg.1341/1129.257.peg.49/1129.257.peg.48/1129.257.peg.1192/1129.257.peg.1587/1129.257.peg.2652/1129.257.peg.1107/1129.257.peg.51/1129.257.peg.1193/1129.257.peg.729
ko00500	ko00500: Starch and sucrose metabolism	ko00500	17	-0.548012	-2.22137	0.00215517	0.0114796	0.00839152	77	tags=59%, list=15%, signal=52%	1129.257.peg.1060/1129.257.peg.1028/1129.257.peg.193/1129.257.peg.2483/1129.257.peg.2035/1129.257.peg.784/1129.257.peg.1080/1129.257.peg.1989/1129.257.peg.853
ko02010	ko02010: ABC transporters	ko02010	26	-0.466145	-2.16682	0.00223214	0.0114796	0.00839152	125	tags=58%, list=24%, signal=46%	1129.257.peg.2135/1129.257.peg.2236/1129.257.peg.2235/1129.257.peg.2054/1129.257.peg.2234/1129.257.peg.1070/1129.257.peg.2232/1129.257.peg.788/1129.257.peg.1068/1129.257.peg.1069/1129.257.peg.2053/1129.257.peg.786/1129.257.peg.1074/1129.257.peg.1071
ko02026	ko02026: Biofilm formation - Escherichia coli	ko02026	19	-0.450885	-1.92011	0.010661	0.0445269	0.0325489	175	tags=79%, list=34%, signal=54%	1129.257.peg.1971/1129.257.peg.733/1129.257.peg.2306/1129.257.peg.1621/1129.257.peg.1049/1129.257.peg.2602/1129.257.peg.1098/1129.257.peg.882/1129.257.peg.2244/1129.257.peg.1781/1129.257.peg.1060/1129.257.peg.1028/1129.257.peg.2459/1129.257.peg.193
ko00030	ko00030: Pentose phosphate pathway	ko00030	13	0.499329	1.79222	0.0111317	0.0445269	0.0325489	131	tags=62%, list=25%, signal=47%	1129.257.peg.678/1129.257.peg.429/1129.257.peg.681/1129.257.peg.1335/1129.257.peg.953/1129.257.peg.677/1129.257.peg.1586/1129.257.peg.11
ko03030	ko03030: DNA replication	ko03030	15	-0.469797	-1.80843	0.0130435	0.0469565	0.0343249	105	tags=53%, list=20%, signal=44%	1129.257.peg.2283/1129.257.peg.1616/1129.257.peg.2456/1129.257.peg.866/1129.257.peg.2275/1129.257.peg.1615/1129.257.peg.2610
Note: a putative ribosome gene RP-L4, MRPL4, rplD was not shown in Fig. 7

## Sheet: Photosynthesis
	ORF	Log2FC	Preferred_name	Name_Nr Blast	KALABLAST_ko	KALABLAST_name	nr_database	KEGG_PATHWAY
ko00195: Photosynthesis	1129.257.peg.410	-4.65935	pufM	0	0	0	ko:K02703,ko:K08928,ko:K08929	ko:K02703,ko:K08928,ko:K08929	ko00195,ko01100,ko02020,map00195,map01100,map02020
	1129.257.peg.1731	-3.16595	petC	0	K02636	petC; cytochrome b6-f complex iron-sulfur subunit [EC:7.1.1.6]	ko:K02636	ko:K02636	ko00195,ko01100,map00195,map01100
	1129.257.peg.1726	-2.57847	psbA	0	K02703	psbA; photosystem II P680 reaction center D1 protein [EC:1.10.3.9]	ko:K02703	ko:K02703	ko00195,ko01100,map00195,map01100
	1129.257.peg.2518	1.3417	psbP	0	K02717	psbP; photosystem II oxygen-evolving enhancer protein 2	ko:K02717	ko:K02717	ko00195,ko01100,map00195,map01100
	1129.257.peg.586	1.49094	psb28	0	K08903	psb28; photosystem II 13kDa protein	ko:K08903	ko:K08903	ko00195,ko01100,map00195,map01100
	1129.257.peg.1301	1.84248	psbD	0	K02706	psbD; photosystem II P680 reaction center D2 protein [EC:1.10.3.9]	ko:K02706	ko:K02706	ko00195,ko01100,map00195,map01100
	1129.257.peg.62	1.98569	petF1	0	K02639	petF; ferredoxin	ko:K02639	ko:K02639	ko00195,map00195
	1129.257.peg.1899	2.12947	psbK	0	K02712	psbK; photosystem II PsbK protein	ko:K02712	ko:K02712	ko00195,ko01100,map00195,map01100
	1129.257.peg.444	2.16241	psb27	0	K08902	psb27; photosystem II Psb27 protein	ko:K08902	ko:K08902	ko00195,ko01100,map00195,map01100
	1129.257.peg.1290	2.38474	petB	0	K02635	petB; cytochrome b6	ko:K02635,ko:K03887	ko:K02635,ko:K03887	ko00190,ko00195,ko01100,map00190,map00195,map01100
	1129.257.peg.1515	2.41456	petA	0	K02634	petA; apocytochrome f	ko:K02634,ko:K19713	ko:K02634,ko:K19713	ko00195,ko01100,map00195,map01100
	1129.257.peg.57	2.44477	atpF	0	K02109	ATPF0B, atpF; F-type H+-transporting ATPase subunit b	ko:K02109,ko:K18682	ko:K02109,ko:K18682	ko00190,ko00195,ko01100,ko03018,map00190,map00195,map01100,map03018
	1129.257.peg.58	2.44649	atpH	0	K02113	ATPF1D, atpH; F-type H+-transporting ATPase subunit delta	ko:K02113	ko:K02113	ko00190,ko00195,ko01100,map00190,map00195,map01100
	1129.257.peg.54	2.50717	atpI	0	K02108	ATPF0A, atpB; F-type H+-transporting ATPase subunit a	ko:K02108	ko:K02108	ko00190,ko00195,ko01100,map00190,map00195,map01100
	1129.257.peg.1516	2.54957	petC	0	K02636	petC; cytochrome b6-f complex iron-sulfur subunit [EC:7.1.1.6]	ko:K02636	ko:K02636	ko00195,ko01100,map00195,map01100
	1129.257.peg.59	2.58974	atpA	0	K02111	ATPF1A, atpA; F-type H+/Na+-transporting ATPase subunit alpha [EC:7.1.2.2 7.2.2.1]	ko:K02111	ko:K02111	ko00190,ko00195,ko01100,map00190,map00195,map01100
	1129.257.peg.60	2.60809	atpG	0	K02115	ATPF1G, atpG; F-type H+-transporting ATPase subunit gamma	ko:K02115	ko:K02115	ko00190,ko00195,ko01100,map00190,map00195,map01100
	1129.257.peg.56	2.64614	atpF	0	K02109	ATPF0B, atpF; F-type H+-transporting ATPase subunit b	ko:K02109	ko:K02109	ko00190,ko00195,ko01100,map00190,map00195,map01100
	1129.257.peg.1289	2.72138	petD	0	K02637	petD; cytochrome b6-f complex subunit 4	ko:K00412,ko:K02635,ko:K02637,ko:K03887,ko:K03891,ko:K15879	ko:K00412,ko:K02635,ko:K02637,ko:K03887,ko:K03891,ko:K15879	ko00190,ko00195,ko01100,ko02020,ko04260,ko04714,ko04932,ko05010,ko05012,ko05016,map00190,map00195,map01100,map02020,map04260,map04714,map04932,map05010,map05012,map05016
	1129.257.peg.55	2.75305	atpE	0	K02110	ATPF0C, atpE; F-type H+-transporting ATPase subunit c	ko:K02110	ko:K02110	ko00190,ko00195,ko01100,map00190,map00195,map01100
	1129.257.peg.226	2.78261	psbC	0	K02705	psbC; photosystem II CP43 chlorophyll apoprotein	ko:K02705	ko:K02705	ko00195,ko01100,map00195,map01100
	1129.257.peg.82	2.87328	atpC	0	K02114	ATPF1E, atpC; F-type H+-transporting ATPase subunit epsilon	ko:K02114	ko:K02114	ko00190,ko00195,ko01100,map00190,map00195,map01100
	1129.257.peg.1874	2.9395	psbH	0	K02709	psbH; photosystem II PsbH protein	ko:K02709	ko:K02709	ko00195,ko01100,map00195,map01100
	1129.257.peg.83	2.96491	atpD	0	K02112	ATPF1B, atpD; F-type H+/Na+-transporting ATPase subunit beta [EC:7.1.2.2 7.2.2.1]	ko:K02112	ko:K02112	ko00190,ko00195,ko01100,map00190,map00195,map01100
	1129.257.peg.227	2.97996	psbD	0	K02706	psbD; photosystem II P680 reaction center D2 protein [EC:1.10.3.9]	ko:K02706	ko:K02706	ko00195,ko01100,map00195,map01100
	1129.257.peg.2629	3.06269	psaA	0	K02689	psaA; photosystem I P700 chlorophyll a apoprotein A1	ko:K02689	ko:K02689	ko00195,ko01100,map00195,map01100
	1129.257.peg.2639	3.08583	psbB	0	K02704	psbB; photosystem II CP47 chlorophyll apoprotein	ko:K02704	ko:K02704	ko00195,ko01100,map00195,map01100
	1129.257.peg.2630	3.11871	psaB	0	K02690	psaB; photosystem I P700 chlorophyll a apoprotein A2	ko:K02690	ko:K02690	ko00195,ko01100,map00195,map01100
	1129.257.peg.1280	3.18583	psaL	0	K02699	psaL; photosystem I subunit XI	ko:K02699	ko:K02699	ko00195,ko01100,map00195,map01100
	1129.257.peg.1834	3.20138	psbO	0	K02716	psbO; photosystem II oxygen-evolving enhancer protein 1	ko:K02716	ko:K02716	ko00195,ko01100,map00195,map01100
	1129.257.peg.509	3.2226	pufM	psbA	K02703	psbA; photosystem II P680 reaction center D1 protein [EC:1.10.3.9]	ko:K02703,ko:K08928,ko:K08929	ko:K02703,ko:K08928,ko:K08929	ko00195,ko01100,ko02020,map00195,map01100,map02020
	1129.257.peg.2075	3.3359	psbZ	0	K02724	psbZ; photosystem II PsbZ protein	ko:K02724	ko:K02724	ko00195,ko01100,map00195,map01100
	1129.257.peg.1587	3.34431	petH	0	K02641	petH; ferredoxin--NADP+ reductase [EC:1.18.1.2]	ko:K00528,ko:K02287,ko:K02641,ko:K15511	ko:K00528,ko:K02287,ko:K02641,ko:K15511	ko00195,ko00196,ko00362,ko01100,map00195,map00196,map00362,map01100
	1129.257.peg.107	3.37133	petF	0	K02639	petF; ferredoxin	ko:K00529,ko:K02639,ko:K04755,ko:K08952,ko:K08953,ko:K08954	ko:K00529,ko:K02639,ko:K04755,ko:K08952,ko:K08953,ko:K08954	ko00071,ko00195,ko00360,ko01120,ko01220,map00071,map00195,map00360,map01120,map01220
	1129.257.peg.109	3.41579	psbV	0	K02720	psbV; photosystem II cytochrome c550	ko:K02720	ko:K02720	ko00195,ko01100,map00195,map01100
	1129.257.peg.1983	3.45156	psaC	0	K02691	psaC; photosystem I subunit VII	ko:K00205,ko:K02573,ko:K02691	ko:K00205,ko:K02573,ko:K02691	ko00195,ko00680,ko01100,ko01120,ko01200,map00195,map00680,map01100,map01120,map01200
	1129.257.peg.1522	3.45391	psaF	0	K02694	psaF; photosystem I subunit III	ko:K02694	ko:K02694	ko00195,ko01100,map00195,map01100
	1129.257.peg.1938	3.45569	psbF	0	K02708	psbF; photosystem II cytochrome b559 subunit beta	ko:K02708	ko:K02708	ko00195,ko01100,map00195,map01100
	1129.257.peg.603	3.48648	psbU	0	K02719	psbU; photosystem II PsbU protein	ko:K02237,ko:K02719	ko:K02237,ko:K02719	ko00195,ko01100,map00195,map01100
	1129.257.peg.1937	3.52394	psbE	0	K02707	psbE; photosystem II cytochrome b559 subunit alpha	ko:K02707	ko:K02707	ko00195,ko01100,map00195,map01100
	1129.257.peg.1940	3.63289	psbJ	0	K02711	psbJ; photosystem II PsbJ protein	ko:K02711	ko:K02926	ko03010,map03010
	1129.257.peg.2594	3.67673	psaE	0	K02693	psaE; photosystem I subunit IV	ko:K02693	ko:K02693	ko00195,ko01100,map00195,map01100
	1129.257.peg.828	3.68546	psaK	0	K02698	psaK; photosystem I subunit X	ko:K02698	ko:K02698	ko00195,ko01100,map00195,map01100
	1129.257.peg.1212	3.86396	psaD	0	K02692	psaD; photosystem I subunit II	ko:K02692	ko:K02692	ko00195,ko01100,map00195,map01100
	1129.257.peg.481	4.30721	petJ	0	K08906	petJ; cytochrome c6	ko:K08906,ko:K12263	ko:K08906,ko:K12263	ko00195,map00195
	1129.188.peg.1228	2.9086	psbD	0	0	psaD; photosystem I subunit II	ko:K02692	ko:K02692	ko00195,ko01100,map00195,map01100
	1129.188.peg.1229	2.4512	psbD	0	0	psaD; photosystem I subunit II	ko:K02692	ko:K02692	ko00195,ko01100,map00195,map01100
	1129.188.peg.3023	2.81016	psbD	0	0	psaD; photosystem I subunit II	ko:K02692	ko:K02692	ko00195,ko01100,map00195,map01100

## Sheet: Antenna
			ORF	Log2FC	Preferred_name	KALABLAST_ko	KALABLAST_name	nr_database	KEGG_PATHWAY
ko00196: Photosynthesis - antenna proteins			1129.257.peg.48	3.57268	apcC	K02094	apcC; phycobilisome core linker protein	ko:K02094	ko00196,ko01100,map00196,map01100
			1129.257.peg.49	3.63465	apcB	K02093	apcB; allophycocyanin beta subunit	ko:K02093	ko00196,ko01100,map00196,map01100
			1129.257.peg.50	3.75579	apcA	K02092	apcA; allophycocyanin alpha subunit	ko:K02092	ko00196,ko01100,map00196,map01100
			1129.257.peg.51	3.04061	apcE	K02096	apcE; phycobilisome core-membrane linker protein	ko:K00973,ko:K02096	ko00196,ko00521,ko00523,ko00525,ko01100,ko01130,map00196,map00521,map00523,map00525,map01100,map01130
			1129.257.peg.644	3.89834	apcF	K02097	apcF; phycobilisome core component	ko:K02097	ko00196,ko01100,map00196,map01100
			1129.257.peg.729	2.86	apcD	K02095	apcD; allophycocyanin-B	ko:K02095	ko00196,ko01100,map00196,map01100
			1129.257.peg.1107	3.15146	0	K02286	cpcC; phycocyanin-associated rod linker protein	ko:K00973,ko:K02286,ko:K05378,ko:K05379,ko:K05380	ko00196,ko00521,ko00523,ko00525,ko01100,ko01130,map00196,map00521,map00523,map00525,map01100,map01130
			1129.257.peg.1192	3.3725	cpcE	K02288	cpcE; phycocyanobilin lyase subunit alpha [EC:4.4.1.32]	ko:K02288,ko:K02631	ko00196,ko01100,map00196,map01100
			1129.257.peg.1193	2.86762	cpcF	K02289	cpcF; phycocyanobilin lyase subunit beta [EC:4.4.1.32]	ko:K02289	ko00196,ko01100,map00196,map01100
			1129.257.peg.1341	3.69234	cpcG1	K02290	cpcG; phycobilisome rod-core linker protein	ko:K00973,ko:K02290	ko00196,ko00521,ko00523,ko00525,ko01100,ko01130,map00196,map00521,map00523,map00525,map01100,map01130
			1129.257.peg.1587	3.34431	petH	K02641	petH; ferredoxin--NADP+ reductase [EC:1.18.1.2]	ko:K00528,ko:K02287,ko:K02641,ko:K15511	ko00195,ko00196,ko00362,ko01100,map00195,map00196,map00362,map01100
			1129.257.peg.1679	4.21503	cpcB	K02285	cpcB; phycocyanin beta chain	ko:K02285	ko00196,ko01100,map00196,map01100
			1129.257.peg.2649	2.19748	cpcT	0	0	ko:K05383	ko00196,ko01100,map00196,map01100
			1129.257.peg.2650	4.63466	cpcG2	K02290	cpcG; phycobilisome rod-core linker protein	ko:K00973,ko:K02290	ko00196,ko00521,ko00523,ko00525,ko01100,ko01130,map00196,map00521,map00523,map00525,map01100,map01130
			1129.257.peg.2652	3.22159	coaE	K05378	cpeC, mpeC; phycoerythrin-associated linker protein	ko:K00859,ko:K02096,ko:K02286,ko:K05378,ko:K05380	ko00196,ko00770,ko01100,map00196,map00770,map01100
			1129.188.peg.2169	4.45699	cpcA	0	cpcB; phycocyanin alpha chain	ko:K02284	ko00196,ko01100,map00196,map01100

## Sheet: Sucrose and Starch
				ORF	Log2FC	Preferred_name	Name_Nr Blastp	KALABLAST_ko	KALABLAST_name	nr_database	KEGG_PATHWAY
ko00500: Starch and sucrose metabolism				1129.257.peg.853	-4.76545	tnp (function need further verify)	0	0	0	ko:K05349,ko:K07497	ko00460,ko00500,ko00940,ko01100,ko01110,map00460,map00500,map00940,map01100,map01110
				1129.257.peg.1989	-4.56205	tnp (function need further verify)	0	0	0	ko:K05349,ko:K07497	ko00460,ko00500,ko00940,ko01100,ko01110,map00460,map00500,map00940,map01100,map01110
				1129.257.peg.1080	-3.77789	bglX	bglX	K05349	bglX; beta-glucosidase [EC:3.2.1.21]	ko:K05349	ko00460,ko00500,ko00940,ko01100,ko01110,map00460,map00500,map00940,map01100,map01110
			Removed	1129.257.peg.784	-3.10491	ggpS (is involved in glucosylglycerol-phosphate synthase)	ggpS (glucosylglycerol-phosphate synthase)	0	0	ko:K00697,ko:K03692,ko:K16055	ko00500,ko01100,map00500,map01100
				1129.257.peg.2035	-2.96333	cscK	0	K00847	E2.7.1.4, scrK; fructokinase [EC:2.7.1.4]	ko:K00847	ko00051,ko00500,ko00520,ko01100,map00051,map00500,map00520,map01100
				1129.257.peg.2483	-2.63437	nplT	0	K01208	cd, ma, nplT; cyclomaltodextrinase / maltogenic alpha-amylase / neopullulanase [EC:3.2.1.54 3.2.1.133 3.2.1.135]	ko:K01208	ko00500,ko01100,map00500,map01100
				1129.257.peg.193	-2.62889	bcsA	0	K00694	bcsA; cellulose synthase (UDP-forming) [EC:2.4.1.12]	ko:K00694	ko00500,ko01100,ko02026,map00500,map01100,map02026
				1129.257.peg.1028	-2.42079	bcsA	0	K00694	bcsA; cellulose synthase (UDP-forming) [EC:2.4.1.12]	ko:K00694	ko00500,ko01100,ko02026,map00500,map01100,map02026
				1129.257.peg.1060	-2.34728	glgP	0	K00688	PYG, glgP; glycogen phosphorylase [EC:2.4.1.1]	ko:K00688	ko00500,ko01100,ko01110,ko02026,ko04217,ko04910,ko04922,ko04931,map00500,map01100,map01110,map02026,map04217,map04910,map04922,map04931
				1129.257.peg.791	-2.22935	treS	treS	K05343	treS; maltose alpha-D-glucosyltransferase / alpha-amylase [EC:5.4.99.16 3.2.1.1]	ko:K05343	ko00500,ko01100,map00500,map01100
				1129.257.peg.882	-1.77237	glgP	0	K00688	PYG, glgP; glycogen phosphorylase [EC:2.4.1.1]	ko:K00688	ko00500,ko01100,ko01110,ko02026,ko04217,ko04910,ko04922,ko04931,map00500,map01100,map01110,map02026,map04217,map04910,map04922,map04931
				1129.257.peg.1971	-1.39283	glgP	0	K00688	PYG, glgP; glycogen phosphorylase [EC:2.4.1.1]	ko:K00688	ko00500,ko01100,ko01110,ko02026,ko04217,ko04910,ko04922,ko04931,map00500,map01100,map01110,map02026,map04217,map04910,map04922,map04931
				1129.257.peg.446	-1.33523	pfkB	0	0	0	ko:K00847	ko00051,ko00500,ko00520,ko01100,map00051,map00500,map00520,map01100
				1129.257.peg.526	2.04276	glgA	0	K00703	glgA; starch synthase [EC:2.4.1.21]	ko:K00703	ko00500,ko01100,ko01110,ko02026,map00500,map01100,map01110,map02026
				1129.257.peg.484	2.12856	glgB	0	K00700	GBE1, glgB; 1,4-alpha-glucan branching enzyme [EC:2.4.1.18]	ko:K00700,ko:K01187	ko00052,ko00500,ko01100,ko01110,map00052,map00500,map01100,map01110
				1129.257.peg.1335	2.26386	pgm	0	K01835	pgm; phosphoglucomutase [EC:5.4.2.2]	ko:K01835	ko00010,ko00030,ko00052,ko00230,ko00500,ko00520,ko00521,ko01100,ko01110,ko01120,ko01130,map00010,map00030,map00052,map00230,map00500,map00520,map00521,map01100,map01110,map01120,map01130
				1129.257.peg.680	3.87412	glgC	0	K00975	glgC; glucose-1-phosphate adenylyltransferase [EC:2.7.7.27]	ko:K00975,ko:K01214	ko00500,ko00520,ko01100,ko01110,ko02026,map00500,map00520,map01100,map01110,map02026
				1129.257.peg.2162	-3.2	sps		K00696		ko:K00696,ko:K07024,ko:K13058,ko:K13086	ko00500,ko01100,map00500,map01100

## Sheet: Ribosome
		ORF	Log2FC	Preferred_name	KALABLAST_ko	KALABLAST_name	nr_database	KEGG_PATHWAY
ko03010: Ribosome		1129.257.peg.1364	1.01999	rpsU	K02970	RP-S21, MRPS21, rpsU; small subunit ribosomal protein S21	ko:K02970	ko03010,map03010
		1129.257.peg.1264	1.02281	rpsI	K02996	RP-S9, MRPS9, rpsI; small subunit ribosomal protein S9	ko:K02996	ko03010,map03010
		1129.257.peg.402	1.08758	rps1b	K02945	RP-S1, rpsA; small subunit ribosomal protein S1	ko:K02945	ko03010,map03010
		1129.257.peg.1184	1.13972	rplS	K02884	RP-L19, MRPL19, rplS; large subunit ribosomal protein L19	ko:K02884	ko03010,map03010
		1129.257.peg.2330	1.23908	rplA	K02863	RP-L1, MRPL1, rplA; large subunit ribosomal protein L1	ko:K02863	ko03010,map03010
		1129.257.peg.2615	1.27871	rpsJ	K02946	RP-S10, MRPS10, rpsJ; small subunit ribosomal protein S10	ko:K02946	ko03010,map03010
		1129.257.peg.205	1.29139	rpsP	K02959	RP-S16, MRPS16, rpsP; small subunit ribosomal protein S16	ko:K02959	ko03010,map03010
		1129.257.peg.2620	1.29526	rpsL	K02950	RP-S12, MRPS12, rpsL; small subunit ribosomal protein S12	ko:K02950	ko03010,map03010
		1129.257.peg.2641	1.43081	rps1a	K02945	RP-S1, rpsA; small subunit ribosomal protein S1	ko:K02945	ko03010,map03010
		1129.257.peg.563	1.61712	rpsO	K02956	RP-S15, MRPS15, rpsO; small subunit ribosomal protein S15	ko:K02956	ko03010,map03010
		1129.257.peg.119	1.63772	rplU	K02888	RP-L21, MRPL21, rplU; large subunit ribosomal protein L21	ko:K02888	ko03010,map03010
		1129.257.peg.1393	1.70509	rpsN	K02954	RP-S14, MRPS14, rpsN; small subunit ribosomal protein S14	ko:K02954	ko03010,map03010
		1129.257.peg.2146	1.77761	rplT	K02887	RP-L20, MRPL20, rplT; large subunit ribosomal protein L20	ko:K02887	ko03010,map03010
		1129.257.peg.118	1.81088	rpmA	K02899	RP-L27, MRPL27, rpmA; large subunit ribosomal protein L27	ko:K02899	ko03010,map03010
		1129.257.peg.1456	1.83341	rps4	K02986	RP-S4, rpsD; small subunit ribosomal protein S4	ko:K02986	ko03010,map03010
		1129.188.peg.2229	1.83727	RP-L4, MRPL4, rplD	0	One of the primary rRNA binding proteins, this protein initially binds near the 5'-end of the 23S rRNA. It is important during the early stages of 50S assembly. It makes multiple contacts with different domains of the 23S rRNA in the assembled 50S subunit and ribosome	ko:K02926	ko03010,map03010
		1129.257.peg.1249	1.83963	rpsH	K02994	RP-S8, rpsH; small subunit ribosomal protein S8	ko:K02994	ko03010,map03010
		1129.257.peg.1890	1.85739	ispH	K03527	ispH, lytB; 4-hydroxy-3-methylbut-2-en-1-yl diphosphate reductase [EC:1.17.7.4]	ko:K00945,ko:K02945,ko:K03527	ko00240,ko00900,ko01100,ko01110,ko01130,ko03010,map00240,map00900,map01100,map01110,map01130,map03010
		1129.257.peg.1239	1.8692	rplB	K02886	RP-L2, MRPL2, rplB; large subunit ribosomal protein L2	ko:K02886	ko03010,map03010
		1129.257.peg.1259	1.87328	rpsK	K02948	RP-S11, MRPS11, rpsK; small subunit ribosomal protein S11	ko:K02948	ko03010,map03010
		1129.257.peg.661	1.88356	rpsB	K02967	RP-S2, MRPS2, rpsB; small subunit ribosomal protein S2	ko:K02967	ko03010,map03010
		1129.257.peg.1252	1.90693	rpsE	K02988	RP-S5, MRPS5, rpsE; small subunit ribosomal protein S5	ko:K02988	ko03010,map03010
		1129.257.peg.794	1.93441	rpmB	K02902	RP-L28, MRPL28, rpmB; large subunit ribosomal protein L28	ko:K02902	ko03010,map03010
		1129.257.peg.2147	1.94329	rpmI	K02916	RP-L35, MRPL35, rpmI; large subunit ribosomal protein L35	ko:K02916	ko03010,map03010
		1129.257.peg.1258	1.95604	rpsM	K02952	RP-S13, rpsM; small subunit ribosomal protein S13	ko:K02952	ko03010,map03010
		1129.257.peg.1250	1.98327	rplF	K02933	RP-L6, MRPL6, rplF; large subunit ribosomal protein L6	ko:K02933	ko03010,map03010
		1129.257.peg.13	1.98329	rpsT	K02968	RP-S20, rpsT; small subunit ribosomal protein S20	ko:K02968	ko03010,map03010
		1129.257.peg.1238	2.01094	rplW	K02892	RP-L23, MRPL23, rplW; large subunit ribosomal protein L23	ko:K02892	ko03010,map03010
		1129.257.peg.1251	2.0141	rplR	K02881	RP-L18, MRPL18, rplR; large subunit ribosomal protein L18	ko:K02881	ko03010,map03010
		1129.257.peg.1254	2.08832	rplO	K02876	RP-L15, MRPL15, rplO; large subunit ribosomal protein L15	ko:K02876	ko03010,map03010
		1129.257.peg.1244	2.08963	rpmC	K02904	RP-L29, rpmC; large subunit ribosomal protein L29	ko:K02904	ko03010,map03010
		1129.257.peg.1248	2.09897	rplE	K02931	RP-L5, MRPL5, rplE; large subunit ribosomal protein L5	ko:K02931	ko03010,map03010
		1129.257.peg.2329	2.11019	rplK	K02867	RP-L11, MRPL11, rplK; large subunit ribosomal protein L11	ko:K02867	ko03010,map03010
		1129.257.peg.1242	2.123	rpsC	K02982	RP-S3, rpsC; small subunit ribosomal protein S3	ko:K02982	ko03010,map03010
		1129.257.peg.1247	2.1326	rplX	K02895	RP-L24, MRPL24, rplX; large subunit ribosomal protein L24	ko:K02895	ko03010,map03010
		1129.257.peg.1237	2.13394	rplC	K02906	RP-L3, MRPL3, rplC; large subunit ribosomal protein L3	ko:K02906	ko03010,map03010
		1129.257.peg.959	2.14293	rpmF	K02911	RP-L32, MRPL32, rpmF; large subunit ribosomal protein L32	ko:K02911	ko03010,map03010
		1129.257.peg.1240	2.1497	rpsS	K02965	RP-S19, rpsS; small subunit ribosomal protein S19	ko:K02965	ko03010,map03010
		1129.257.peg.725	2.1518	rpsR	K02963	RP-S18, MRPS18, rpsR; small subunit ribosomal protein S18	ko:K02963,ko:K03111,ko:K15125	ko03010,ko03030,ko03430,ko03440,ko05133,map03010,map03030,map03430,map03440,map05133
		1129.257.peg.1241	2.16228	rplV	K02890	RP-L22, MRPL22, rplV; large subunit ribosomal protein L22	ko:K02890	ko03010,map03010
		1129.188.peg.2237	2.16961	RP-S17, MRPS17, rpsQ	0	One of the primary rRNA binding proteins, it binds specifically to the 5'-end of 16S ribosomal RNA	ko:K02926	ko03010,map03010
		1129.257.peg.1246	2.22685	rplN	K02874	RP-L14, MRPL14, rplN; large subunit ribosomal protein L14	ko:K02874	ko03010,map03010
		1129.257.peg.1245	2.24597	rpsQ	K02961	RP-S17, MRPS17, rpsQ; small subunit ribosomal protein S17	ko:K02961	ko03010,map03010
		1129.257.peg.1243	2.25733	rplP	K02878	RP-L16, MRPL16, rplP; large subunit ribosomal protein L16	ko:K02878	ko03010,map03010
		1129.257.peg.2332	2.27698	rplL	K02935	RP-L7, MRPL12, rplL; large subunit ribosomal protein L7/L12	ko:K02935	ko03010,map03010
		1129.257.peg.2331	2.40315	rplJ	K02864	RP-L10, MRPL10, rplJ; large subunit ribosomal protein L10	ko:K02864,ko:K02935	ko03010,map03010
		1129.257.peg.1468	2.40855	rpmH	K02914	RP-L34, MRPL34, rpmH; large subunit ribosomal protein L34	ko:K02914	ko03010,map03010
		1129.257.peg.2172	2.54261	rpsF	K02990	RP-S6, MRPS6, rpsF; small subunit ribosomal protein S6	ko:K02990	ko03010,map03010
		1129.257.peg.726	2.55312	rpmG	K02913	RP-L33, MRPL33, rpmG; large subunit ribosomal protein L33	ko:K02913	ko03010,map03010

## Sheet: ABC_transporters
			ORF	Log2FC	Preferred_name	Name_Nr Blastp	KALABLAST_ko	KALABLAST_name	nr_database	KEGG_PATHWAY
ko02010: ABC transporters			1129.257.peg.175	1.91829	ABC.PA.S	0	K02030	ABC.PA.S; polar amino acid transport system substrate-binding protein	ko:K02030,ko:K10001	ko02010,ko02020,map02010,map02020
			1129.257.peg.312	-1.50355	potA	0	K02010	afuC, fbpC; iron(III) transport system ATP-binding protein [EC:7.2.2.7]	ko:K02010	ko02010,map02010
			1129.257.peg.1071	-4.23611	pstS	0	K02040	pstS; phosphate transport system substrate-binding protein	ko:K02040	ko02010,ko02020,ko05152,map02010,map02020,map05152
			1129.257.peg.1074	-3.896	pstS	0	K02040	pstS; phosphate transport system substrate-binding protein	ko:K02040,ko:K07282	ko02010,ko02020,ko05152,map02010,map02020,map05152
			1129.257.peg.786	-3.19053	ugpA	0	K02025	ABC.MS.P; multiple sugar transport system permease protein	ko:K02025,ko:K10228,ko:K10237,ko:K15771	ko02010,map02010
			1129.257.peg.2053	-2.92846	wzt	0	K09691	ABC-2.LPSE.A; lipopolysaccharide transport system ATP-binding protein	ko:K09689,ko:K09691	ko02010,map02010
			1129.257.peg.1069	-2.89823	pstA	0	K02038	pstA; phosphate transport system permease protein	ko:K02037,ko:K02038	ko02010,map02010
			1129.257.peg.1068	-2.71162	pstB	0	K02036	pstB; phosphate transport system ATP-binding protein [EC:7.3.2.1]	ko:K02036	ko02010,map02010
			1129.257.peg.788	-2.70465	ugpC	ugpC	K10111	malK, mtlK, thuK; multiple sugar transport system ATP-binding protein [EC:7.5.2.-]	ko:K02052,ko:K10111	ko02010,ko02024,map02010,map02024
			1129.257.peg.2232	-2.44563	urtA	0	K11959	urtA; urea transport system substrate-binding protein	ko:K01999,ko:K11959	ko02010,ko02024,map02010,map02024
			1129.257.peg.1070	-2.36388	pstC	0	K02037	pstC; phosphate transport system permease protein	ko:K02037,ko:K02038	ko02010,map02010
			1129.257.peg.2234	-2.20426	urtC	0	K11961	urtC; urea transport system permease protein	ko:K11961	ko02010,map02010
			1129.257.peg.2054	-2.06317	wzm	0	K09690	ABC-2.LPSE.P; lipopolysaccharide transport system permease protein	ko:K01992,ko:K09690,ko:K09691,ko:K09692	ko02010,map02010
			1129.257.peg.2235	-2.04076	urtD	0	K11962	urtD; urea transport system ATP-binding protein	ko:K11962	ko02010,map02010
			1129.257.peg.2236	-1.89103	urtE	0	K11963	urtE; urea transport system ATP-binding protein	ko:K11963	ko02010,map02010
			1129.257.peg.2135	-1.8898	cbiD	0	K02188	cbiD; cobalt-precorrin-5B (C1)-methyltransferase [EC:2.1.1.195]	ko:K02006,ko:K02188	ko00860,ko01100,ko02010,map00860,map01100,map02010
			1129.257.peg.2233	-1.74905	urtB	0	K11960	urtB; urea transport system permease protein	ko:K11960	ko02010,map02010
			1129.257.peg.1818	-1.44979	livG	0	K01995	livG; branched-chain amino acid transport system ATP-binding protein	ko:K01995,ko:K01998	ko02010,ko02024,map02010,map02024
			1129.257.peg.1001	-1.15227	ecfA2	ecfA2	K16787	ecfA2; energy-coupling factor transport system ATP-binding protein [EC:7.-.-.-]	ko:K16784,ko:K16785,ko:K16786,ko:K16787,ko:K16927	ko02010,map02010
			1129.257.peg.2356	-1.08907	ykoD	0	K02031	ddpD; peptide/nickel transport system ATP-binding protein	ko:K02031,ko:K02032,ko:K10824,ko:K13896,ko:K15587,ko:K16784,ko:K16786,ko:K16787	ko02010,ko02024,map02010,map02024
			1129.257.peg.2026	-1.02227	srrA1	0	K17244	chiE; putative chitobiose transport system substrate-binding protein	ko:K02027,ko:K17244	ko02010,map02010
			1129.257.peg.2617	1.34545	tuf	0	K02358	tuf, TUFM; elongation factor Tu	ko:K02358,ko:K15771	ko02010,map02010
			1129.257.peg.651	1.51243	bioY	0	K03523	bioY; biotin transport system substrate-specific component	ko:K03523	ko02010,map02010
			1129.257.peg.991	1.74829	phnD	0	K02044	phnD; phosphonate transport system substrate-binding protein	ko:K02044	ko02010,map02010
			1129.257.peg.2176	2.17289	pstS	0	K02040	pstS; phosphate transport system substrate-binding protein	ko:K02040,ko:K07282	ko02010,ko02020,ko05152,map02010,map02020,map05152
			1129.257.peg.556	2.89417	rsbV	0	0	0	ko:K03409,ko:K04749,ko:K07122	ko02010,ko02030,map02010,map02030

## Sheet: Oxidative phosphorylation
			ORF	Log2FC	Preferred_name	KALABLAST_ko	KALABLAST_name	nr_database	KEGG_PATHWAY
ko00190: Oxidative phosphorylation			1129.257.peg.1065	-2.9962	ppk	K00937	ppk; polyphosphate kinase [EC:2.7.4.1]	ko:K00937	ko00190,ko03018,map00190,map03018
			1129.257.peg.1062	-2.44547	ndh	K03885	ndh; NADH:ubiquinone reductase (H+-translocating) [EC:7.1.1.2]	ko:K03885	ko00190,map00190
			1129.257.peg.440	-2.31066	ppa	K01507	ppa; inorganic pyrophosphatase [EC:3.6.1.1]	ko:K01507	ko00190,map00190
			1129.257.peg.1321	-2.03603	ndbB	K17872	NDC1, ndbB; demethylphylloquinone reductase [EC:1.6.5.12]	ko:K03885	ko00190,map00190
			1129.257.peg.1014	-1.88248	ppk2	K22468	ppk2; polyphosphate kinase [EC:2.7.4.1]	ko:K22468	ko00190,ko03018,map00190,map03018
			1129.257.peg.2424	1.27496	nuoL	K05577	ndhF; NAD(P)H-quinone oxidoreductase subunit 5 [EC:7.1.1.2]	ko:K00341,ko:K05577	ko00190,ko01100,map00190,map01100
			1129.257.peg.1932	1.32372	ndhJ	K05581	ndhJ; NAD(P)H-quinone oxidoreductase subunit J [EC:7.1.1.2]	ko:K00332,ko:K05581,ko:K13378	ko00190,ko01100,map00190,map01100
			1129.257.peg.1767	1.41057	ndhL	K05583	ndhL; NAD(P)H-quinone oxidoreductase subunit L [EC:7.1.1.2]	ko:K05583	ko00190,ko01100,map00190,map01100
			1129.257.peg.1763	1.53327	0	K02274	coxA, ctaD; cytochrome c oxidase subunit I [EC:7.1.1.9]	ko:K02274	ko00190,ko01100,map00190,map01100
			1129.257.peg.1496	1.59659	coxM	K02275	coxB, ctaC; cytochrome c oxidase subunit II [EC:7.1.1.9]	ko:K02275	ko00190,ko01100,map00190,map01100
			1129.257.peg.1483	1.59871	nuoN	K05573	ndhB; NAD(P)H-quinone oxidoreductase subunit 2 [EC:7.1.1.2]	ko:K00343,ko:K05573	ko00190,ko01100,map00190,map01100
			1129.257.peg.1934	1.61719	nuoA	K05574	ndhC; NAD(P)H-quinone oxidoreductase subunit 3 [EC:7.1.1.2]	ko:K00330,ko:K05574	ko00190,ko01100,map00190,map01100
			1129.257.peg.1933	1.67349	ndhK	K05582	ndhK; NAD(P)H-quinone oxidoreductase subunit K [EC:7.1.1.2]	ko:K00331,ko:K05582	ko00190,ko01100,map00190,map01100
			1129.257.peg.1764	1.71905	coxM	K02275	coxB, ctaC; cytochrome c oxidase subunit II [EC:7.1.1.9]	ko:K02275	ko00190,ko01100,map00190,map01100
			1129.257.peg.1236	1.83437	ndhN	K05585	ndhN; NAD(P)H-quinone oxidoreductase subunit N [EC:7.1.1.2]	ko:K05585	ko00190,ko01100,map00190,map01100
			1129.257.peg.2411	1.93782	ndhI	K05580	ndhI; NAD(P)H-quinone oxidoreductase subunit I [EC:7.1.1.2]	ko:K00338,ko:K05580	ko00190,ko01100,map00190,map01100
			1129.257.peg.2385	1.98451	nuoD	K05579	ndhH; NAD(P)H-quinone oxidoreductase subunit H [EC:7.1.1.2]	ko:K00333,ko:K05579,ko:K13378	ko00190,ko01100,map00190,map01100
			1129.257.peg.2410	2.01591	nuoH	K05572	ndhA; NAD(P)H-quinone oxidoreductase subunit 1 [EC:7.1.1.2]	ko:K00337,ko:K05572	ko00190,ko01100,map00190,map01100
			1129.257.peg.2413	2.04698	nuoK	K05576	ndhE; NAD(P)H-quinone oxidoreductase subunit 4L [EC:7.1.1.2]	ko:K00340,ko:K05576	ko00190,ko01100,map00190,map01100
			1129.257.peg.2412	2.06148	ndhG	K05578	ndhG; NAD(P)H-quinone oxidoreductase subunit 6 [EC:7.1.1.2]	ko:K00339,ko:K05578	ko00190,ko01100,map00190,map01100
			1129.257.peg.2422	2.18563	ndhD	K05575	ndhD; NAD(P)H-quinone oxidoreductase subunit 4 [EC:7.1.1.2]	ko:K00342,ko:K05575	ko00190,ko01100,map00190,map01100
			1129.257.peg.1290	2.38474	petB	K02635	petB; cytochrome b6	ko:K02635,ko:K03887	ko00190,ko00195,ko01100,map00190,map00195,map01100
			1129.257.peg.57	2.44477	atpF	K02109	ATPF0B, atpF; F-type H+-transporting ATPase subunit b	ko:K02109,ko:K18682	ko00190,ko00195,ko01100,ko03018,map00190,map00195,map01100,map03018
			1129.257.peg.58	2.44649	atpH	K02113	ATPF1D, atpH; F-type H+-transporting ATPase subunit delta	ko:K02113	ko00190,ko00195,ko01100,map00190,map00195,map01100
			1129.257.peg.54	2.50717	atpI	K02108	ATPF0A, atpB; F-type H+-transporting ATPase subunit a	ko:K02108	ko00190,ko00195,ko01100,map00190,map00195,map01100
			1129.257.peg.59	2.58974	atpA	K02111	ATPF1A, atpA; F-type H+/Na+-transporting ATPase subunit alpha [EC:7.1.2.2 7.2.2.1]	ko:K02111	ko00190,ko00195,ko01100,map00190,map00195,map01100
			1129.257.peg.60	2.60809	atpG	K02115	ATPF1G, atpG; F-type H+-transporting ATPase subunit gamma	ko:K02115	ko00190,ko00195,ko01100,map00190,map00195,map01100
			1129.257.peg.56	2.64614	atpF	K02109	ATPF0B, atpF; F-type H+-transporting ATPase subunit b	ko:K02109	ko00190,ko00195,ko01100,map00190,map00195,map01100
			1129.257.peg.1289	2.72138	petD	K02637	petD; cytochrome b6-f complex subunit 4	ko:K00412,ko:K02635,ko:K02637,ko:K03887,ko:K03891,ko:K15879	ko00190,ko00195,ko01100,ko02020,ko04260,ko04714,ko04932,ko05010,ko05012,ko05016,map00190,map00195,map01100,map02020,map04260,map04714,map04932,map05010,map05012,map05016
			1129.257.peg.462	2.74741	ppa	K01507	ppa; inorganic pyrophosphatase [EC:3.6.1.1]	ko:K01507	ko00190,map00190
			1129.257.peg.55	2.75305	atpE	K02110	ATPF0C, atpE; F-type H+-transporting ATPase subunit c	ko:K02110	ko00190,ko00195,ko01100,map00190,map00195,map01100
			1129.257.peg.82	2.87328	atpC	K02114	ATPF1E, atpC; F-type H+-transporting ATPase subunit epsilon	ko:K02114	ko00190,ko00195,ko01100,map00190,map00195,map01100
			1129.257.peg.83	2.96491	atpD	K02112	ATPF1B, atpD; F-type H+/Na+-transporting ATPase subunit beta [EC:7.1.2.2 7.2.2.1]	ko:K02112	ko00190,ko00195,ko01100,map00190,map00195,map01100

## Sheet: Carbon_Fixation
			ORF	Log2FC	Preferred_name	KALABLAST_ko	KALABLAST_name	nr_database	KEGG_PATHWAY
ko00710: Carbon fixation			1129.257.peg.1077	-5.30618	gap3	K00134	GAPDH, gapA; glyceraldehyde 3-phosphate dehydrogenase [EC:1.2.1.12]	ko:K00134	ko00010,ko00710,ko01100,ko01110,ko01120,ko01130,ko01200,ko01230,ko04066,ko05010,map00010,map00710,map01100,map01110,map01120,map01130,map01200,map01230,map04066,map05010
			1129.257.peg.704	-3.33491	maeA	K00027	ME2, sfcA, maeA; malate dehydrogenase (oxaloacetate-decarboxylating) [EC:1.1.1.38]	ko:K00027,ko:K00029,ko:K22212	ko00620,ko00710,ko01100,ko01120,ko01200,ko02020,map00620,map00710,map01100,map01120,map01200,map02020
			1129.257.peg.864	-1.4278	fbaB	K01623	ALDO; fructose-bisphosphate aldolase, class I [EC:4.1.2.13]	ko:K01623	ko00010,ko00030,ko00051,ko00680,ko00710,ko01100,ko01110,ko01120,ko01130,ko01200,ko01230,map00010,map00030,map00051,map00680,map00710,map01100,map01110,map01120,map01130,map01200,map01230
			1129.257.peg.1970	-1.12244	xfp	K01621	xfp, xpk; xylulose-5-phosphate/fructose-6-phosphate phosphoketolase [EC:4.1.2.9 4.1.2.22]	ko:K01621	ko00030,ko00710,ko01100,ko01120,map00030,map00710,map01100,map01120
			1129.257.peg.1031	1.199	tpiA	K01803	TPI, tpiA; triosephosphate isomerase (TIM) [EC:5.3.1.1]	ko:K00927,ko:K01803,ko:K20905,ko:K21910	ko00010,ko00051,ko00562,ko00710,ko01100,ko01110,ko01120,ko01130,ko01200,ko01230,map00010,map00051,map00562,map00710,map01100,map01110,map01120,map01130,map01200,map01230
			1129.257.peg.1987	1.26068	tkt	K00615	E2.2.1.1, tktA, tktB; transketolase [EC:2.2.1.1]	ko:K00615	ko00030,ko00710,ko01051,ko01100,ko01110,ko01120,ko01130,ko01200,ko01230,map00030,map00710,map01051,map01100,map01110,map01120,map01130,map01200,map01230
			1129.257.peg.2352	1.46149	pgk	K00927	PGK, pgk; phosphoglycerate kinase [EC:2.7.2.3]	ko:K00927,ko:K01803	ko00010,ko00051,ko00562,ko00710,ko01100,ko01110,ko01120,ko01130,ko01200,ko01230,map00010,map00051,map00562,map00710,map01100,map01110,map01120,map01130,map01200,map01230
			1129.257.peg.11	1.97225	rpiA	K01807	rpiA; ribose 5-phosphate isomerase A [EC:5.3.1.6]	ko:K01807	ko00030,ko00710,ko01100,ko01110,ko01120,ko01130,ko01200,ko01230,map00030,map00710,map01100,map01110,map01120,map01130,map01200,map01230
			1129.257.peg.677	2.10545	rpe	K01783	rpe, RPE; ribulose-phosphate 3-epimerase [EC:5.1.3.1]	ko:K01783	ko00030,ko00040,ko00710,ko01100,ko01110,ko01120,ko01130,ko01200,ko01230,map00030,map00040,map00710,map01100,map01110,map01120,map01130,map01200,map01230
			1129.257.peg.947	2.13446	prkB	K00855	PRK, prkB; phosphoribulokinase [EC:2.7.1.19]	ko:K00855	ko00710,ko01100,ko01120,ko01200,map00710,map01100,map01120,map01200
			1129.257.peg.953	2.24728	fba	K01624	FBA, fbaA; fructose-bisphosphate aldolase, class II [EC:4.1.2.13]	ko:K01624	ko00010,ko00030,ko00051,ko00680,ko00710,ko01100,ko01110,ko01120,ko01130,ko01200,ko01230,map00010,map00030,map00051,map00680,map00710,map01100,map01110,map01120,map01130,map01200,map01230
			1129.257.peg.2117	2.5897	gapB	K00150	gap2; glyceraldehyde-3-phosphate dehydrogenase (NAD(P)) [EC:1.2.1.59]	ko:K00134,ko:K00150	ko00010,ko00710,ko01100,ko01110,ko01120,ko01130,ko01200,ko01230,ko04066,ko05010,map00010,map00710,map01100,map01110,map01120,map01130,map01200,map01230,map04066,map05010
			1129.257.peg.337	2.92747	rbcL,cbbL	K01601	rbcL, cbbL; ribulose-bisphosphate carboxylase large chain [EC:4.1.1.39]	ko:K01601	ko00630,ko00710,ko01100,ko01120,ko01200,map00630,map00710,map01100,map01120,map01200
			1129.257.peg.336	2.98024	rbcS,cbbS	K01602	rbcS, cbbS; ribulose-bisphosphate carboxylase small chain [EC:4.1.1.39]	ko:K01602	ko00630,ko00710,ko01100,ko01120,ko01200,map00630,map00710,map01100,map01120,map01200
			1129.257.peg.678	3.73425	glpX	K11532	glpX-SEBP; fructose-1,6-bisphosphatase II / sedoheptulose-1,7-bisphosphatase [EC:3.1.3.11 3.1.3.37]	ko:K02446,ko:K11532	ko00010,ko00030,ko00051,ko00680,ko00710,ko01100,ko01110,ko01120,ko01130,ko01200,map00010,map00030,map00051,map00680,map00710,map01100,map01110,map01120,map01130,map01200

## Sheet: Biofilm_Formation
			ORF	Log2FC	Preferred_name	KALABLAST_ko	KALABLAST_name	nr_database	KEGG_PATHWAY
ko02026: Biofilm formation - Escherichia coli			1129.257.peg.193	-2.62889	bcsA	K00694	bcsA; cellulose synthase (UDP-forming) [EC:2.4.1.12]	ko:K00694	ko00500,ko01100,ko02026,map00500,map01100,map02026
			1129.257.peg.213	1.27064	0	K03086	rpoD; RNA polymerase primary sigma factor	ko:K03086,ko:K03087	ko02026,ko05111,map02026,map05111
			1129.257.peg.2459	-2.48853	0	K03087	rpoS; RNA polymerase nonessential primary-like sigma factor	ko:K03086,ko:K03087,ko:K03093	ko02026,ko05111,map02026,map05111
			1129.257.peg.1028	-2.42079	bcsA	K00694	bcsA; cellulose synthase (UDP-forming) [EC:2.4.1.12]	ko:K00694	ko00500,ko01100,ko02026,map00500,map01100,map02026
			1129.257.peg.1060	-2.34728	glgP	K00688	PYG, glgP; glycogen phosphorylase [EC:2.4.1.1]	ko:K00688	ko00500,ko01100,ko01110,ko02026,ko04217,ko04910,ko04922,ko04931,map00500,map01100,map01110,map02026,map04217,map04910,map04922,map04931
			1129.257.peg.1781	-1.88574	0	K03087	rpoS; RNA polymerase nonessential primary-like sigma factor	ko:K03086,ko:K03087	ko02026,ko05111,map02026,map05111
			1129.257.peg.2244	-1.81889	sigC	K03087	rpoS; RNA polymerase nonessential primary-like sigma factor	ko:K03086,ko:K03087	ko02026,ko05111,map02026,map05111
			1129.257.peg.882	-1.77237	glgP	K00688	PYG, glgP; glycogen phosphorylase [EC:2.4.1.1]	ko:K00688	ko00500,ko01100,ko01110,ko02026,ko04217,ko04910,ko04922,ko04931,map00500,map01100,map01110,map02026,map04217,map04910,map04922,map04931
			1129.257.peg.1098	-1.75036	yedQ	0	0	ko:K21085	ko02026,map02026
			1129.257.peg.2602	-1.73862	0	K07638	envZ; two-component system, OmpR family, osmolarity sensor histidine kinase EnvZ [EC:2.7.13.3]	ko:K07638	ko02020,ko02026,map02020,map02026
			1129.257.peg.1049	-1.62348	crp	0	0	ko:K01420,ko:K10914	ko02020,ko02024,ko02025,ko02026,ko05111,map02020,map02024,map02025,map02026,map05111
			1129.257.peg.1621	-1.5868	0	K03086	rpoD; RNA polymerase primary sigma factor	ko:K03086,ko:K03087,ko:K03093	ko02026,ko05111,map02026,map05111
			1129.257.peg.2306	-1.47051	crp1	K10914	crp; CRP/FNR family transcriptional regulator, cyclic AMP receptor protein	ko:K10914	ko02020,ko02024,ko02025,ko02026,ko05111,map02020,map02024,map02025,map02026,map05111
			1129.257.peg.733	-1.44351	0	K03090	sigB; RNA polymerase sigma-B factor	ko:K02405,ko:K03090	ko02020,ko02025,ko02026,ko02040,ko05111,map02020,map02025,map02026,map02040,map05111
			1129.257.peg.1971	-1.39283	glgP	K00688	PYG, glgP; glycogen phosphorylase [EC:2.4.1.1]	ko:K00688	ko00500,ko01100,ko01110,ko02026,ko04217,ko04910,ko04922,ko04931,map00500,map01100,map01110,map02026,map04217,map04910,map04922,map04931
			1129.257.peg.1868	-1.36618	ntcA	K21561	ntcA; CRP/FNR family transcriptional regulator, global nitrogen regulator	ko:K10914,ko:K21561,ko:K22490	ko02020,ko02024,ko02025,ko02026,ko05111,map02020,map02024,map02025,map02026,map05111
			1129.257.peg.2188	1.11925	0	K03087	rpoS; RNA polymerase nonessential primary-like sigma factor	ko:K03086,ko:K03087	ko02026,ko05111,map02026,map05111
			1129.257.peg.526	2.04276	glgA	K00703	glgA; starch synthase [EC:2.4.1.21]	ko:K00703	ko00500,ko01100,ko01110,ko02026,map00500,map01100,map01110,map02026
			1129.257.peg.680	3.87412	glgC	K00975	glgC; glucose-1-phosphate adenylyltransferase [EC:2.7.7.27]	ko:K00975,ko:K01214	ko00500,ko00520,ko01100,ko01110,ko02026,map00500,map00520,map01100,map01110,map02026

## Sheet: Pentose Phosphate pathway
		ORF	Log2FC	Preferred_name	KALABLAST_ko	KALABLAST_name	nr_database	KEGG_PATHWAY
ko00030: Pentose phosphate pathway		1129.257.peg.11	1.97225	rpiA	K01807	rpiA; ribose 5-phosphate isomerase A [EC:5.3.1.6]	ko:K01807	ko00030,ko00710,ko01100,ko01110,ko01120,ko01130,ko01200,ko01230,map00030,map00710,map01100,map01110,map01120,map01130,map01200,map01230
		1129.257.peg.1754	-1.46668	gnl	K01053	gnl, RGN; gluconolactonase [EC:3.1.1.17]	ko:K01053	ko00030,ko00053,ko00930,ko01100,ko01110,ko01120,ko01130,ko01200,ko01220,map00030,map00053,map00930,map01100,map01110,map01120,map01130,map01200,map01220
		1129.257.peg.864	-1.4278	fbaB	K01623	ALDO; fructose-bisphosphate aldolase, class I [EC:4.1.2.13]	ko:K01623	ko00010,ko00030,ko00051,ko00680,ko00710,ko01100,ko01110,ko01120,ko01130,ko01200,ko01230,map00010,map00030,map00051,map00680,map00710,map01100,map01110,map01120,map01130,map01200,map01230
		1129.257.peg.1970	-1.12244	xfp	K01621	xfp, xpk; xylulose-5-phosphate/fructose-6-phosphate phosphoketolase [EC:4.1.2.9 4.1.2.22]	ko:K01621	ko00030,ko00710,ko01100,ko01120,map00030,map00710,map01100,map01120
		1129.257.peg.1987	1.26068	tkt	K00615	E2.2.1.1, tktA, tktB; transketolase [EC:2.2.1.1]	ko:K00615	ko00030,ko00710,ko01051,ko01100,ko01110,ko01120,ko01130,ko01200,ko01230,map00030,map00710,map01051,map01100,map01110,map01120,map01130,map01200,map01230
		1129.257.peg.682	1.41888	pgl	K01057	PGLS, pgl, devB; 6-phosphogluconolactonase [EC:3.1.1.31]	ko:K00851,ko:K01057	ko00030,ko01100,ko01110,ko01120,ko01130,ko01200,map00030,map01100,map01110,map01120,map01130,map01200
		1129.257.peg.1586	2.04859	zwf	K00036	G6PD, zwf; glucose-6-phosphate 1-dehydrogenase [EC:1.1.1.49 1.1.1.363]	ko:K00036	ko00030,ko00480,ko01100,ko01110,ko01120,ko01130,ko01200,ko05230,map00030,map00480,map01100,map01110,map01120,map01130,map01200,map05230
		1129.257.peg.677	2.10545	rpe	K01783	rpe, RPE; ribulose-phosphate 3-epimerase [EC:5.1.3.1]	ko:K01783	ko00030,ko00040,ko00710,ko01100,ko01110,ko01120,ko01130,ko01200,ko01230,map00030,map00040,map00710,map01100,map01110,map01120,map01130,map01200,map01230
		1129.257.peg.953	2.24728	fba	K01624	FBA, fbaA; fructose-bisphosphate aldolase, class II [EC:4.1.2.13]	ko:K01624	ko00010,ko00030,ko00051,ko00680,ko00710,ko01100,ko01110,ko01120,ko01130,ko01200,ko01230,map00010,map00030,map00051,map00680,map00710,map01100,map01110,map01120,map01130,map01200,map01230
		1129.257.peg.1335	2.26386	pgm	K01835	pgm; phosphoglucomutase [EC:5.4.2.2]	ko:K01835	ko00010,ko00030,ko00052,ko00230,ko00500,ko00520,ko00521,ko01100,ko01110,ko01120,ko01130,map00010,map00030,map00052,map00230,map00500,map00520,map00521,map01100,map01110,map01120,map01130
		1129.257.peg.681	2.41446	gnd	K00033	PGD, gnd, gntZ; 6-phosphogluconate dehydrogenase [EC:1.1.1.44 1.1.1.343]	ko:K00033	ko00030,ko00480,ko01100,ko01110,ko01120,ko01130,ko01200,map00030,map00480,map01100,map01110,map01120,map01130,map01200
		1129.257.peg.429	2.56286	tal	K00616	E2.2.1.2, talA, talB; transaldolase [EC:2.2.1.2]	ko:K00616	ko00030,ko01100,ko01110,ko01120,ko01130,ko01200,ko01230,map00030,map01100,map01110,map01120,map01130,map01200,map01230
		1129.257.peg.678	3.73425	glpX	K11532	glpX-SEBP; fructose-1,6-bisphosphatase II / sedoheptulose-1,7-bisphosphatase [EC:3.1.3.11 3.1.3.37]	ko:K02446,ko:K11532	ko00010,ko00030,ko00051,ko00680,ko00710,ko01100,ko01110,ko01120,ko01130,ko01200,map00010,map00030,map00051,map00680,map00710,map01100,map01110,map01120,map01130,map01200
