# Supplementary material for: Genomic and Transcriptomic Insights into Salinity Tolerance-Based Niche Differentiation of Synechococcus Clades in Estuarine and Coastal Waters
Source: mSystems. 2023 Jan 9;8(1):e01106-22. doi: 10.1128/msystems.01106-22 (PMC9948718; doi:10.1128/msystems.01106-22)
Supplement: DATA SET S1 [file msystems.01106-22-s0006.txt]

>1G10 | S5.2_others
ATGACCAACAGCAACTCCCGCACCGAGAACCACTTCGACT----ACGTCAAGATCACTCT
GGCTTCGCCCGAGCGGATCATGCAGTGGGGGCAGCGCACCCTGCCCAATGGTCAGG----
---------TGGTCGGTGAGGTCACCAAGCCCGAAACGATCAA--------------CTA
CCGCACCCTCAAGCCCGAGATGGACGGGCTCTTCTGCGAGAAGATCTTCGGCCCTTCCAA
GGACTGGGAATGCCACTGCGGCAAGTACAAACG-----GGTGCGTCACCGCGGCATCGTC
TGTGAGCGCTGCGGCGTTGAGGTCACCGAAAGCCGGGTCCGTCGTCACCGCATGGG----
----------------CTTCATCAAGCTGGCGGCTCCCGTTTCCCACGTCTGGTACCTGA
AGGGAATCCCCAGCTATGTGGCGATCCTGCTTGACATGCCCCTTAGG-------------
-------------GATGTTGAGCAGATTGTT-----------------TACTTCAACTGC
TATGTGGTGCTCGAGCCGGGCGATCACAAGGATCTCACCTACAAGCAACTTCTCACTGAA
GACGAGTGGCTGGAGATTGAAGATCAGATCTACGCCGAAGATTCAGAGATTGAGAATGAG
CCTGAGGTCGGCATCGGTGCAGAGGCTCTCAAGCGTCTGCTCGAGGATCTCAACCTCACC
GAGATTGCTGAACAGCTGCGCGAGGACATTGCCGGCAGTAAAGGGCAGAAGCGGGCGAAG
CTGATCAAGCGCCTGCGCGTGATCGATAACTTCATCGCCACCGATGCCCGCCCGGATTGG
ATGGTGCTCGATGCCATCCCGGTCATCCCTCCCGATCTGCGCCCGATGGTGCAGCTTGAT
GGCGGCCGCTTCGCCACCAGTGATCTCAACGATCTCTACCGTCGCGTGATCAACCGCAAC
AACCGCCTGGCGCGGTTGCAGGAGATTCTTGCTCCGGAGATCATTGTCCGCAACGAGAAG
CGGATGCTGCAGGAGGCAGTTGATGCACTGATCGACAACGGCCGCCGCGGCCGCACCGTG
GTGGGTGCGAACAATCGTCCGCTCAAGTCACTCAGCGACATCATCGAAGGAAAGCAGGGC
CGCTTCCGCCAGAACCTGCTTGGCAAGCGGGTCGACTACTCCGGTCGATCAGTGATCGTG
GTGGGTCCCAAGCTCAAGATGCACCAGTGCGGTCTGCCCAAGGAAATGGCGATCGAGCTG
TTCCAGCCGTTTGTGATTCACCGCCTGATCCGCCAGAACATTGTCAACAACATCAAGGCC
GCCAAGAAGCTGATTCAGCGTGCCGACGATGAGGTGATGCAGGTCCTGCAGGAAGTGATC
GAAGGACATCCGATCATGCTCAACCGAGCGCCAACCCTGCACCGGCTCGGTATCCAGGCT
TTTGAGCCGAAGCTGGTGGACGGCCGCGCCATTCAGCTCCACCCACTGGTCTGTCCGGCC
TTCAACGCCGACTTTGACGGCGACCAGATGGCTGTGCACGTGCCCCTTGCCATTGAGGCC
CAGACCGAGGCACGCATGTTGATGCTCGCGAGCAACAACATCCTCTCGCCTGCCACTGGC
GAGCCGATCATCACCCCGTCCCAGGACATGGTGCTGGGGATCTACTACCTCACAGCGGTG
GATCGCAA---CGAGAACAAGCCCAGCTTCGGCGACCGCAGTCGTACCTTCGCTGGCCTC
AACGACGTGATCAACGCCTTTGAGGAAAGGCACCTTGAACTGCATCAGTGGGTCTGGGTT
CGTTTCAGTGGCGAGGTTGATGATGATGATGAGGGTGAGGCTCCCGTGCACGAGGAGACC
CTCAGCGATGGCACTCGTATTGAGCAGTGGAAGTACCGCCGCGATCGATTCGATGAGGAC
GGTGCCCTGATCACCCGTTATCTGCTCACCACTGTGGGTCGGGTTGTGATGAATCGAACG
ATC---------ATTGACGC--------------GGTGGCTGCCACCTGA----------
--------------
>WH5701 | S5.2_others
ATGACCAACAGCAACTCCCGCACCGAGAATCACTTCGACT----ACGTCAAGATCACTCT
GGCTTCGCCGGAGCGGATCATGCAGTGGGGACAGCGCACCCTGCCCAATGGTCAGG----
---------TGGTCGGTGAGGTGACCAAGCCCGAAACGATCAA--------------CTA
CCGCACCCTCAAGCCCGAGATGGACGGGCTCTTCTGCGAGAAGATCTTCGGCCCCTCCAA
GGACTGGGAATGCCATTGCGGTAAGTACAAGCG-----GGTGCGTCACCGTGGCATCGTC
TGCGAACGCTGCGGGGTTGAGGTCACCGAGAGCCGGGTGCGGCGTCACCGCATGGG----
----------------CTTCATCAAGCTGGCGGCTCCGGTGTCCCACGTCTGGTACCTGA
AGGGGATCCCCAGCTACGTGGCGATCCTGCTTGACATGCCCCTGCGG-------------
-------------GATGTGGAGCAGATCGTT-----------------TACTTCAACTGC
TACGTGGTGCTCGAGCCGGGGGACCACAAGGACCTCACCTACAAGCAACTCCTCACCGAA
GACGAGTGGCTGGAGATCGAGGATCAGATCTACGCCGAAGACTCGGAGATCGAGAATGAG
CCCGAAGTGGGCATCGGCGCCGAGGCGCTCAAGCGCCTGCTCGAAGACCTCAACCTCACC
GAGATTGCCGAGCAGCTGCGCGAGGATATCGCCGGCAGCAAGGGTCAGAAGCGGGCGAAG
CTGATCAAGCGTCTGCGCGTGATCGATAACTTCATCGCCACCGATGCCCGCCCCGACTGG
ATGGTGCTCGATGCCATCCCGGTGATCCCCCCCGACCTGCGCCCGATGGTGCAGCTCGAT
GGCGGCCGCTTCGCCACCAGCGATCTCAACGACCTCTACCGCCGGGTGATCAACCGCAAC
AACCGCCTGGCGCGGCTGCAGGAGATCCTTGCTCCCGAGATCATCGTCCGCAACGAAAAG
CGGATGCTGCAGGAGGCTGTGGATGCCCTGATCGACAACGGACGCCGCGGCCGAACTGTG
GTCGGTGCCAACAACCGTCCGCTCAAGTCGCTCAGCGACATCATCGAGGGCAAGCAGGGC
CGCTTCCGGCAGAACCTTCTGGGCAAGCGGGTCGACTACTCCGGTCGTTCCGTGATCGTG
GTGGGCCCCAAGCTGAAAATGCACCAGTGCGGCCTGCCCAAGGAAATGGCGATCGAGCTG
TTCCAGCCGTTCGTGATTCACAGGCTGATCCGCCAGAACATCGTCAACAACATCAAGGCC
GCCAAGAAGCTGATTCAGCGGGCTGATGACGAGGTGATGCAGGTGCTGCAGGAAGTGATC
GAAGGCCACCCGATCATGCTCAACCGGGCACCTACGCTGCACCGGCTCGGCATCCAGGCT
TTCGAGCCGAAGTTGGTGGATGGCCGTGCCATCCAGCTCCACCCCCTGGTCTGCCCCGCC
TTCAACGCCGACTTCGACGGTGACCAGATGGCCGTGCACGTGCCCCTGGCCATCGAGGCC
CAGACCGAGGCGCGCATGCTGATGCTGGCGAGCAACAACATTCTTTCGCCGGCCACCGGT
GAGCCGATCATCACCCCGTCTCAGGACATGGTGCTGGGCATTTACTACCTCACCGCAGTG
GATCGCAA---GGAGAGCATGCCCAGCTTCGGCGACCGCAGCCGCACCTTCGCTGGCCTC
AACGACGTGATCAACGCCTTTGAGGAGCGCCATCTTGACCTGCACCAGTGGGTCTGGGTT
CGCTTCAGCGGCGAGGTCGACGATGAAGACGAGGCTGAAGCCCCCCTGCATGAGGAGATC
CTCAGCGATGGCACCCGCATCGAGCAGTGGAAGTACCGCCGCGACCGCTTCGACGAAGAC
GGTGCCCTGATCACCCGTTACCTGCTCACAACCGTCGGCCGGGTGGTGATGAACAGAACG
ATC---------ATCGACGC--------------GGTGGCCGCCACCTGA----------
--------------
>BSA11S | S5.2_others
ATGACCAACAGCAACCTCCGCACCGAGAACCACTTCGACT----ACGTCAAGATCACCCT
GGCCTCGCCGGAGCGGATCATGCAGTGGGGTCAGCGGACCCTGCCCAATGGACAGG----
---------TTGTTGGTGAAGTCACCAAGCCCGAAACGATCAA--------------CTA
CCGCACCCTCAAGCCCGAGATGGACGGGCTGTTCTGCGAGAAGATCTTCGGACCTTCCAA
AGACTGGGAGTGCCATTGCGGCAAGTACAAGCG-----GGTGCGTCACCGCGGCATCGTC
TGCGAGCGTTGCGGTGTTGAGGTCACCGAAAGCAGGGTGCGGCGCCATCGCATGGG----
----------------CTTCATCAAGCTGGCGGCTCCCGTTTCCCACGTGTGGTACCTGA
AGGGAATCCCCAGTTATGTGGCCATCCTGCTCGACATGCCCCTGCGG-------------
-------------GATGTGGAGCAGATTGTT-----------------TACTTCAACTGC
TATGTGGTGCTCGAGCCGGGCGACCACAAGGACCTCACCTACAAGCAACTCCTCACAGAG
GATGAGTGGCTGGAGATCGAGGACCAGATCTATGCGGAAGATTCAGAGATAGAAAACGAG
CCTGAGGTGGGCATCGGGGCTGAAGCGCTCAAGCGTCTGCTCGAAGATCTCAACCTCACC
GAGATTGCCGAGCAGTTGCGTGAGGATATCGCCGGCAGCAAGGGCCAGAAGCGGGCCAAG
CTGATCAAGCGCCTTCGGGTGATCGACAACTTCATCGCCACCGATGCGCGGCCCGACTGG
ATGGTGCTCGATGCCATCCCGGTGATCCCCCCCGATCTCCGCCCGATGGTGCAGCTCGAC
GGCGGCCGTTTCGCCACCAGCGACCTTAACGACCTTTACCGCCGGGTGATCAACCGCAAC
AACCGTCTGGCGCGGCTGCAGGAGATCCTGGCTCCCGAAATCATCGTCCGCAACGAGAAG
CGGATGCTGCAGGAGGCGGTCGATGCCCTGATCGACAACGGCCGCCGCGGACGCACCGTT
GTGGGCGCCAACAACCGGCCCCTCAAGTCGCTCAGCGACATCATCGAGGGCAAGCAGGGC
CGCTTCCGCCAAAACCTCCTCGGCAAGCGGGTCGACTACTCCGGTCGTTCCGTGATTGTG
GTGGGCCCCAAGCTGAAGATGCACCAGTGTGGCCTTCCCAAGGAAATGGCCATCGAACTG
TTCCAGCCATTTGTGATTCACCGGCTGATCCGCCAGAACATCGTCAACAACATCAAGGCC
GCCAAGAAGCTGATTCAGCGGGCTGATGATGAGGTGATGCAGGTGCTTCAGGAGGTGATC
GAAGGCCATCCGATCATGCTCAATCGGGCTCCCACCCTGCACCGCCTCGGCATTCAGGCC
TTCGAGCCGAAACTGGTGGATGGTCGGGCCATTCAGCTTCATCCCCTGGTCTGCCCAGCC
TTCAACGCCGACTTCGACGGTGACCAGATGGCCGTGCACGTGCCTCTGGCGATCGAGGCC
CAGACCGAGGCACGCATGCTGATGCTGGCCAGCAACAATATTCTTTCGCCCGCCACCGGC
GAGCCGATCATCACCCCCTCCCAGGACATGGTGCTGGGCATCTACTACCTCACCGCGGTG
GATCGCAA---GGAATCCAAGCCCGACTTCGGCGACCGCAGCCGCACCTTCGCCGGCCTC
AATGACGTGATCAATTCCTTCGAGGAGAATCACCTCGATCTGCACGAGTGGGTCTGGGTG
CGATTCAACGGCGAGGTCGATGACGATGACGAGGGTGAGGCCCCCGTCCATGAGGAGACC
CTCAGCGACGGCACGCGCATCGAACAGTGGAAGTACCGACGCGACCGTTTCGATGAAGAC
GGTGCCCTGATCACCCGTTATCTGCTCACAACCGTGGGTCGTGTGGTGATGAACAGAACG
ATC---------ATCGACGC--------------GGTGGCTACCAGCTGA----------
--------------
>BSF8S | S5.2_others
ATGACCAACAGCAACCTCCGCACCGAGAACCACTTCGACT----ACGTCAAGATCACCCT
GGCCTCGCCGGAGCGGATCATGCAGTGGGGTCAGCGGACCCTGCCCAATGGACAGG----
---------TTGTTGGTGAAGTCACCAAGCCCGAAACGATCAA--------------CTA
CCGCACCCTCAAGCCCGAGATGGACGGGCTGTTCTGCGAGAAGATCTTCGGACCTTCCAA
AGACTGGGAGTGCCATTGCGGCAAGTACAAGCG-----GGTGCGTCACCGCGGCATCGTC
TGCGAGCGTTGCGGTGTTGAGGTCACCGAAAGCAGGGTGCGGCGCCATCGCATGGG----
----------------CTTCATCAAGCTGGCGGCTCCCGTTTCCCACGTGTGGTACCTGA
AGGGAATCCCCAGTTATGTGGCCATCCTGCTCGACATGCCCCTGCGG-------------
-------------GATGTGGAGCAGATTGTT-----------------TACTTCAACTGC
TATGTGGTGCTCGAGCCGGGCGACCACAAGGACCTCACCTACAAGCAACTCCTCACAGAG
GATGAGTGGCTGGAGATCGAGGACCAGATCTATGCGGAAGATTCAGAGATAGAAAACGAG
CCTGAGGTGGGCATCGGGGCTGAAGCGCTCAAGCGTCTGCTCGAAGATCTCAACCTCACC
GAGATTGCCGAGCAGTTGCGTGAGGATATCGCCGGCAGCAAGGGCCAGAAGCGGGCCAAG
CTGATCAAGCGCCTTCGGGTGATCGACAACTTCATCGCCACCGATGCGCGGCCCGACTGG
ATGGTGCTCGATGCCATCCCGGTGATCCCCCCCGATCTCCGCCCGATGGTGCAGCTCGAC
GGCGGCCGTTTCGCCACCAGCGACCTTAACGACCTTTACCGCCGGGTGATCAACCGCAAC
AACCGTCTGGCGCGGCTGCAGGAGATCCTGGCTCCCGAAATCATCGTCCGCAACGAGAAG
CGGATGCTGCAGGAGGCGGTCGATGCCCTGATCGACAACGGCCGCCGCGGACGCACCGTT
GTGGGCGCCAACAACCGGCCCCTCAAGTCGCTCAGCGACATCATCGAGGGCAAGCAGGGC
CGCTTCCGCCAAAACCTCCTCGGCAAGCGGGTCGACTACTCCGGTCGTTCCGTGATTGTG
GTGGGCCCCAAGCTGAAGATGCACCAGTGTGGCCTTCCCAAGGAAATGGCCATCGAACTG
TTCCAGCCATTTGTGATTCACCGGCTGATCCGCCAGAACATCGTCAACAACATCAAGGCC
GCCAAGAAGCTGATTCAGCGGGCTGATGATGAGGTGATGCAGGTGCTTCAGGAGGTGATC
GAAGGCCATCCGATCATGCTCAATCGGGCTCCCACCCTGCACCGCCTCGGCATTCAGGCC
TTCGAGCCGAAACTGGTGGATGGTCGGGCCATTCAGCTTCATCCCCTGGTCTGCCCAGCC
TTCAACGCCGACTTCGACGGTGACCAGATGGCCGTGCACGTGCCTCTGGCGATCGAGGCC
CAGACCGAGGCACGCATGCTGATGCTGGCCAGCAACAATATTCTTTCGCCCGCCACCGGC
GAGCCGATCATCACCCCCTCCCAGGACATGGTGCTGGGCATCTACTACCTCACCGCGGTG
GATCGCAA---GGAATCCAAGCCCGACTTCGGCGACCGCAGCCGCACCTTCGCCGGCCTC
AATGACGTGATCAATTCCTTCGAGGAGAATCACCTCGATCTGCACGAGTGGGTCTGGGTG
CGATTCAACGGCGAGGTCGATGACGATGACGAGGGTGAGGCCCCCGTCCATGAGGAGACC
CTCAGCGACGGCACGCGCATCGAACAGTGGAAGTACCGACGCGACCGTTTCGATGAAGAC
GGTGCCCTGATCACCCGTTATCTGCTCACAACCGTGGGTCGTGTGGTGATGAACAGAACG
ATC---------ATCGACGC--------------GGTGGCTACCAGCTGA----------
--------------
>MW101C3 | S5.2_others
ATGACCAACAGCAACCTCCGCACCGAAAACCACTTCGACT----ACGTCAAGATCACGCT
CGCTTCCCCCGAGCGGATCATGCAGTGGGGGCAACGCACCCTGCCGAACGGTCAGG----
---------TGGTCGGTGAAGTCACCAAGCCTGAGACGATCAA--------------CTA
CCGCACGCTCAAGCCCGAGATGGACGGGCTGTTCTGCGAAAAGATCTTCGGCCCTTCAAA
GGATTGGGAGTGCCATTGCGGCAAGTACAAGCG-----GGTGCGCCACCGTGGCATCGTC
TGTGAGCGCTGCGGGGTGGAGGTCACCGAGAGCCGGGTGCGTCGTCACCGCATGGG----
----------------CTTCATCAAGCTGGCGGCTCCGGTGTCGCACGTTTGGTATCTGA
AGGGGATCCCCAGCTACGTGGCGATCCTGCTGGACATGCCCCTGCGG-------------
-------------GATGTGGAGCAGATCGTT-----------------TATTTCAACTGC
TACGTGGTGCTCGAAAAGGGCGACCACAAGGACCTCACCTACAAGCAACTGCTCACGGAA
GATGAGTGGCTGGAGATCGAGGATCAGATCTACGCCGAGGACTCGGAGATCGAGAACGAG
CCCATTGTGGGCATCGGTGCGGAAGCTCTCAAGCAGCTGCTTGTCGATCTCAACCTCACC
GAGATCGCTGAACAGCTCCGCGAAGACATCGCCGGCAGCAAGGGTCAGAAGCGGGCAAAG
CTGATCAAGCGCCTGCGGGTGATCGACAACTTCATCGCCACCAATGCCCGGCCGGAGTGG
ATGGTGCTTGATGCCATCCCCGTGATTCCGCCGGATCTGCGCCCGATGGTGCAGCTCGAC
GGTGGCCGTTTCGCCACCTCCGACCTCAACGATCTCTACCGCCGGGTCATCAACCGCAAC
AACCGCCTGGCGCGGCTGCAGGAGATCCTGGCTCCCGAGATCATCGTCCGCAACGAAAAG
CGGATGCTGCAGGAGGCTGTCGATGCCCTGATCGATAACGGCCGCAGGGGCCGCACCGTG
GTGGGCGCCAACAACAGGCCGCTCAAGTCCCTCAGCGACATCATTGAGGGCAAACAGGGG
CGCTTCCGCCAGAACCTGCTGGGCAAACGGGTCGACTATTCCGGCCGGTCCGTGATCGTG
GTGGGCCCCAAGCTGAAGATGCATCAGTGCGGTCTGCCCAAGGAGATGGCGATCGAGCTG
TTCCAGCCGTTCGTGATCCACCGGCTAATCCGTCAGAACATCGTCAACAACATCAAGGCG
GCCAAGAAGCTGATTCAGCGCGCCGACGACGAAGTGATGCAGGTGCTTCAGGAGGTGATT
GAAGGTCACCCGATCCTGCTGAACCGGGCCCCCACGCTGCACCGTCTCGGCATTCAGGCG
TTCGAGCCCAAGCTGGTGGATGGTCGCGCCATCCAGCTGCACCCGCTGGTGTGCCCTGCG
TTCAACGCCGACTTCGACGGTGACCAGATGGCCGTGCACGTGCCACTGGCGATCGAAGCT
CAGACGGAAGCTCGCATGTTGATGCTGGCCAGCAACAACATCCTCTCGCCGGCCACCGGC
GAGCCGATCATCACCCCCTCCCAGGACATGGTGCTGGGCATCTACTACCTCACGGCTCTC
GATCGCAA---TGAGGCGAAGCCGGCCTTCGGTGACAGGAGCCGTACCTTCGCTGGCCTG
GCCGATGTGCTCAATGCCTTCGATGAGAAGCACCTCGCCCTGCACAACTGGGTGTGGGTT
CGCTTCTCCGGTGAGATCGACGACGAGGACGAAAGCGATGTTCCCCTCAAGCAGGAAACG
CTCAGCGATGGCACCCGCATCGAGCAATGGAAATACCGCCGCGACCGCTTCGATGAAGAC
GGTGCTCTCATCAGCCGCTACCTGCTCACCACTGTCGGCCGCGTCGTGATGAACGTCACC
ATC---------ATCGATGC--------------GGTGGCCGCCGTCTGA----------
--------------
>8F6 | S5.2_others
ATGTCCAACAGCAACCTCCGCACCGAAAACCACTTCGACT----ACGTCAAGATCACCTT
GGCGTCGCCTGAGCGGATCATGCAGTGGGGGCAGCGCACGCTGCCCAATGGTCAGG----
---------TGGTGGGTGAAGTCACCAAGCCCGAAACCATCAA--------------CTA
CCGCACGCTGAAGCCCGAGATGGACGGGCTGTTCTGCGAGAAGATCTTTGGCCCGTCCAA
GGATTGGGAATGCCACTGCGGCAAATACAAACG-----GGTGCGTCACCGCGGCATCGTG
TGTGAGCGCTGCGGTGTGGAGGTGACCGAGAGCCGGGTGCGGCGCCACCGCATGGG----
----------------CTTCATCAAGCTGGCGGCACCCGTGTCCCACGTTTGGTATCTCA
AGGGCATTCCCAGCTACGTGGCGATCCTGCTGGATATGCCCCTGCGC-------------
-------------GATGTCGAGCAGATCGTC-----------------TATTTCAACTGC
TATGTGGTGCTCGATCCGGGCGACCACAAGGACCTCACCTACAAGCAGCTGCTCACCGAA
GATGAGTGGCTGGAGATTGAAGATCAGATCTACGCCGAGGATTCGGAGATCGAGAATGAG
CCCATGGTGGGCATCGGTGCCGAAGCGCTGAAGCAACTGTTGGAAGATCTCGAGCTCAAC
GAAACCGCTGAGCAGCTGCGGGAGGACATCGCGGCCAGCAAAGGCCAGAAGCGGGCCAAG
CTGATCAAGCGCCTGCGCGTGATCGACAACTTCATCGCCACCGGGGCCCGGCCCGAATGG
ATGGTGCTGGATGTGATCCCGGTGATCCCCCCGGATCTCCGCCCGATGGTGCAGCTCGAC
GGCGGTCGCTTCGCCACTTCCGACCTCAACGATCTCTACCGCCGCGTCATCAACCGGAAC
AACCGCCTGGCGCGGCTGCAAGAGATCCTGGCTCCAGAAATCATCGTCCGCAACGAGAAG
CGGATGCTGCAGGAGGCTGTCGACGCCTTGATCGACAACGGTCGCCGCGGTCGCACCGTG
GTGGGTGCGAATAATCGGGCGCTGAAGTCACTCAGCGACATCATTGAAGGCAAGCAGGGT
CGCTTCCGTCAGAACCTGCTCGGCAAGCGGGTCGATTACTCGGGTCGGTCCGTGATCGTG
GTGGGTCCGAAGCTGAAGATGCACCAGTGCGGTCTGCCCAAGGAGATGGCGATCGAGCTG
TTCCAGCCGTTCGTGATCCATCGCCTGATCCGCCAGAACATCGTCAACAACATCAAGGCC
GCCAAGAAGTTGATCCAGCGCGCCGATGATGAGGTGATGCAGGTGTTACAGGAGGTGATC
GAAGGGCATCCGATTCTGCTCAACCGCGCTCCGACCCTGCACCGCCTCGGCATCCAGGCC
TTTGAGCCGAAGCTGGTCGATGGCCGCGCCATTCAGCTGCACCCGCTGGTGTGCCCCGCC
TTCAACGCCGACTTCGACGGTGACCAGATGGCTGTGCACGTGCCCCTGGCCATTGAGGCG
CAGACCGAAGCCCGCATGTTGATGCTGGCCAGCAACAACATCCTGTCGCCCGCTACCGGT
GAGCCGATCATCACTCCGTCCCAGGACATGGTGCTCGGCGCCTACTACCTCACGGCGGAG
CAGCCCGG---CTCGGTGAAGCCCGAGTTTGGCGATCGCGCCAAAACCTTCGCCAGCCTC
GATGACGTCATCGATGCCTTTGAAGAAAAGCACCTGTCGCTGCACGATTGGGTGTGGGTG
CGCTTCAGCGGCGAGGTTGAGAGCGACGACGAAGACAAGCAGCCCCAGAAGGAAGAGACC
CTCAGCGATGGCACCCGCATCGAGCAGTGGCTGTACCGCCGCGACCGTTTCGATGAAGAC
GGAGCGCTGATCAGCCGTTATCTGCTCACCACGGTGGGCCGCGTGGTGATCAACCACACG
ATC---------ATCGACGC--------------CGTGGCTGCGACCTGA----------
--------------
>CB0101 | S5.2_CB4
ATGACCAACAGCAATCTCCGCACCGAGAACCACTTCGACT----ACGTCAAGATCACCCT
TGCTTCGCCGGAGCGGGTGATGCAGTGGGGGCAGCGCACGCTGCCCAATGGTCAGG----
---------TGGTGGGCGAGGTGACCAAGCCCGAAACCATCAA--------------CTA
CCGCACGCTCAAGCCGGAAATGGACGGCTTGTTCTGCGAAAAGATCTTTGGCCCTTCCAA
AGACTGGGAGTGCCATTGCGGTAAGTACAAGCG-----GGTGCGGCACCGCGGCATCGTG
TGCGAGCGCTGCGGCGTGGAGGTCACGGAGAGCCGGGTGCGGCGTCACCGCATGGG----
----------------CTTCATCAAGCTGGCGGCCCCCGTGTCGCACGTTTGGTACCTGA
AGGGCATCCCCAGCTATGTGGCGATCCTGCTCGACATGCCCCTGCGG-------------
-------------GATGTGGAGCAGATCGTT-----------------TACTTCAACTGC
TATGTGGTGCTCGATGCGGGCGACCACAAAGACCTCACCTACAAGCAGCTGCTCACCGAA
GACGAGTGGCTGGAGATTGAAGATGAGATCTACGCCGAAGACTCGGAGATCGAGAACGAG
CCCACCGTGGGTATCGGTGCTGAAGCACTGAAGCAACTGCTGGAGGATCTCGATCTGCCC
GTGGTGGCTGAGCAGCTGCGCGAGGAGATCGCCGGCTCCAAGGGCCAGAAGCGCGCCAAG
TTGATCAAGCGCCTGCGCGTGATCGATAACTTCATCGCCACCAGCGCCCGTCCTGAGTGG
ATGGTGCTGGATGTGATCCCGGTGATCCCGCCCGATCTGCGCCCGATGGTGCAGCTCGAT
GGCGGCCGTTTCGCCACCTCCGACCTCAACGATCTCTATCGCCGTGTGATCAACCGGAAC
AACCGGTTGGCGCGTCTGCAGGAGATCCTGGCCCCCGAAATCATCGTCCGCAACGAGAAG
CGGATGCTGCAGGAGGCCGTTGACGCCCTGATCGACAACGGTCGCCGCGGCCGCACCGTG
GTGGGCGCCAACAACCGCCCGCTCAAGTCACTGAGCGACATCATTGAGGGCAAGCAGGGT
CGCTTCCGTCAGAACCTGCTCGGTAAGCGCGTCGATTACTCCGGTCGTTCCGTGATCGTG
GTGGGTCCGAAGCTGAAGATGCATCAGTGCGGTCTGCCCAAGGAGATGGCGATCGAGCTG
TTCCAGCCGTTCGTGATCCATCGCCTGATCCGCCAGAACATCGTTAACAACATCAAGGCC
GCCAAGAAGCTGATTCAGCGCGCCGATGATGAGGTGATGCAGGTGCTGCAGGAGGTGATC
GAAGGTCACCCGATCCTGCTGAACCGTGCTCCGACGCTGCACCGCCTCGGCATTCAGGCG
TTCGAGCCCAAGTTGGTGGATGGCCGCGCCATTCAGCTGCACCCGCTGGTCTGCCCCGCC
TTCAACGCCGACTTCGACGGTGACCAGATGGCTGTGCACGTGCCCCTGGCGATTGAGGCC
CAGACCGAGGCCCGCATGCTGATGCTCGCCAGCAACAACATCCTCTCGCCCGCCACGGGC
GAACCGATCATCACCCCCTCCCAGGACATGGTGCTCGGTTCCTACTACCTCACCGCTGTC
CAGCCCGA---CGGCGTGAAGCCTGAGTTCGGTGATCGCAGCCGCACCTTTGCTGGTCTG
CGCGACGTGCTTGCGGCCTTCGATGAGAAGCACCTCACCATGCACGACTGGGTGTGGGTG
CGCTTCAACGGTGAAGTGGATAGCGAAGACGAAGCCAAGGAGCCCATCAAGGAAGAAACC
CTGAGCGATGGCACCCGCATCGAGCAGTGGAACTATCGCCGCGATCGTTTGGATGAAGAC
GGCGCTCTGATCAGCCGCTACCTACTCACCACCGTCGGCCGTGTGGTGATGAACAGCACG
ATC---------ATCGACGC--------------GGTGGCCGCCGCCTGA----------
--------------
>HK05 | S5.2_CB4
ATGACCAACAGCAATCTCCGCACCGAGAACCACTTCGACT----ACGTCAAGATCACCCT
CGCTTCTCCGGAGCGGGTGATGCAGTGGGGGCAGCGCACGCTGCCCAATGGTCAGG----
---------TGGTGGGCGAGGTGACCAAGCCCGAAACCATCAA--------------CTA
CCGCACGCTCAAGCCGGAAATGGACGGCTTGTTCTGCGAAAAGATCTTTGGACCCTCCAA
AGACTGGGAGTGCCACTGCGGGAAGTACAAGCG-----GGTGCGGCACCGCGGCATCGTC
TGCGAGCGCTGCGGTGTGGAGGTGACCGAGAGCCGGGTGCGCCGGCACCGCATGGG----
----------------CTTCATCAAGCTGGCGGCCCCCGTGTCGCACGTGTGGTACCTGA
AGGGCATCCCCAGCTATGTGGCGATCCTGCTCGACATGCCCCTGCGG-------------
-------------GATGTGGAGCAGATTGTT-----------------TACTTCAACTGC
TATGTGGTGCTCGATGCGGGCGACCACAAGGACCTCACCTACAAGCAGCTGCTCACCGAA
GATGAGTGGCTGGAGATTGAAGACGAGATCTACGCCGAAGATTCGGAGATCGAGAACGAG
CCCACCGTCGGCATCGGCGCTGAGGCGCTGAAGCAACTGCTGGAAGACCTTGATCTGCCC
GTGGTGGCTGAACAGCTGCGCGAGGAGATTGCCGGCTCCAAGGGCCAGAAGCGCGCCAAG
TTGATCAAGCGCCTGCGCGTGATCGACAACTTCATCGCCACCGGCGCCCGTCCTGAGTGG
ATGGTGCTGGATGTGATTCCGGTGATTCCGCCCGACCTGCGCCCGATGGTGCAGCTCGAT
GGCGGCCGCTTCGCCACCTCCGACCTCAACGACCTCTACCGCCGTGTGATCAACCGGAAC
AACCGGTTGGCGCGTCTGCAGGAGATCCTCGCCCCTGAAATCATCGTCCGCAACGAAAAG
CGGATGCTGCAGGAGGCCGTCGATGCTCTGATCGACAACGGCCGCCGCGGCCGCACGGTG
GTGGGTGCCAACAACCGCCCGCTCAAGTCACTGAGCGACATCATCGAGGGCAAGCAGGGT
CGCTTCCGTCAGAACCTGCTCGGTAAGCGCGTCGACTACTCCGGTCGTTCCGTGATCGTG
GTGGGTCCGAAGCTGAAGATGCATCAGTGCGGTCTGCCCAAGGAGATGGCGATCGAGCTG
TTCCAGCCGTTCGTGATTCACCGCCTGATTCGCCAGAACATCGTTAACAACATCAAGGCC
GCCAAGAAGCTGATTCAGCGCGCCGACGATGAGGTGATGCAGGTGCTGCAGGAGGTGATC
GAAGGTCACCCGATCCTGCTCAACCGAGCTCCCACCCTGCACCGCCTCGGCATTCAGGCC
TTCGAGCCCAAGCTCGTGGATGGTCGCGCCATCCAGCTGCACCCGCTGGTGTGCCCCGCC
TTCAACGCCGACTTTGACGGTGACCAGATGGCCGTGCACGTGCCCCTGGCCATCGAGGCG
CAGACCGAAGCGCGCATGTTGATGCTCGCCAGCAACAACATCCTCTCGCCCGCCACCGGC
GATCCGATCATCACCCCGTCGCAGGACATGGTGCTCGGCGCCTACTACCTCACTGCTGAG
CAGCCCGG---CGCCGCCAAGCCTGAGTTCGGCGATCGCAGCCGCACGTTTGCCGGCCTG
CGCGATGTCTTGGTCGCCTTCGAGGAGAAGCACCTCACCATGCACGACTGGGTGTGGGTG
CGCTTCAACGGCGAGGTGGACAGCGAAGACGAAGCCAAGGAGCCGATCAAGGAAGAAACC
CTGAGCGATGGCACCCGCATCGAGCAGTGGAACTACCGCCGCGATCGTATGGATGAAGAC
GGCGCTCTGATCAGCCGTTATGTGCTCACCACCGTCGGCCGCGTGGTGATGAACAGCACG
ATC---------ATCGATGC--------------GGTGGCCGCCGCCTGA----------
--------------
>CB0205 | S5.2_CB5
ATGACCAACAGCAATCTCCGCACCGAAAACCACTTCGATT----ACGTCAAGATCACGCT
CGCCTCACCCGAGCGGGTCATGCAGTGGGGGCAGCGCACGCTGCCTAACGGTCAGG----
---------TGGTGGGCGAGGTCACCAAGCCCGAAACCATCAA--------------CTA
CCGCACCCTGAAGCCCGAAATGGACGGGCTCTTCTGCGAGAAGATCTTTGGCCCCTCCAA
AGACTGGGAATGCCACTGCGGTAAGTACAAGCG-----GGTGCGCCACCGCGGCATCGTC
TGCGAGCGCTGCGGTGTGGAGGTCACGGAAAGCCGGGTGCGCCGTCACCGGATGGG----
----------------CTTCATCAAGCTTGCCGCTCCGGTGTCCCACGTTTGGTACCTGA
AGGGCATCCCCAGCTACGTGGCCATCCTGCTGGACATGCCCCTGCGG-------------
-------------GATGTTGAGCAGATTGTT-----------------TATTTCAACTGC
TATGTGGTGCTCGACCAGGGCGACCACAAGGATCTGACCTACAAGCAGCTGCTCACCGAA
GACGAGTGGCTGGAGATCGAAGACGAGATCTACGCAGAAGATTCGGAGATCGAGAACGAG
CCCACCGTTGGTATCGGCGCTGAGGCTCTCAAGCAGCTGCTCGAAGACCTGGATCTTCCG
GTCGTTGCTGAACAGCTCCGCGAAGAGATCGCTGGCTCGAAAGGTCAGAAGCGCGCCAAG
TTGATCAAGCGCCTGCGCGTGATCGACAACTTCATCGCCACCGGCGCCCGTCCTGAGTGG
ATGGTCCTGGACGTGATTCCGGTGATTCCCCCCGACCTGCGCCCTATGGTGCAGCTCGAT
GGTGGCCGTTTCGCAACCTCTGACCTCAACGACCTCTACCGCCGTGTGATCAACCGGAAC
AACCGGTTGGCCCGTTTGCAGGAAATCCTCGCCCCTGAAATCATCGTCCGCAACGAGAAG
CGGATGCTGCAGGAGGCGGTTGACGCCCTGATCGATAACGGCCGTCGCGGTCGCACCGTG
GTGGGTGCCAACAACCGTCCGCTCAAATCACTGAGCGACATCATTGAGGGCAAGCAGGGC
CGCTTCCGTCAGAACCTGCTCGGTAAGCGCGTCGACTACTCCGGTCGTTCCGTGATCGTG
GTGGGTCCGAAGCTGAAGATGCACCAGTGCGGTCTGCCCAAGGAGATGGCGATCGAGCTG
TTCCAGCCCTTCGTCATTCACCGTCTGATTCGTCAGAACATCGTCAACAACATCAAGGCT
GCGAAGAAGCTGATTCAACGTGCCGACGATGAGGTGATGCAGGTGCTGCAGGAGGTGATC
GACGGTCACCCGATCATGCTGAACCGAGCACCAACCCTGCACCGTCTCGGCATTCAGGCC
TTTGAGCCGAAGCTGGTTGATGGCCGCGCCATTCAGCTCCACCCCCTGGTTTGCCCGGCC
TTCAACGCTGACTTTGACGGTGACCAGATGGCCGTCCACGTGCCCCTGGCCATCGAGGCA
CAGACCGAAGCCCGCATGTTGATGCTGGCCAGCAACAACATCCTTTCTCCGGCAACGGGC
GATCCGATCATCACGCCGTCTCAGGACATGGTGTTGGGTGCCTACTACCTCACCGCCGAG
CAGCCGGC---TGGCATCAAGCCTGAGTTCGGTGACCGCAGCCGCACCTTCGCTGGCCTG
CGTGACGTGCTGAATGCCTTTGAAGACAAGCACCTGACCATGCACGACTGGGTCTGGGTG
CGCTTCAACGGTGAAGTCGATACCGAAGGTGAAGCCAAGGAGCCGGTGCAGCAGGAGACC
CTCAGCGATGGGACTCGGATTGAACAGTGGAGGTTCCGTCGTGATCGTCTCGATGAGGAC
GGTGCTCTGATCAGCCGTTATCTGTTGACCACCGTCGGACGCGTGGTGATGAACAGCACG
ATC---------ATCGATGC--------------GGTGGCAGCCGCCTGA----------
--------------
>HK07 | S5.2_CB5
ATGACCAACAGCAATCTCCGCACCGAAAACCACTTCGATT----ACGTCAAGATCACGCT
CGCCTCNCCCGAGCGGGTCATGCAGTGGGGGCAGCGCACGCTGCCTAACGGTCAGG----
---------TGGTGGGCGAGGTNACCAAGCCCGAAACCATCAA--------------CTA
CCGCACCCTGAAGCCCGAAATGGACGGGCTCTTCTGCGAGAAGATCTTTGGCCCCTCCAA
AGACTGGGAATGCCACTGCGGTAAGTACAAGCG-----GGTGCGCCACCGCGGCATCGTC
TGCGAGCGCTGCGGTGTGGAGGTCACGGAAAGCCGGGTGCGCCGTCACCGGATGGG----
----------------CTTCATCAAGCTCGCCGCTCCGGTGTCCCACGTTTGGTACCTGA
AGGGCATCCCCAGCTACGTGGCCATCCTGCTGGACATGCCNCTGCGG-------------
-------------GATGTTGAGCAGATTGTT-----------------TATTTCAACTGC
TATGTGGTGCTCGACCAGGGCGANCACAAGGATCTGACCTACAAGCAGCTGCTNACCGAA
GACGAGTGGCTGGAGATCGAAGACGAGATCTACGCCGAAGATTCGGAGATCGAGAACGAG
CCCACCGTTGGTATCGGCGCTGAGGCTCTCAAGCAGCTGCTCGAAGACCTGGATCTTCCG
GTCGTTGCTGAACAGCTCCGCGAAGAGATCGCTGGCTCGAAAGGTCAGAAGCGNGCCAAG
TTGATCAAGCGCCTGCGCGTGATCGACAACTTCATCGCCACCGGTGCCCGTCCTGAGTGG
ATGGTNCTGGACGTGATTCCGGTGATTCCCCCCGACCTGCGCCCGATGGTGCAGCTCGAN
GGTGGCCGTTTCGCNACCTCTGACCTCAACGACCTCTACCGCCGTGTGATCAACCGGAAC
AACCGGTTGGCNCGTCTGCAGGAAATCCTCGCCCCTGAAATCATCGTCCGCAACGAGAAG
CGGATGCTGCAGGAGGCGGTCGACGCCCTGATCGATAACGGCCGTCGNGGTCGCACCGTG
GTGGGTGCCAACAACCGTCCGCTCAAATCACTGAGCGACATCATTGAGGGCAAGCAGGGC
CGCTTCCGTCAGAACCTGCTCGGTAAGCGCGTCGACTACTCCGGTCGTTCCGTGATCGTG
GTGGGTCCGAAGCTGAAGATGCACCAGTGCGGTCTGCCTAAGGAGATGGCGATCGAGCTG
TTCCAGCCCTTCGTGATTCACCGTCTGATTCGTCAGAACATCGTCAACAACATCAAGGCT
GCGAAGAAGCTGATTCAGCGCGCCGATGATGAGGTGATGCAGGTGCTGCAGGAGGTGATC
GATGGTCACCCGATCATGCTGAACCGAGCCCCAACCCTGCACCGTCTTGGCATTCAGGCC
TTTGAGCCGAAGCTGGTCGATGGCCGCGCCATTCAGCTGCACCCCCTGGTTTGCCCGGCC
TTCAACGCTGACTTTGACGGTGACCAGATGGCCGTCCACGTGCCCCTGGCCATCGAGGCA
CAGACCGAAGCCCGCATGTTGATGCTGGCCAGCAACAACATCCTTTCTCCGGCAACGGGT
GATCCGATCATCACGCCGTCCCAGGACATGGTNTTGGGTGCCTACTACCTCACCGCCGAG
CAGCCNGC---GGGCATCAAGCCTGAGTTCGGTGACCGCAGCCGCACCTTCGCTGGTCTG
CGTGACGTGCTGAATGCCTTTGAAGACAAGCACCTGACNATGCACGANTGGGTCTGGGTG
CGCTTCAACGGTGAAGTCGATACCGAAGGTGAAGCCAAGGAGCCTGTCCAGCAGGAGACC
CTCAGCGATGGGACTCGGATTGAACAGTGGAGGTTCCGTCGTGATCGTCTCGANGAGGAC
GGTGCTCTGATCAGCCGTTATCTGTTGACCACCGTCGGACGCGTGGTGATGAACAGCACG
ATC---------ATCGATGC--------------GGTGGCAGCCGCCTGA----------
--------------
>XM-24 | S5.2_CB5
ATGACCAACAGCAATCTCCGCACCGAAAACCACTTCGATT----ACGTCAAGATCACGCT
CGCCTCACCCGAGCGGGTCATGCAGTGGGGGCAGCGCACGCTGCCTAACGGTCAGG----
---------TGGTGGGCGAGGTCACCAAGCCCGAAACCATCAA--------------CTA
CCGCACCCTGAAGCCCGAAATGGACGGGCTCTTCTGCGAGAAGATCTTTGGCCCCTCCAA
AGACTGGGAATGCCACTGCGGTAAGTACAAGCG-----GGTGCGCCACCGCGGCATCGTC
TGCGAGCGCTGCGGTGTGGAGGTCACGGAAAGCCGGGTGCGCCGTCACCGGATGGG----
----------------CTTCATCAAGCTCGCCGCTCCGGTGTCCCACGTTTGGTACCTGA
AGGGCATCCCCAGCTACGTGGCCATCCTGCTGGACATGCCCCTGCGG-------------
-------------GATGTTGAGCAGATTGTC-----------------TATTTCAACTGC
TACGTGGTGCTCGACCAGGGCGACCACAAGGATCTGACCTACAAGCAGCTGCTCACCGAA
GACGAGTGGCTGGAGATCGAAGACGAGATCTACGCCGAAGATTCGGAGATCGAGAACGAG
CCCACCGTTGGTATCGGTGCTGAGGCTCTCAAGCAGCTGCTCGAAGACCTGGATCTTCCG
GTCGTCGCTGAACAGCTCCGCGAAGAGATCGCTGGCTCGAAAGGTCAGAAGCGCGCCAAG
TTGATCAAGCGCCTGCGCGTGATCGATAACTTCATCGCCACCGGTGCCCGTCCTGAGTGG
ATGGTTCTGGACGTGATTCCGGTCATTCCCCCTGACCTGCGCCCGATGGTGCAGCTCGAC
GGTGGCCGTTTCGCAACCTCTGACCTCAACGACCTTTACCGCCGTGTGATCAACCGGAAC
AACCGGTTGGCCCGTCTGCAGGAAATCCTCGCCCCTGAAATCATCGTCCGCAACGAGAAG
CGGATGCTGCAGGAGGCGGTTGACGCCCTGATCGATAACGGCCGTCGCGGTCGCACCGTG
GTGGGTGCCAACAACCGTCCGCTCAAATCACTGAGCGACATCATTGAGGGCAAGCAGGGC
CGCTTCCGTCAGAACCTGCTCGGTAAGCGCGTCGACTACTCCGGTCGTTCCGTGATCGTG
GTGGGTCCGAAGCTGAAGATGCACCAGTGCGGTCTGCCCAAGGAGATGGCGATCGAGCTG
TTCCAGCCCTTCGTGATTCACCGTCTGATTCGTCAGAACATCGTCAACAACATCAAGGCC
GCCAAGAAGCTGATTCAGCGCGCCGATGATGAGGTGATGCAGGTGCTGCAGGAGGTGATC
GATGGTCACCCGATCATGCTGAACCGAGCACCAACCCTGCACCGTCTGGGCATTCAGGCT
TTTGAGCCGAAGCTGGTCGATGGCCGTGCTATTCAGCTGCACCCCCTGGTGTGCCCGGCT
TTCAACGCTGACTTTGACGGTGACCAGATGGCCGTCCACGTGCCCCTGGCCATCGAGGCA
CAGACCGAAGCCCGCATGTTGATGCTGGCCAGCAACAACATCCTTTCCCCTGCAACGGGC
GATCCGATCATCACGCCGTCCCAGGACATGGTGTTGGGTGCCTACTACCTCACCGCCGAG
CAGCCGGC---GGGCATCAAGCCTGAGTTCGGTGACCGCAGCCGCACCTTCGCTGGCCTG
CGTGACGTGCTCAATGCCTTTGAAGACAAGCACCTGACCATGCACGACTGGGTCTGGGTG
CGCTTCAACGGTGAAGTCGATACCGAAGGTGAAGCCAAGGAGCCTGTCCAGCAGGAGACC
CTCAGCGATGGGACTCGGATTGAACAGTGGAGGTTCCGTCGTGATCGTCTCGATGAGGAC
GGTGCTCTGATCAGCCGTTATCTGTTGACCACCGTCGGACGCGTGGTGATGAACAGCACG
ATC---------ATCGATGC--------------GGTGGCAGCCGCCTGA----------
--------------
>LTW-R | S5.2_CB5
ATGACCAACAGCAATCTCCGCACCGAAAACCACTTCGATT----ACGTCAAGATCACGCT
CGCTTCCCCCGAGCGGGTCATGCAGTGGGGGCAGCGCACGCTGCCCAACGGTCAGG----
---------TGGTGGGCGAGGTCACCAAGCCCGAAACCATCAA--------------CTA
CCGCACCCTGAAGCCCGAGATGGACGGGCTTTTCTGCGAGAAGATTTTTGGCCCCTCCAA
AGACTGGGAATGCCACTGCGGTAAGTACAAGCG-----GGTGCGCCACCGCGGCATCGTC
TGCGAGCGCTGCGGTGTGGAGGTCACGGAAAGCCGGGTGCGTCGTCACCGGATGGG----
----------------CTTCATCAAGCTCGCCGCTCCGGTGTCCCACGTCTGGTACCTGA
AGGGCATCCCCAGCTACGTGGCCATCCTGCTGGACATGCCCCTGCGG-------------
-------------GATGTCGAGCAGATTGTT-----------------TACTTCAACTGC
TACGTGGTGCTCGACCAGGGCGACCACAAGGACCTGACCTACAAGCAGCTGCTCACTGAA
GACGAGTGGCTGGAGATCGAAGACGAGATCTACGCCGAAGACTCCGAGATCGAGAACGAG
CCCACCGTGGGTATTGGCGCTGAGGCGCTCAAGCAACTGCTCGAGGACCTCGATCTCCCC
GTGGTGGCCGAACAGCTCCGCGAAGAGATCGCCGGTTCCAAGGGTCAGAAGCGCGCCAAG
TTGATCAAGCGCCTGCGCGTGATCGACAACTTCATCGCCACCGGTGCCCGTCCCGAGTGG
ATGGTCCTGGATGTCATCCCGGTCATCCCCCCCGACCTGCGCCCGATGGTGCAGCTCGAC
GGCGGTCGCTTTGCCACCTCCGACCTCAACGACCTCTACCGCCGTGTGATCAACCGGAAC
AACCGGTTGGCCCGTCTGCAAGAGATCCTCGCCCCCGAAATCATCGTCCGTAACGAGAAG
CGGATGCTCCAGGAGGCCGTTGATGCCCTGATCGACAACGGGCGCCGTGGTCGCACCGTG
GTGGGTGCCAACAACCGTCCGCTCAAGTCACTGAGCGACATCATTGAGGGTAAGCAGGGT
CGCTTCCGTCAGAACCTCCTCGGTAAGCGCGTCGACTACTCCGGTCGTTCCGTGATCGTG
GTGGGTCCGAAGCTGAAGATGCACCAGTGCGGTCTGCCCAAGGAGATGGCGATCGAGCTG
TTCCAGCCGTTCGTGATCCATCGCCTGATTCGTCAGAACATCGTCAACAACATCAAGGCC
GCGAAGAAGCTGATTCAGCGCGCCGACGATGAGGTGATGCAGGTGCTGCAGGAGGTGATC
GATGGTCACCCGATCATGCTGAACCGTGCACCAACCCTGCACCGTCTCGGCATTCAGGCC
TTCGAACCCAAGCTGGTGGATGGCCGCGCCATTCAGTTGCACCCCCTGGTCTGCCCCGCC
TTCAACGCTGACTTTGACGGTGACCAGATGGCCGTCCACGTCCCGCTGGCGATTGAGGCC
CAGACCGAGGCCCGCATGTTGATGCTGGCGAGCAACAACATCCTGTCCCCTGCAACGGGT
GATCCGATCATCACGCCTTCTCAGGACATGGTGTTGGGTGCCTATTACCTGACCGCCGAG
CAGCCGGC---GAGCAATAAGCCTGAATTTGGCGACCGCAGCCGTACCTTCGCGGGCCTG
CGTGACGTGCTGAATGCCTTCGAGGACAAGCACCTGACCATGCACGACTGGGTGTGGGTG
CGCTTCAACGGTGAGGTCGATACCGAAGGTGAGGCCAAGGAGCCTGTGCAGCAGGAGACC
CTCAGCGATGGCACTCGGATTGAACAGTGGAGGTTCCGTCGTGATCGCCTCGATGAGGAC
GGTGCTCTGATCAGCCGTTATCTGTTGACCACCGTTGGACGCGTGGTGATGAACAGCACG
ATC---------ATCGACGC--------------GGTGGCAGCCGCCTGA----------
--------------
>XM01 | S5.2_CB5
ATGACCAACAGCAATCTCCGCACCGAAAACCACTTCGATT----ACGTCAAGATCACGCT
CGCTTCTCCCGAGCGGGTCATGCAGTGGGGGCAGCGCACGCTGCCCAACGGTCAGG----
---------TGGTGGGCGAGGTCACCAAGCCCGAAACCATCAA--------------CTA
CCGCACCCTGAAGCCCGAGATGGACGGGCTCTTCTGCGAGAAGATCTTTGGCCCCTCCAA
AGACTGGGAATGCCACTGCGGTAAGTACAAGCG-----GGTGCGCCACCGCGGCATCGTC
TGCGAGCGCTGCGGTGTGGAGGTCACGGAAAGCCGGGTGCGTCGTCACCGCATGGG----
----------------CTTCATCAAGCTCGCCGCTCCGGTGTCCCACGTCTGGTACCTGA
AGGGCATCCCCAGCTACGTGGCCATCCTGCTGGACATGCCCCTGCGG-------------
-------------GATGTCGAGCAGATTGTT-----------------TACTTCAACTGC
TACGTGGTGCTCGACCAGGGCGACCACAAGGACCTGACCTACAAGCAGCTGCTCACTGAA
GACGAGTGGCTGGAGATCGAAGACGAGATCTACGCCGAAGACTCCGAGATCGAGAACGAG
CCCACCGTGGGTATTGGCGCTGAGGCGCTCAAGCAACTGCTCGAGGACCTCGACCTCCCC
GTGGTGGCCGAACAGCTCCGCGAAGAGATCGCCGGTTCCAAGGGTCAGAAGCGCGCCAAG
TTGATCAAGCGCCTGCGCGTGATCGACAACTTCATCGCCACCGGTGCCCGTCCCGAGTGG
ATGGTCCTGGATGTCATCCCGGTCATCCCCCCCGACCTGCGCCCGATGGTGCAGCTCGAC
GGCGGTCGCTTTGCCACCTCCGACCTCAACGATCTCTACCGCCGTGTGATCAACCGGAAC
AACCGGTTGGCCCGTCTGCAAGAGATCCTCGCCCCCGAAATCATCGTCCGCAACGAGAAG
CGGATGCTCCAGGAGGCCGTTGATGCCCTGATCGACAACGGGCGCCGTGGTCGCACCGTG
GTGGGTGCCAACAACCGTCCGCTCAAGTCACTGAGCGACATCATTGAGGGTAAGCAAGGT
CGCTTCCGTCAGAACCTCCTCGGTAAGCGCGTCGACTACTCCGGTCGTTCCGTGATCGTG
GTGGGTCCGAAGCTGAAGATGCACCAGTGCGGTCTGCCCAAGGAGATGGCGATCGAGCTG
TTCCAGCCGTTCGTGATCCATCGCCTGATTCGTCAGAACATCGTCAACAACATCAAGGCC
GCGAAGAAGCTGATTCAGCGCGCCGACGATGAGGTGATGCAGGTGCTGCAGGAGGTGATC
GATGGTCACCCGATCATGCTGAACCGTGCACCAACCCTGCACCGTCTCGGCATTCAGGCC
TTCGAACCCAAGCTGGTGGATGGCCGCGCCATTCAGTTGCACCCCCTGGTCTGCCCCGCC
TTCAACGCTGACTTTGACGGTGACCAGATGGCCGTCCACGTCCCGCTGGCGATTGAGGCC
CAGACCGAGGCCCGCATGTTGATGCTGGCGAGCAACAACATCCTGTCCCCTGCAACGGGT
GATCCGATCATCACGCCTTCTCAGGACATGGTGTTGGGTGCCTATTACCTGACCGCCGAG
CAGCCGGC---GAGCAATAAGCCTGAATTTGGCGACCGCAGCCGTACCTTCGCGGGCCTG
CGTGACGTGCTGAATGCCTTCGAGGACAAGCACCTGACCATGCACGACTGGGTGTGGGTG
CGCTTCAACGGTGAGGTCGATACCGAAGGTGAGGCCAAGGAGCCTGTGCAGCAGGAGACC
CTCAGCGATGGCACTCGGATTGAACAGTGGAGGTTCCGTCGTGATCGCCTCGATGAGGAC
GGTGCTCTGATCAGCCGTTATCTGTTGACCACCGTTGGACGCGTGGTGATGAACAGCACG
ATC---------ATCGACGC--------------GGTGGCAGCCGCCTGA----------
--------------
>BO8801 | S5.2_others
ATGTCCAACAGCAACCTCCGCACCGAAAACCACTTCGACT----ACGTGAAGATCACGCT
CGCTTCCCCCGAGCGGATCATGCAGTGGGGGCAGCGCACGCTGCCCAACGGACAGG----
---------TGGTGGGTGAGGTCACCAAGCCGGAAACGATCAA--------------CTA
CCGGACCCTCAAGCCCGAGATGGACGGGCTCTTCTGCGAGAAGATCTTCGGCCCGTCCAA
GGACTGGGAATGCCACTGCGGCAAGTACAAGCG-----GGTGCGGCACCGCGGCATCGTC
TGTGAGCGCTGCGGCGTCGAAGTCACCGAGAGCCGGGTGCGGCGCCACCGCATGGG----
----------------CTTCATCAAGCTGGCGGCTCCGGTCTCCCACGTCTGGTACCTCA
AGGGCATCCCCAGCTATGTGGCGATCCTGCTCGACATGCCCCTGCGG-------------
-------------GACGTGGAGCAGATCGTC-----------------TACTTCAACTGC
TACGTGGTGCTCGACAAGGGTGACCACAAGGACCTCACCTACAAGCAGCTGCTCACCGAA
GACGAATGGCTGGAGATCGAGGACCAGATCTTCGCCGAGGATTCCGAGATCGAGAACGAG
CCCATGGTGGGCATCGGCGCCGAGGCCCTCAAGCAGCTGCTTGAGGACCTCGACCTCGAG
AAGGAGGCCGAGCAGCTCCGCGAGGACATCAACAACTCCAAGGGCCAGAAGCGGGCCAAG
CTGATCAAGCGCCTGCGGGTGATCGATAACTTCATCGCCACCAACGCCCGCCCCGAGTGG
ATGGTGCTGGATGTGATCCCGGTGATCCCCCCCGATCTGCGCCCCATGGTGCAGCTCGAC
GGCGGCCGTTTCGCCACCAGTGATCTCAACGACCTCTACCGGCGGGTGATCAACCGCAAC
AACCGCCTGGCGCGCCTCCAGGAGATCCTTGCCCCCGAGATCATCGTCCGCAACGAGAAG
CGGATGCTGCAGGAGGCCGTCGATGCCCTGATCGACAACGGCCGCCGCGGCCGCACCGTG
GTGGGGGCCAACAACCGGGCCCTCAAGTCGCTCAGCGACATCATCGAGGGCAAGCAGGGC
CGCTTCCGCCAGAACCTGCTCGGCAAGCGGGTCGACTACTCCGGTCGTTCCGTGATCGTG
GTGGGCCCCAAGCTGAAGATGCACCAGTGCGGCCTGCCCAAGGAGATGGCGATCGAGCTG
TTCCAGCCGTTCGTGATCCATCGCCTGATCCGCCAGAACATCGTCAACAACATCAAGGCG
GCCAAGAAGCTGATCCAGCGGGCCGACGACGAGGTGATGCAGGTGCTGCAGGAAGTGATC
GAAGGACACCCGATCCTGCTCAACCGGGCCCCGACCCTGCACCGGCTCGGCATCCAGGCC
TTCGAGCCCAAGCTGGTCGATGGCCGCGCCATCCAGCTCCATCCCCTGGTCTGCCCCGCC
TTCAACGCCGACTTCGACGGTGACCAGATGGCCGTGCACGTGCCCCTGGCGATCGAGGCC
CAGACCGAGGCCCGCATGCTGATGCTGGCGAGCAACAACGTGCTCTCCCCCGCCACCGGC
GAGCCGATCATCACCCCGTCCCAGGACATGGTGCTCGGTGCCTACTACCTCACCGCCGTC
GACCGGGA---GAAGGCGCAGCCCGCCTTCGGCGACCGTTCCCGCACCTTCGCCGACCTC
GAGGACGTGATCGCCGCCTTCGAGGAGAAGCACCTCACCCTGCACGACTGGGTCTGGGTG
CGCTTCAACGGCGAGGTGGAGAGCGACGACGAGGACAACGAGCCCGTCTCCACCGACACC
CTCTCCGATGGCACCCGCGTCGAGCAGTGGAAGTTCCGCCGCGACCGCTTCGATGAGGAC
GGCGCCCTGATCAGCCGCTACCTGCTGACCACCGTGGGTCGGGTCGTCATCAACCACACG
ATC---------ATCGACGC--------------CGTGGCCGCCTCCTGA----------
--------------
>FACHB-909 | S5.2_others
ATGTCCAACAGCAACCTCCGCACCGAAAACCACTTCGACT----ACGTGAAGATCACGCT
CGCTTCCCCCGAGCGGATCATGCAGTGGGGGCAGCGCACGCTGCCCAACGGACAGG----
---------TGGTGGGTGAGGTCACCAAGCCGGAAACGATCAA--------------CTA
CCGCACCCTCAAGCCCGAGATGGACGGGCTCTTCTGCGAGAAGATCTTCGGCCCGTCCAA
GGACTGGGAATGCCACTGCGGCAAGTACAAGCG-----GGTGCGGCACCGCGGCATCGTC
TGTGAGCGCTGCGGCGTCGAAGTCACCGAGAGCCGGGTGCGGCGCCACCGCATGGG----
----------------CTTCATCAAGCTGGCGGCTCCGGTGTCTCACGTCTGGTACCTCA
AGGGCATCCCCAGCTATGTGGCGATCCTGCTCGACATGCCCCTGCGG-------------
-------------GACGTCGAGCAGATCGTC-----------------TACTTCAACTGC
TACGTGGTGCTCGACAAGGGTGACCACAAGGACCTCACCTACAAGCAGCTGCTCACCGAA
GACGAATGGCTGGAGATCGAGGACCAGATCTTCGCCGAGGATTCCGAGATCGAGAACGAG
CCCATGGTGGGCATCGGCGCCGAGGCCCTCAAGCAGCTGCTTGAGGACCTCGACCTCGAG
AAGGAGGCCGAGCAGCTCCGCGAGGACATCAACAACTCCAAGGGCCAGAAGCGGGCCAAG
CTGATCAAGCGCCTGCGGGTGATCGATAACTTCATCGCCACCAACGCCCGTCCCGAGTGG
ATGGTGCTGGATGTGATCCCGGTGATCCCCCCCGATCTGCGCCCCATGGTGCAGCTCGAC
GGCGGCCGTTTCGCCACCAGCGATCTCAACGACCTTTACCGGCGGGTGATCAACCGCAAC
AACCGCCTGGCGCGCCTCCAGGAGATCCTCGCCCCCGAGATCATCGTCCGCAACGAGAAG
CGGATGCTGCAGGAGGCCGTCGATGCCCTGATTGACAACGGCCGCCGCGGCCGCACCGTG
GTGGGGGCCAACAACCGGGCCCTCAAGTCGCTCAGCGACATCATCGAGGGCAAGCAGGGC
CGCTTCCGCCAGAACCTGCTCGGCAAACGGGTCGACTACTCCGGTCGTTCCGTGATCGTG
GTGGGCCCCAAGCTGAAGATGCACCAGTGCGGCCTGCCCAAGGAGATGGCGATCGAGCTG
TTCCAGCCGTTCGTGATCCATCGCCTCATCCGCCAGAACATCGTCAACAACATCAAGGCG
GCCAAGAAGCTGATTCAGCGCGCCGACGACGAGGTGATGCAGGTGCTGCAGGAAGTGATC
GAAGGGCACCCGATCCTGCTCAACCGGGCCCCGACCCTGCACCGGCTCGGCATCCAGGCC
TTCGAGCCCAAGCTGGTGGATGGCCGCGCCATCCAGCTCCATCCCCTGGTCTGCCCCGCC
TTCAACGCCGACTTCGACGGTGACCAGATGGCCGTGCACGTGCCCCTGGCGATCGAGGCC
CAGACGGAGGCCCGCATGCTGATGCTGGCGAGCAACAACGTGCTCTCCCCCGCCACCGGC
GAGCCGATCATCACCCCGTCCCAGGACATGGTGCTCGGCGCCTACTACCTCACCGCCGTC
GACCGGGA---GAAGGCGCAGCCCGCCTTCGGCGACCGTTCCCGCACCTTCGCCGACCTG
GAGGACGTGATCGCCGCCTTCGAAGAGAAGCACCTCACCCTGCACGACTGGGTCTGGGTG
CGCTTCAACGGCGAGGTGGAAAGTGACGACGAGGACAACGAGCCCGTCTCCACCGACACC
CTCACGGATGGCACCCGCGTCGAGCAGTGGAAGTTCCGCCGCGACCGCTTCGATGAGGAC
GGCGCCCTGATCAGCCGCTACCTGCTGACCACCGTGGGTCGGGTCGTCATCAACCACACG
ATC---------ATCGACGC--------------CGTGGCCGCCTCCTGA----------
--------------
>C-Copco-Reservoir | S5.2_others
ATGTCCAACAGCAACCTCCGCACCGAAAACCACTTCGACT----ACGTGAAGATCACGCT
CGCTTCCCCCGAGCGGATCATGCAGTGGGGGCAGCGGACGCTGCCCAACGGACAGG----
---------TGGTGGGTGAGGTCACCAAGCCGGAAACGATCAA--------------CTA
CCGCACCCTCAAGCCCGAGATGGACGGGCTCTTCTGCGAGAAGATCTTCGGCCCCTCCAA
GGACTGGGAATGCCATTGCGGCAAGTACAAGCG-----GGTGCGGCACCGCGGCATCGTC
TGTGAGCGCTGCGGTGTGGAAGTCACCGAGAGCCGGGTGCGGCGCCACCGCATGGG----
----------------CTTCATCAAGCTGGCGGCGCCGGTGAGCCACGTCTGGTACCTCA
AGGGGATCCCCAGCTACGTGGCGATCCTGCTCGACATGCCCCTGCGG-------------
-------------GACGTGGAGCAGATCGTC-----------------TACTTCAACTGC
TACGTGGTGCTCGACAAGGGCGACCACAAGGACCTCACCTACAAGCAGCTGCTCACCGAA
GACGAGTGGCTGGAGATCGAGGACCAGATCTTCGCCGAGGATTCCGAGATCGAGAACGAG
CCCATGGTGGGCATCGGCGCCGAGGCCCTCAAGCAGCTGCTGGAGGACCTGGATCTGGAG
AAGGAGGCCGAGCAGCTCCGCGAGGACATCAACAACTCCAAGGGCCAGAAGCGGGCCAAG
CTGATCAAGCGCCTGCGGGTGATCGACAACTTCATCGCCACCAACGCCCGTCCCGAGTGG
ATGGTGCTGGATGTGATCCCGGTGATCCCCCCCGACCTGCGCCCCATGGTGCAGCTCGAC
GGCGGCCGTTTCGCCACCAGCGATCTCAACGACCTCTACCGGCGGGTGATCAACCGCAAC
AACCGCCTGGCGCGCCTCCAGGAGATCCTCGCCCCCGAGATCATCGTCCGCAACGAGAAG
CGGATGCTGCAGGAGGCCGTTGATGCCCTGATCGACAACGGCCGCCGCGGCCGCACCGTG
GTGGGGGCCAACAACCGGGCCCTCAAGTCGCTCAGCGACATCATCGAGGGCAAGCAGGGC
CGCTTCCGCCAGAACCTGCTCGGCAAACGGGTGGATTACTCCGGCCGTTCCGTGATCGTG
GTGGGCCCCAAGCTGAAGATGCACCAGTGCGGCCTGCCCAAGGAGATGGCGATCGAGCTG
TTCCAGCCCTTCGTGATCCATCGCCTGATCCGCCAGAACATCGTCAACAACATCAAGGCG
GCCAAGAAGCTGATCCAGCGGGCCGACGACGAGGTGATGCAGGTGCTGCAGGAGGTGATC
GAAGGGCACCCGATCCTGCTCAACCGGGCCCCCACCCTGCACCGCCTCGGCATCCAGGCC
TTCGAGCCCAAGCTGGTGGATGGCCGCGCCATCCAGCTCCATCCCCTGGTCTGCCCGGCC
TTCAACGCCGACTTCGACGGTGACCAGATGGCCGTGCACGTGCCCCTGGCGATCGAGGCC
CAGACCGAGGCCCGCATGCTGATGCTGGCGAGCAACAACGTGCTCTCCCCCGCCACCGGC
GAGCCGATCATCACCCCGTCCCAGGACATGGTGCTCGGTGCCTACTACCTCACCGCCGTC
GACCGGGA---CAAGGCGCAGCCCGCCTTCGGCGACCGTTCCCGCACCTTCGCCGACCTC
GAGGACGTGATCGCCGCCTTCGAGGAGAAGCACCTCAGCCTGCACGACTGGGTCTGGGTG
CGCTTCAACGGCGAGGTGGAAAGCGACGACGAGGACAGCGAGCCCGTCGCCACCGACACC
CTCTCCGACGGCACCCGCGTCGAGCAGTGGAAGTTCCGCCGCGACCGCTTCGACGAAGAC
GGCGCCCTGATCAGCCGCTACCTGCTGACCACCGTGGGCCGGGTCGTCATCAACCACACG
ATC---------ATCGACGC--------------CGTGGCCGCGTCCTGA----------
--------------
>C-PCC6307 | S5.2_others
ATGTCCAACAGCAACCTCCGCACCGAAAACCACTTCGACT----ACGTGAAGATCACGCT
CGCTTCCCCCGAGCGGATCATGCAGTGGGGGCAGCGGACGCTGCCCAACGGACAGG----
---------TGGTGGGTGAGGTCACCAAGCCGGAAACGATCAA--------------CTA
CCGCACGCTCAAGCCCGAGATGGACGGGCTCTTCTGCGAGAAGATCTTCGGCCCCTCCAA
GGACTGGGAATGCCACTGCGGCAAGTACAAGCG-----GGTGCGGCACCGCGGCATCGTC
TGTGAGCGCTGCGGTGTGGAAGTGACCGAGAGCCGGGTGCGGCGCCACCGCATGGG----
----------------CTTCATCAAGCTGGCGGCGCCGGTGAGCCATGTGTGGTACCTCA
AGGGCATCCCCAGCTATGTGGCGATCCTGCTCGACATGCCCCTGCGG-------------
-------------GACGTGGAGCAGATTGTC-----------------TACTTCAACTGC
TACGTGGTGCTCGACAAGGGTGACCACAAGGACCTCACCTACAAGCAGCTGCTCACCGAG
GACGAGTGGCTGGAGATCGAGGACCAGATCTTCGCCGAGGATTCCGAGATCGAGAACGAG
CCCATGGTGGGCATCGGTGCCGAGGCCCTTAAGCAGTTGCTGGAGGACCTCGACCTCGAG
AAGGAGGCCGAGCAGCTCCGCGAGGACATCAACAACTCCAAGGGCCAGAAGCGGGCCAAG
CTGATCAAGCGCCTGCGGGTGATCGACAACTTCATCGCCACCAACGCCCGTCCCGAGTGG
ATGGTCCTGGATGTGATCCCGGTGATCCCCCCCGATCTGCGCCCCATGGTGCAGCTCGAC
GGCGGTCGTTTCGCCACCAGCGATCTCAACGACCTCTACCGGCGGGTGATCAACCGCAAC
AACCGCCTGGCCCGCCTCCAGGAGATCCTCGCCCCCGAGATCATCGTCCGCAACGAGAAG
CGGATGCTGCAGGAGGCCGTCGATGCCCTGATCGACAACGGCCGCCGCGGCCGCACCGTG
GTGGGGGCGAACAACCGGGCCCTCAAGTCGCTCAGCGACATCATCGAGGGCAAGCAGGGC
CGCTTCCGCCAGAACCTGCTCGGCAAACGGGTCGACTACTCCGGCCGTTCTGTGATCGTG
GTGGGCCCCAAGCTGAAGATGCACCAGTGCGGCCTGCCCAAGGAGATGGCGATCGAGCTG
TTCCAGCCGTTCGTGATCCATCGCCTGATCCGCCAGAACATCGTCAACAACATCAAGGCG
GCCAAGAAGCTGATCCAGCGCGCCGACGACGAGGTGATGCAGGTGCTGCAGGAGGTGATC
GAAGGGCACCCGATCCTGCTCAACCGGGCCCCCACCCTGCACCGCCTCGGCATCCAGGCC
TTCGAGCCCAAGCTGGTGGATGGCCGCGCCATCCAGCTCCATCCCCTGGTCTGCCCGGCC
TTCAACGCCGACTTCGACGGTGACCAGATGGCTGTGCACGTGCCCCTGGCGATCGAGGCC
CAGACGGAGGCCCGCATGCTGATGCTGGCCAGCAACAACGTGCTCTCCCCCGCCACCGGC
GAGCCAATCATCACCCCCTCCCAGGACATGGTGCTCGGCGCTTATTACCTCACCGCCGTC
GACCGGGA---CAAGGCGAAGCCCGCCTTCGGCGACCGCTCCCGCACCTTCGCCGACCTC
GAGGACGTGATCGCCGCCTTCGAGGAGAAGCACCTCAGCCTGCACGACTGGGTCTGGGTG
CGCTTCAACGGTGAGGTGGAGAGTGACGACGAGGACAGCGAGCCCGTCGCCACCGACACC
CTCTCCGATGGAACCCGCGTCGAGCAGTGGAAGTTCCGCCGCGACCGCTTCGATGAGGAC
GGCGCCCTGATCAGTCGCTACCTGCTGACCACCGTGGGTCGGGTCGTCATCAACCACACG
ATC---------ATCGACGC--------------CGTGGCCGCCTCCTGA----------
--------------
>C-NIES-981 | S5.2_others
ATGTCCAACAGCAACCTCCGCACCGAAAACCACTTCGACT----ACGTCAAGATCACCCT
GGCGTCGCCGGATCGGATCATGCAGTGGGGGCAGCGCACGCTGCCCAACGGTCAGG----
---------TGGTGGGTGAGGTCACCAAGCCCGAAACCATCAA--------------CTA
CCGCACGCTCAAGCCGGAGATGGACGGCCTGTTCTGCGAGAAGATCTTCGGCCCCTCCAA
GGACTGGGAGTGCCACTGCGGCAAGTACAAGCG-----GGTGCGGCACCGCGGCATCGTC
TGCGAGCGCTGCGGGGTGGAGGTCACCGAGAGCCGCGTGCGGCGCCACCGCATGGG----
----------------CTTCATCAAGCTGGCTGCGCCGGTGAGCCATGTCTGGTACCTCA
AGGGCATTCCCAGCTATGTGGCGATCCTGCTCGACATGCCCCTGCGG-------------
-------------GATGTGGAGCAGATCGTC-----------------TACTTCAACTGC
TACGTGGTGCTCGATCCGGGTGACCACAAGTCCCTCACCTACAAGCAGCTGCTCACCGAG
GACGAGTGGCTGGAGATCGAGGATGAGATCTATGCCGAGGACTCCGACATCGAGAACGAG
CCCGTTGTCGGCATCGGCGCCGAGGCGCTCAAGCAGCTGCTCGAGGACATCGACCTCGCC
GAGACCGCAGAGCAGCTGCGCGAAGACATCGCCGCCAGCAAGGGCCAGAAGCGCGCCAAG
CTGATCAAGCGGCTGCGGGTGATCGACAACTTCATCGCCACCAACGCCAAGCCGGACTGG
ATGGTGCTGGATGTGATCCCCGTGATCCCGCCCGATCTGCGCCCGATGGTGCAGCTCGAT
GGCGGCCGTTTCGCCACCAGCGACCTCAACGACCTCTACCGCCGGGTGATCAACCGCAAC
AACCGCCTGGCGCGGCTGCAGGAGATCCTGGCGCCCGAGATCATCGTGCGCAACGAGAAG
CGGATGCTGCAGGAGGCCGTCGATGCCCTGATCGACAACGGCCGCCGCGGCCGCACCGTT
GTCGGTGCCAACAACCGGGCCCTCAAGTCGCTGAGCGACATCATCGAGGGCAAGCAGGGC
CGCTTCCGCCAGAACCTGCTCGGCAAGAGGGTCGACTACTCCGGCCGTTCCGTGATCGTG
GTGGGGCCGAAGCTGAAGATGCACCAGTGCGGCCTGCCCAAGGAGATGGCGATCGAGCTG
TTCCAGCCGTTCGTGATCCATCGCCTGATCCGCCAGAACATCGTCAACAACATCAAGGCG
GCCAAGAAGCTGATCCAGCGCGCCGACGACGAGGTGATGCAGGTGCTGCAGGAGGTGATC
GAAGGGCATCCGATCCTGCTCAACCGCGCCCCCACCCTGCACCGCCTCGGCATCCAGGCC
TTCGAGCCCAAGCTGGTGGACGGCCGTGCCATTCAGCTCCACCCGCTGGTGTGCCCCGCC
TTCAACGCCGACTTCGACGGCGACCAGATGGCCGTGCACGTGCCCCTGGCGATCGAGGCC
CAGACCGAGGCGCGGATGCTGATGCTGGCCAGCAACAACATCCTCTCGCCCGCCACCGGC
GAGCCGATCATCACCCCGTCGCAGGACATGGTGCTGGGCGCCTACTACCTCACCGCCGAG
CAGCCCGG---CGCCGACAAGCCCGCCTTCGGCGACCGCGCCCGCACCTTCGCGGGTCTG
GAGGATGTGATCGCCTCCTTCGAAGAGAAGCACATCGGCCTCCACGACTGGGTGTGGGTG
CGCTTCAGCGGCGAGGTGGACTGCGACGACGAGGACAGTGAACCCCTGAAGGTGGACACC
CTCGGCGACGGCACCCGGGTGGAGCAGTGGAGCTACCGCCGGGACCGCCTGGACGAGGAC
GGCGCGCTGATCAGCCGTTATCTGCTCACCACCGTGGGACGCGTGGTTATCAACCACACC
ATC---------ATCGACGC--------------CGTGGCTGCCGCCTGA----------
--------------
>C-PCC7001 | S5.2_others
ATGTCCAACAGCAACCTCCGCACCGAAAACCACTTCGACT----ACGTCAAGATCACCCT
GGCGTCGCCGGAACGGATCATGCAGTGGGGGCAGCGCACGCTGCCCAACGGTCAGG----
---------TGGTGGGTGAGGTCACCAAGCCCGAGACCATCAA--------------CTA
CCGCACGCTCAAGCCGGAGATGGACGGCCTGTTCTGCGAGAAGATCTTCGGGCCCTCCAA
GGACTGGGAATGCCACTGCGGTAAATACAAGCG-----GGTGCGGCACCGCGGCATCGTC
TGCGAGCGCTGTGGGGTGGAGGTCACCGAGAGCCGTGTGCGGCGCCACCGCATGGG----
----------------CTTCATCAAGCTGGCCGCTCCTGTCAGCCATGTGTGGTATCTGA
AGGGCATTCCCAGCTACGTGGCCATTCTTCTCGACATGCCCCTGCGG-------------
-------------GATGTGGAGCAGATCGTC-----------------TACTTCAACTGC
TACGTGGTGCTCGATCCGGGCGATCACAAGAACCTCACCTACAAGCAGCTCCTCACCGAG
GACGAGTGGCTGGAGATCGAGGACGAGATCTACGCCGAGGACTCCGACATCGAGAACGAG
CCCGTCGTGGGCATCGGCGCCGAGGCGCTGAAGCAGCTGCTCGAGGACATCGACCTCTCC
GAGACGGCTGAGCAGCTGCGGGAGGACATCGCCGCCAGCAAGGGTCAGAAGCGCGCCAAG
CTGATCAAGCGCCTGCGCGTGATCGACAACTTCATCGCCACCAACGCCAAGCCGGACTGG
ATGGTGCTGGACGTGATCCCCGTGATCCCCCCCGACCTGCGCCCGATGGTGCAGCTGGAT
GGCGGCCGTTTCGCCACCAGCGACCTCAACGACCTCTACCGCCGCGTGATCAACCGCAAC
AACCGCCTGGCGCGGCTGCAGGAGATCCTGGCGCCCGAGATCATCGTCCGCAACGAGAAG
CGGATGCTGCAGGAGGCCGTCGATGCCCTGATCGACAACGGCCGCCGCGGCCGCACCGTC
GTGGGCGCCAACAACCGGGCCCTCAAGTCGCTGAGCGACATCATCGAGGGCAAGCAGGGG
CGCTTCCGCCAGAACCTGCTCGGCAAGCGGGTCGACTACTCCGGTCGTTCCGTGATCGTG
GTGGGTCCGAAGCTGAAGATGCACCAGTGCGGCCTGCCCAAGGAGATGGCGATCGAGCTG
TTCCAGCCGTTCGTGATCCATCGCCTCATCCGCCAGAACATCGTCAACAACATCAAGGCC
GCCAAGAAGCTGATCCAGCGCGCCGACGATGAGGTGATGCAGGTGCTGCAGGAGGTGATC
GAAGGTCACCCGATCCTGCTCAACCGGGCCCCCACGCTGCACCGCCTCGGCATCCAGGCG
TTCGAGCCGAAGCTGGTGGACGGCCGTGCGATTCAGTTGCACCCCCTGGTGTGCCCGGCC
TTCAACGCCGACTTCGACGGCGACCAGATGGCCGTGCACGTGCCGCTGGCGATCGAGGCC
CAGACGGAGGCCCGGATGCTGATGCTGGCCAGCAACAACATCCTCTCGCCGGCCACCGGC
GAGCCGATCATCACGCCGTCCCAGGACATGGTGCTCGGGGCCTATTACCTCACCGCCGAG
CAGCCCGG---TGCCGCCAAGCCCGCCTTCGGCGACCGCGCCCGCACCTTCGCCGGTCTC
GAGGATGTGATCGCCTCCTTCGAGGAGAAGCACATCGACCTGCACGATTGGGTGTGGGTG
CGCTTCAGCGGCGAGGTGGACTGTGAGGACGAGGACAGCGAGCCCCTGAAGGTGGACACC
CTCGGCGACGGCACCCGTGTGGAGCAGTGGAAATACCGCCGCGACCGCCTCGACGAGGAC
GGCGCCCTGATCAGCCGCTACCTGCTCACCACCGTCGGCCGCGTGGTGATCAACCACACC
ATC---------ATCGACGC--------------CGTGGCTGCTGCCTGA----------
--------------
>C-NS01 | S5.2_others
ATGTCCAACAGCAATCTCCGCACCGAAAACCACTTCGACT----ACGTCAAGATCACGCT
GGCTTCGCCGGATCGGATCATGCAGTGGGGGCAGCGCACGTTGCCCAACGGTCAGG----
---------TTGTGGGTGAGGTCACCAAGCCCGAAACCATCAA--------------CTA
CCGCACGCTCAAGCCGGAGATGGACGGCCTGTTCTGCGAGAAGATCTTCGGACCGTCCAA
GGACTGGGAGTGCCATTGCGGTAAGTACAAACG-----GGTGCGGCACCGCGGCATCGTC
TGCGAGCGCTGTGGCGTGGAGGTCACCGAGAGCAGGGTGCGCCGTCACCGCATGGG----
----------------CTTCATCAAGCTGGCCGCCCCGGTGAGCCACGTCTGGTACCTGA
AGGGGATTCCCAGCTACGTGGCGATCCTGCTCGACATGCCCCTGCGG-------------
-------------GATGTGGAGCAGATCGTT-----------------TACTTCAACTGC
TACGTGGTTCTCGATCCGGGCGACCACAAAACCCTCTCCTACAAGCAGCTGCTCACGGAA
GACGAATGGCTTGAGATTGAGGATGAAATCTACGCCGAAGATTCCGAGATCGAGAATGAG
CCCATCGTCGGTATCGGTGCCGAGGCGCTCAAGAGCCTGCTGCAGGACATCAACCTCAGC
GAAACTGCCGAGCAGTTGCGTGAGGACATCGCCGCCAGCAAGGGTCAGAAGCGGGCCAAA
CTCATCAAGCGTCTGCGGGTGATCGACAACTTCGTGGCCACCGGTGCAAGTCCGGATTGG
ATGGTGCTGGATGTGATTCCGGTGATCCCGCCTGATCTGCGTCCCATGGTTCAGCTCGAT
GGCGGCCGTTTCGCCACGAGCGATCTCAACGACCTCTACCGCCGGGTGATCAACCGCAAC
AACCGCCTGGCCAGACTGCAGGAGATCCTGGCGCCGGAGATCATCGTCCGCAACGAGAAG
CGGATGCTGCAGGAGGCTGTCGATGCCTTGATCGACAACGGCCGCCGCGGCCGCACGGTG
GTGGGAGCCAACAACAGGGCCCTCAAGTCGCTCAGCGACATCATTGAGGGTAAGCAGGGG
CGTTTCCGTCAGAACCTGCTCGGCAAGCGCGTCGACTACTCCGGTCGTTCAGTGATCGTG
GTGGGCCCCAAGCTGAAAATGCACCAGTGCGGGCTCCCCAAGGAGATGGCCATTGAGCTG
TTTCAGCCCTTTGTGATCAACCGGCTGATTCGCCAGAACATCGTCAACAACATCAAGGCC
GCCAAGAAGTTGATTCAGCGGGCCGATGACGAGGTGATGCAGGTGTTGCAGGAGGTCATC
GAGGGACACCCGATCATGCTCAACCGGGCTCCGACACTGCACCGCCTTGGCATTCAGGCC
TTCGAGCCTAAGTTGGTCGATGGTCGTGCCATTCAGCTCCACCCGCTCGTCTGCCCAGCC
TTCAACGCTGACTTCGACGGCGACCAGATGGCCGTGCATGTGCCCCTGGCGATTGAAGCT
CAGACGGAAGCCCGCATGCTCATGCTGGCCAGCAACAACATTCTCTCGCCGGCTACAGGC
GAGCCAATCATCACCCCCTCCCAGGACATGGTGCTCGGCGCCTACTACCTCAGTGCCGAG
CAGCCTGG---GGCCAGCAAGCCCGATTTCGGTGACCGCTCCCGCACCTTCGCCGGCCTT
GAGGATGTGATCGCCGCTTTTGAGGAGAAGCACATCGGCCTGCACCACTGGGTCTGGGTG
CGGTTCTCCGGCGATGTGGACTGTGATGACGAGGAGAGCACGCCGCTGGAGCAGAAGACG
CTCAGTGATGGCACCCGCATCGAGCAGTGGAACTACCGCCGTGACCGCTTCGATGAGGAC
GGCGCCCTGATCAGCCGCTACCTGCTCACCACTGTGGGTCGGGTCGTGATCAACCACACC
ATC---------ATCGACGC--------------CGTGGCTGCGGTCTGA----------
--------------
>A15-127 | S5.1_WPC1
ATGACCAACAGCAACCTCCGCACCGAGAACCACTTCGACT----ACGTCAAGATCACGCT
CGCGTCACCTGAACGGGTGATGGAGTGGGGCCAGCGCACCTTGCCCAACGGCCAGG----
---------TGGTGGGCGAGGTCACCAAACCGGAGACCATCAA--------------CTA
CCGCACCCTGAAGCCCGAAATGGACGGGCTGTTCTGCGAAAAGATCTTCGGTCCCTCCAA
GGACTGGGAATGCCACTGCGGCAAGTACAAGCG-----TGTCCGTCACCGCGGCATCGTC
TGCGAGCGCTGCGGCGTTGAGGTCACCGAGAGTCGGGTGCGCCGCCATCGCATGGG----
----------------CTTCATCAAGCTGGCGGCCCCGGTGTCACACGTCTGGTACCTGA
AGGGCATCCCCAGCTACGTGGCGATCCTGCTGGACATGCCTCTGCGG-------------
-------------GATGTGGAGCAGATCGTC-----------------TACTTCAACTGC
TATGTGGTGCTGGATCCAGGCGATCACAAGGATCTCAAGTACAAGCAGCTGCTCACCGAG
GACGAGTGGCTGGAGATCGAGGACGAGATCTACGCCGAGGAATCCGAAATCGAGAACGAG
CCCGTGGTGGGCATCGGTGCCGAGGCCCTCAAGCAGCTGCTTGAGGACCTCACGCTGGAT
GAGGTGGCCGAACAGCTGCGGGAGGAGATCAACGGCAGCAAGGGGCAGAAGCGGGCCAAG
CTGATCAAGCGCCTGCGGGTGATCGACAACTTCATTGCGACCAGTGCCCGTCCCGAGTGG
ATGGTGCTGGATGTGATCCCCGTGATTCCCCCAGACCTGCGCCCGATGGTGCAGCTCGAC
GGTGGTCGCTTCGCCACCAGTGATCTCAACGATCTCTACCGGCGGGTGATCAACCGCAAC
AACCGTCTGGCAAGGCTTCAGGAGATCCTGGCCCCTGAAATCATCGTCCGCAACGAGAAG
CGGATGCTGCAGGAGGCCGTCGACGCCCTGATCGACAACGGCCGTCGCGGCCGCACTGTG
GTGGGTGCCAACAACCGGCCGCTGAAATCACTCAGCGACATCATCGAGGGCAAGCAGGGT
CGCTTCCGTCAGAACCTGCTCGGTAAGCGGGTCGATTACTCCGGTCGTTCCGTGATCGTG
GTCGGGCCGAAGCTGAAGATGCACCAGTGCGGTCTGCCCAAGGAGATGGCGATCGAGCTG
TTCCAGCCGTTCGTCATTCACCGTCTGATCCGTCAGAACATCGTCAACAACATCAAGGCG
GCCAAGAAGCTGATTCAGCGGGCCGACGATGAGGTGATGCAGGTGCTGCAGGAGGTGATC
GAGGGGCACCCGATCATGCTGAACCGGGCACCGACGCTGCACCGCCTCGGTATCCAGGCC
TTCGAACCGAAGCTGGTGGATGGCCGGGCGATTCAGCTCCATCCGCTCGTCTGCCCAGCG
TTCAACGCTGACTTCGACGGCGACCAGATGGCCGTGCACGTTCCTCTGGCGATCGAAGCG
CAGACCGAGGCGCGCATGCTGATGCTGGCCAGCAACAACATCCTCTCGCCCGCCACGGGA
GAACCGATCATCACGCCGTCCCAGGACATGGTGCTCGGCTCGTATTACCTCACCGCTCTC
CGGCCTGA---GTCCCAGCAGCCCGAGTTCGGGGATCGCAGCCGCACCTTCGCCGACCTT
GAAGATGTCATCCATGCCTTCGAGGACAAGCGCATCGATCTGCACGAGTGGGTCTGGGTC
CGCTTCAACGGTGAAGTCGAGGACAAGGACGAGCTCGAGGAGCCGATCAAGGCCGAAGAC
CTCGGCGACGGCACCCGTATCGAGCAATGGAGCTACCGCCGTGATCGCTTTGACGAGGAC
GGCGCTCTGATCAGCCGTTATCTGCTCACCACCGTTGGACGTGTGGTGATGAATCACACC
ATC---------ATCGGCGC--------------TGTGGCCGCCGCCTGA----------
--------------
>KORDI-49 | S5.1_WPC1
ATGACCAACAGCAACCTCCGCACCGAGAACCACTTCGACT----ACGTCAAGATCACGCT
CGCGTCACCTGAACGGGTGATGGAGTGGGGCCAGCGCACCTTGCCCAACGGCCAGG----
---------TGGTGGGCGAGGTCACCAAACCGGAGACCATCAA--------------CTA
CCGCACCCTGAAGCCCGAAATGGACGGGCTGTTCTGCGAAAAGATCTTCGGTCCCTCCAA
GGACTGGGAATGCCACTGCGGCAAGTACAAGCG-----TGTCCGTCACCGCGGCATCGTC
TGCGAACGCTGCGGCGTTGAGGTCACCGAGAGTCGGGTGCGCCGCCATCGCATGGG----
----------------CTTCATCAAGCTGGCGGCCCCGGTGTCACACGTCTGGTACCTGA
AGGGCATCCCCAGCTACGTGGCGATCCTGTTGGACATGCCTCTGCGG-------------
-------------GATGTGGAGCAGATCGTC-----------------TACTTCAACTGC
TATGTGGTGCTGGATCCCGGCGATCACAAGGATCTCAAGTACAAGCAGCTGCTCACCGAG
GACGAGTGGCTGGAGATCGAGGACGAGATCTACGCCGAGGAATCCGAAATCGAGAACGAG
CCCGTGGTGGGCATCGGTGCCGAGGCCCTCAAGCAGCTGCTGGAGGACCTCACCCTGGAT
GAGGTGGCCGAACAGCTGCGGGAGGAGATCAACGGCAGCAAGGGGCAGAAGCGGGCCAAG
CTGATCAAGCGCCTGCGGGTGATCGACAACTTCATCGCCACCAGTGCCCGTCCCGAGTGG
ATGGTGCTGGATGTGATCCCCGTGATTCCCCCCGACCTGCGCCCGATGGTGCAGCTCGAC
GGTGGTCGCTTCGCCACCAGTGATCTCAACGATCTCTACCGGCGGGTGATCAACCGCAAC
AACCGTCTGGCAAGGCTTCAGGAGATCCTGGCCCCTGAAATCATCGTCCGCAACGAGAAG
CGGATGCTGCAGGAGGCCGTCGACGCCCTGATCGACAACGGCCGTCGCGGTCGCACTGTG
GTGGGTGCCAACAACCGGCCGCTGAAATCACTCAGCGACATCATCGAGGGCAAGCAGGGT
CGCTTCCGTCAGAACCTGCTCGGCAAGCGGGTCGATTACTCCGGTCGTTCCGTGATCGTG
GTCGGGCCGAAGCTGAAGATGCACCAGTGCGGTCTGCCCAAGGAGATGGCGATCGAGCTG
TTCCAGCCGTTCGTCATTCACCGTCTGATCCGTCAGAACATCGTCAACAACATCAAGGCG
GCCAAGAAGCTGATTCAGCGGGCCGACGATGAGGTGATGCAGGTGCTTCAGGAGGTGATC
GAGGGGCACCCGATCATGCTGAACCGGGCACCGACGCTGCACCGCCTCGGTATCCAGGCC
TTCGAACCGAAGCTGGTGGATGGCCGGGCGATTCAGCTCCATCCGCTCGTCTGCCCAGCG
TTCAACGCTGACTTCGACGGCGACCAGATGGCTGTGCACGTTCCTCTGGCGATCGAAGCG
CAGACCGAGGCGCGCATGCTGATGCTGGCCAGCAACAACATCCTCTCGCCCGCCACGGGA
GAACCGATCATCACGCCGTCCCAGGACATGGTGCTCGGCTCGTACTACCTCACCGCTCTC
CGGCCGGA---GTCCGAGCAGCCCGAGTTCGGGGATCGCAGCCGCACCTTCGCCGACCTT
GAAGATGTCATCCATGCCTTCGAGGACAAGCGCATCGATCTGCACGAGTGGGTCTGGGTC
CGCTTCAACGGTGAAGTCGAGGACAAGGATGAGCTCGAGGAGCCGATCAAGGCCGAAGAC
CTCGGCGACGGCACCCGTATCGAGCAATGGAGCTACCGCCGTGACCGCTTTGACGAGGAC
GGCGCTCTGATCAGCCGTTATCTGCTCACCACCGTCGGACGTGTGGTGATGAATCACACC
ATC---------ATCGGCGC--------------TGTGGCCGCCGCCTGA----------
--------------
>A15-24 | S5.1-III
ATGACCAACAGCAACCTCCGCACCGAGAACCACTTCGATT----ACGTCAAGATCACCCT
CGCCTCACCCGAACGGGTGATGGAGTGGGGCCAACGCACCCTGCCCAATGGTCAGG----
---------TGGTTGGTGAGGTCACCAAACCGGAGACCATCAA--------------CTA
CCGGACCCTGAAGCCCGAGATGGACGGGCTGTTCTGCGAAAAGATTTTTGGTCCCTCCAA
GGACTGGGAATGCCATTGCGGTAAGTACAAGCG-----GGTGCGTCACCGCGGCATCGTC
TGTGAGCGCTGTGGTGTGGAGGTCACCGAAAGCCGGGTGCGTCGTCACCGGATGGG----
----------------TTTCATCAAGCTGGCAGCACCGGTCTCCCACGTCTGGTACCTGA
AGGGCATCCCCAGCTATGTGGCGATCCTTCTGGACATGCCCCTGCGG-------------
-------------GATGTGGAGCAAATCGTT-----------------TACTTCAACTGC
TACGTGGTGCTGGATCCCGGCGACCACAAAGAGCTGAAGTACAAACAGCTGCTCACCGAG
GACGAGTGGCTGGAGATCGAAGACGAGATCTATGCCGAGGAATCGGAGATCGAGAACGAG
CCTGTGGTGGGCATCGGTGCTGAGGCGCTCAAGCAACTGCTCGAAGATCTCAATCTGGAG
GAAGTGGCTGAGCAGCTGCGTGAGGAGATCAACGGCAGCAAGGGCCAGAAGCGGGCCAAG
CTGATCAAGCGTCTGCGGGTCATCGATAACTTCCTGGCCACCAGTGCCCGTCCTGAGTGG
ATGGTGCTGGATGTGATTCCGGTGATCCCGCCGGATCTCCGCCCGATGGTGCAGCTGGAT
GGTGGTCGTTTCGCCACCAGTGATCTCAACGATCTCTACCGGCGGGTTATCAACCGCAAC
AACCGTCTGGCCAGGCTTCAGGAAATCCTGGCTCCCGAAATCATCGTCCGCAACGAGAAG
CGGATGCTGCAGGAGGCCGTCGACGCCTTGATCGACAACGGTCGACGCGGTCGCACCGTC
GTCGGCGCCAATAACCGTCCGCTGAAATCACTCAGCGACATCATTGAGGGCAAACAGGGT
CGCTTCCGTCAGAACCTGCTGGGCAAACGGGTCGACTACTCCGGTCGTTCCGTGATCGTG
GTGGGTCCGAAGCTGAAGATGCATCAGTGCGGCCTGCCGAAGGAGATGGCGATCGAGCTG
TTTCAGCCCTTCGTGATTCATCGCCTGATCCGCCAGAACATCGTCAACAACATCAAGGCG
GCCAAGAAGCTCATTCAGCGGGCCGACGACGAGGTGATGCAGGTGCTGCAGGAGGTGATC
GACGGTCACCCGATCATGTTGAACCGAGCCCCGACGCTGCACCGTCTCGGCATCCAGGCC
TTCGAACCGAAGCTCGTTGATGGTCGCGCCATTCAGCTCCACCCGCTGGTCTGCCCCGCC
TTCAACGCCGACTTCGACGGTGACCAGATGGCTGTACACGTGCCCCTGGCGATCGAAGCC
CAGACCGAGGCCCGCATGTTGATGCTGGCCAGCAACAACATCCTGTCGCCGGCCACCGGT
GAGCCGATCGTGACCCCGTCCCAGGACATGGTGCTCGGTTCCTACTACCTCACGGCTCTG
CAGCCAGG---GGCTGAACAGCCTGAATTCGGTGATCGCAGCCGCACCTACTCAAGCCTC
GAGGATGTGATCCATGCCTTCGAAGACACCCGCATCGGCCTGCATGACTGGATCTGGGTG
CGTTTCAACGGCGAAGTCGAAGACAACGATGAGCTGGACGAGCCCATTAAGAGCGAAACC
CTCAGCGATGGCACCCGCATTGAGCAGTGGACCTACCGCCGCGATCGTTTTGACGAAGAC
GGTGCCCTGATCAGCCGTTACATCCTCACCACGACCGGCCGGGTGGTGATGAATCACACG
ATC---------ATCGGCGC--------------GGTGGCCGACGCCTGA----------
--------------
>A18-40 | S5.1-III
ATGACCAACAGCAACCTCCGCACCGAGAACCACTTCGACT----ATGTCAAGATCACCCT
TGCCTCACCCGAACGGGTGATGGAGTGGGGCCAACGCACCCTGCCCAATGGTCAGG----
---------TGGTTGGTGAGGTCACCAAACCGGAGACCATCAA--------------CTA
CCGGACCTTGAAGCCCGAGATGGACGGGCTGTTCTGCGAAAAGATCTTTGGTCCCTCCAA
GGACTGGGAATGCCACTGCGGCAAGTACAAGCG-----CGTGCGTCACCGCGGCATTGTC
TGTGAGCGCTGTGGTGTGGAGGTCACCGAGAGCCGGGTGCGTCGTCACCGGATGGG----
----------------TTTCATCAAGCTGGCAGCACCGGTCTCTCACGTTTGGTACCTGA
AGGGTATCCCCAGCTATGTGGCCATCCTTTTGGACATGCCCCTGCGG-------------
-------------GATGTGGAGCAGATCGTT-----------------TACTTCAACTGC
TATGTGGTGCTGGATCCCGGCGACCACAAAGAGCTGAAGTACAAGCAGCTGCTCACCGAG
GACGAGTGGCTGGAGATCGAAGACGAGATCTATGCCGAGGAATCGGAGATCGAGAACGAG
CCTGTGGTGGGCATCGGTGCTGAGGCGCTCAAGCAACTGCTCGAAGACCTCAATCTGGAG
GAAGTGGCTGAGCAGCTGCGTGAGGAGATCAACGGCAGCAAGGGCCAGAAGCGGGCCAAG
CTGATCAAGCGTCTGCGAGTCATCGATAACTTCGTGGCCACCAGTGCCCGTCCTGAGTGG
ATGGTGCTGGATGTGATTCCGGTGATCCCGCCGGATCTCCGCCCGATGGTGCAGCTGGAT
GGTGGTCGTTTCGCCACCAGTGATCTCAACGATCTCTACCGGCGGGTGATCAACCGCAAC
AACCGTCTGGCCAGGCTTCAGGAAATCCTGGCCCCCGAAATTATCGTCCGCAACGAGAAG
CGGATGCTGCAGGAGGCCGTCGACGCCTTGATCGACAACGGTCGTCGCGGTCGCACCGTC
GTCGGCGCCAACAACCGTCCGCTGAAATCACTTAGCGACATCATCGAGGGCAAACAGGGT
CGCTTCCGTCAGAACCTGCTGGGCAAACGGGTCGACTACTCCGGTCGTTCTGTGATCGTG
GTGGGTCCAAAGCTGAAAATGCATCAGTGCGGCCTGCCGAAGGAGATGGCGATCGAGCTG
TTCCAGCCCTTCGTGATCCATCGCCTGATCCGACAGAACATCGTCAACAACATCAAGGCG
GCCAAGAAGCTGATTCAGCGGGCCGACGACGAGGTGATGCAGGTGCTGCAGGAGGTGATC
GACGGTCATCCGATCATGTTGAACCGCGCCCCGACTCTGCACCGTCTCGGCATCCAGGCC
TTCGAACCAAAGCTCGTGGATGGTCGCGCCATTCAGCTACACCCGTTGGTCTGCCCCGCC
TTCAACGCCGACTTCGACGGTGACCAGATGGCCGTGCACGTGCCCCTGGCGATCGAAGCT
CAGACCGAGGCCCGCATGTTGATGCTGGCCAGCAACAACATCCTGTCGCCGGCCACCGGT
GAGCCGATCGTGACCCCGTCCCAGGACATGGTGCTCGGTTCCTACTACCTCACGGCTCTG
CAGCCTGG---GGCTGAACAGCCTGAATTCGGTGATCGCAGCCGCACCTACTCAAGCCTC
GAGGATGTGATCCATGCCTTCGAAGACACCCGCATCGGTCTGCACGACTGGGTCTGGGTG
CGTTTCAACGGCGAAGTCGAAGACAACGATGAGCTGGACGAGCCCATCAAGAGCGAGACC
CTCAGCGATGGCACCCGTATTGAGCAGTGGACCTACCGCCGCGATCGTTTTGACGAAGAC
GGTGCCCTGATCAGCCGTTACATCCTTACCACGACCGGCCGGGTAGTGATGAATCACACG
ATC---------ATCGGCGC--------------GGTGGCCGCCGCCTGA----------
--------------
>A18-46.1 | S5.1-III
ATGACCAACAGCAACCTCCGCACCGAGAACCACTTCGACT----ATGTCAAAATCACCCT
TGCCTCACCCGAACGGGTGATGGAGTGGGGCCAACGCACCCTGCCCAATGGTCAGG----
---------TGGTTGGTGAGGTCACCAAACCGGAGACCATCAA--------------CTA
CCGGACCTTGAAGCCCGAGATGGACGGGCTGTTCTGCGAAAAGATCTTTGGTCCCTCCAA
GGACTGGGAATGCCACTGCGGCAAGTACAAGCG-----CGTGCGTCACCGCGGCATTGTC
TGTGAGCGCTGTGGTGTGGAGGTCACCGAGAGCCGGGTGCGTCGTCACCGGATGGG----
----------------TTTCATCAAGCTGGCAGCACCGGTCTCTCACGTTTGGTACCTGA
AGGGTATCCCCAGCTATGTGGCCATCCTTTTGGACATGCCCCTGCGG-------------
-------------GATGTGGAGCAGATCGTT-----------------TACTTCAACTGC
TATGTGGTGCTGGATCCCGGCGACCACAAAGAGCTGAAGTACAAACAGCTGCTCACCGAG
GACGAGTGGCTGGAGATCGAAGACGAGATCTATGCCGAGGAATCGGAGATCGAGAACGAG
CCTGTGGTGGGCATCGGTGCTGAGGCGCTCAAGCAACTGCTCGAAGACCTCAATCTGGAG
GAAGTGGCTGAGCAGCTGCGTGAGGAGATCAACGGCAGCAAGGGCCAGAAGCGGGCCAAG
CTGATCAAGCGTCTGCGAGTCATCGATAACTTCGTGGCCACCAGTGCCCGTCCTGAGTGG
ATGGTGCTGGATGTGATTCCGGTGATCCCGCCGGATCTCCGCCCGATGGTGCAGCTGGAT
GGTGGTCGTTTCGCCACCAGTGATCTCAACGATCTCTACCGGCGGGTGATCAACCGCAAC
AACCGTCTGGCCAGGCTTCAGGAAATCCTGGCCCCCGAAATTATCGTCCGCAACGAGAAG
CGGATGCTGCAGGAGGCCGTCGACGCCTTGATCGACAACGGTCGTCGCGGTCGCACCGTC
GTCGGCGCCAACAACCGTCCGCTGAAATCACTTAGCGACATCATCGAGGGCAAACAGGGT
CGCTTCCGTCAGAACCTGCTGGGCAAACGGGTCGACTACTCCGGTCGTTCCGTGATCGTG
GTGGGTCCAAAGCTGAAAATGCATCAGTGCGGCCTGCCGAAGGAGATGGCGATCGAGCTG
TTCCAGCCCTTCGTGATCCATCGCCTGATCCGACAGAACATCGTCAACAACATCAAGGCG
GCCAAGAAGCTGATTCAGCGGGCCGACGACGAGGTGATGCAGGTGCTGCAGGAGGTGATC
GACGGTCATCCGATCATGTTGAACCGCGCCCCGACTCTGCACCGTCTCGGCATCCAGGCC
TTCGAACCGAAGCTCGTGGATGGTCGCGCCATTCAGCTACACCCGTTGGTCTGCCCCGCC
TTCAACGCCGACTTCGACGGTGACCAGATGGCCGTGCACGTGCCCCTGGCGATCGAAGCT
CAGACCGAGGCCCGCATGTTGATGCTGGCCAGCAACAACATCCTGTCGCCGGCCACCGGT
GAGCCGATCGTGACCCCGTCCCAGGACATGGTGCTCGGTTCCTACTACCTCACGGCTCTG
CAGCCTGG---GGCTGAACAGCCTGAATTCGGTGATCGCAGCCGCACCTACTCAAGCCTC
GAGGATGTGATCCATGCCTTCGAAGACACCCGCATCGGTCTGCACGACTGGGTCTGGGTG
CGTTTCAACGGCGAAGTCGAAGACAACGATGAGCTGGACGAGCCCATCAAGAGCGAGACC
CTCAGCGATGGCACCCGTATTGAGCAGTGGACCTACCGCCGCGATCGTTTTGACGAAGAC
GGTGCCCTGATCAGCCGTTACATCCTTACCACGACCGGCCGGGTAGTGATGAATCACACG
ATC---------ATCGGCGC--------------GGTGGCCGCCGCCTGA----------
--------------
>RS9915 | S5.1-III
ATGACCAACAGCAACCTCCGCACCGAGAACCACTTCGACT----ATGTCAAGATCACCCT
TGCCTCACCCGAACGGGTGATGGAGTGGGGCCAACGCACCCTGCCCAATGGTCAGG----
---------TGGTTGGTGAGGTCACCAAACCGGAGACCATCAA--------------CTA
CCGGACCTTGAAGCCCGAGATGGACGGGCTGTTCTGCGAAAAGATCTTTGGTCCCTCCAA
GGACTGGGAATGCCACTGCGGCAAGTACAAGCG-----CGTGCGTCACCGCGGCATTGTC
TGTGAGCGCTGTGGTGTGGAGGTCACCGAGAGCCGGGTGCGTCGTCACCGGATGGG----
----------------TTTCATCAAGCTGGCAGCACCGGTCTCTCACGTTTGGTACCTGA
AGGGTATCCCCAGCTATGTGGCCATCCTTTTGGACATGCCCCTGCGG-------------
-------------GATGTGGAGCAGATCGTT-----------------TACTTCAACTGC
TATGTGGTGCTGGATCCCGGCGACCACAAAGAGCTGAAGTACAAACAGCTGCTCACCGAG
GACGAGTGGCTGGAGATCGAAGACGAGATCTATGCCGAGGAATCGGAGATCGAGAACGAG
CCTGTGGTGGGCATCGGTGCTGAGGCGCTCAAGCAACTGCTCGAAGACCTCAATCTGGAG
GAAGTGGCTGAGCAGCTGCGTGAGGAGATCAACGGCAGCAAGGGCCAGAAGCGGGCCAAG
CTGATCAAGCGTCTGCGAGTCATCGATAACTTCGTGGCCACCAGTGCCCGTCCTGAGTGG
ATGGTGCTGGATGTGATTCCGGTGATCCCGCCGGATCTCCGCCCGATGGTGCAGCTGGAT
GGTGGTCGTTTCGCCACCAGTGATCTCAACGATCTCTACCGGCGGGTGATCAACCGCAAC
AACCGTCTGGCCAGGCTTCAGGAAATCCTGGCCCCCGAAATTATCGTCCGCAACGAGAAG
CGGATGCTGCAGGAGGCCGTCGACGCCTTGATCGACAACGGTCGTCGCGGTCGCACCGTC
GTCGGCGCCAACAACCGTCCGCTGAAATCACTTAGCGACATCATCGAGGGCAAACAGGGT
CGCTTCCGTCAGAACCTGCTGGGCAAACGGGTCGACTACTCCGGTCGTTCCGTGATCGTG
GTGGGTCCAAAGCTGAAAATGCATCAGTGCGGCCTGCCGAAGGAGATGGCGATCGAGCTG
TTCCAGCCCTTCGTGATCCATCGCCTGATCCGACAGAACATCGTCAACAACATCAAGGCG
GCCAAGAAGCTGATTCAGCGGGCCGACGACGAGGTGATGCAGGTGCTGCAGGAGGTGATC
GACGGTCATCCGATCATGTTGAACCGCGCCCCGACTCTGCACCGTCTCGGCATCCAGGCC
TTCGAACCGAAGCTCGTGGATGGTCGCGCCATTCAGCTACACCCGTTGGTCTGCCCCGCC
TTCAACGCCGACTTCGACGGTGACCAGATGGCCGTGCACGTGCCCCTGGCGATCGAAGCT
CAGACCGAGGCCCGCATGTTGATGCTGGCCAGCAACAACATCCTGTCGCCGGCCACCGGT
GAGCCGATCGTGACCCCGTCCCAGGACATGGTGCTCGGTTCCTACTACCTCACGGCTCTG
CAGCCTGG---GGCTGAACAGCCTGAATTCGGTGATCGCAGCCGCACCTACTCAAGCCTC
GAGGATGTGATCCATGCCTTCGAAGACACCCGCATCGGTCTGCACGACTGGGTCTGGGTG
CGTTTCAACGGCGAAGTCGAAGACAACGATGAGCTGGACGAGCCCATCAAGAGCGAGACC
CTCAGCGATGGCACCCGTATTGAGCAGTGGACCTACCGCCGCGATCGTTTTGACGAAGAC
GGTGCCCTGATCAGCCGTTACATCCTTACCACGACCGGCCGGGTAGTGATGAATCACACG
ATC---------ATCGGCGC--------------GGTGGCCGCCGCCTGA----------
--------------
>BOUM118 | S5.1-III
ATGACCAACAGCAACCTCCGCACCGAGAACCACTTCGACT----ATGTCAAGATCACCCT
TGCCTCACCCGAACGGGTGATGGAGTGGGGCCAACGCACCCTGCCCAATGGTCAGG----
---------TGGTTGGTGAGGTCACCAAACCGGAGACCATCAA--------------CTA
CCGGACCTTGAAGCCCGAGATGGACGGGCTGTTCTGCGAAAAGATCTTTGGTCCCTCCAA
GGACTGGGAATGCCACTGCGGCAAGTACAAGCG-----CGTGCGTCACCGCGGCATTGTC
TGTGAGCGCTGTGGTGTGGAGGTCACCGAGAGCCGGGTGCGTCGTCACCGGATGGG----
----------------TTTCATCAAGCTGGCAGCACCGGTCTCTCACGTTTGGTACCTGA
AGGGTATCCCCAGCTATGTGGCCATCCTTTTGGACATGCCCCTGCGG-------------
-------------GATGTGGAGCAGATCGTT-----------------TACTTCAACTGC
TATGTGGTGCTGGATCCCGGCGACCACAAAGAGCTGAAGTACAAACAGCTGCTCACCGAG
GACGAGTGGCTGGAGATCGAAGACGAGATCTATGCCGAGGAATCGGAGATCGAGAACGAG
CCTGTGGTGGGCATCGGTGCTGAGGCGCTCAAGCAACTGCTCGAAGACCTCAATCTGGAG
GAAGTGGCTGAGCAGCTGCGTGAGGAGATCAACGGCAGCAAGGGCCAGAAGCGGGCCAAG
CTGATCAAGCGTCTGCGAGTCATCGATAACTTCGTGGCCACCAGTGCCCGTCCTGAGTGG
ATGGTGCTGGATGTGATTCCGGTGATCCCGCCGGATCTCCGCCCGATGGTGCAGCTGGAT
GGTGGTCGTTTCGCCACCAGTGATCTCAACGATCTCTACCGGCGGGTGATCAACCGCAAC
AACCGTCTGGCCAGGCTTCAGGAAATCCTGGCCCCCGAAATTATCGTCCGCAACGAGAAG
CGGATGCTGCAGGAGGCCGTCGACGCCTTGATCGACAACGGTCGTCGCGGTCGCACCGTC
GTCGGCGCCAACAACCGTCCGCTGAAATCACTTAGCGACATCATCGAGGGCAAACAGGGT
CGCTTCCGTCAGAACCTGCTGGGCAAACGGGTCGACTACTCCGGTCGTTCCGTGATCGTG
GTGGGTCCAAAGCTGAAAATGCATCAGTGCGGCCTTCCGAAGGAGATGGCGATCGAGCTG
TTCCAGCCCTTCGTGATCCATCGCCTGATCCGACAGAACATCGTCAACAACATCAAGGCG
GCCAAGAAGCTGATTCAGCGGGCCGACGACGAGGTGATGCAGGTGCTGCAGGAGGTGATC
GACGGTCATCCGATCATGTTGAACCGCGCCCCGACTCTGCACCGTCTCGGCATCCAGGCC
TTCGAACCGAAGCTCGTGGATGGTCGCGCCATTCAGCTACACCCGTTGGTCTGCCCCGCC
TTCAACGCCGACTTCGACGGTGACCAGATGGCCGTGCACGTGCCCCTGGCGATCGAAGCT
CAGACCGAGGCCCGCATGTTGATGCTGGCCAGCAACAACATCCTGTCGCCGGCCACCGGT
GAGCCGATCGTGACCCCGTCCCAGGACATGGTGCTCGGTTCCTACTACCTCACGGCTCTG
CAGCCTGG---GGCTGAACAGCCTGAATTCGGTGATCGCAGCCGCACCTACTCAAGCCTC
GAGGATGTGATCCATGCCTTCGAAGACACCCGCATCGGTCTGCACGACTGGGTCTGGGTG
CGTTTCAACGGCGAAGTCGAAGACAACGATGAGCTGGACGAGCCCATCAAGAGCGAGACC
CTCAGCGATGGCACCCGTATTGAGCAGTGGACCTACCGCCGCGATCGTTTTGACGAAGAC
GGTGCCCTGATCAGCCGTTACATCCTTACCACGACCGGCCGGGTAGTGATGAATCACACG
ATC---------ATCGGCGC--------------GGTGGCCGCCGCCTGA----------
--------------
>WH8103 | S5.1-III
ATGACCAACAGCAACCTCCGCACCGAGAACCACTTCGACT----ATGTCAAGATCACCCT
TGCCTCACCCGAACGGGTGATGGAGTGGGGCCAACGCACCCTGCCCAATGGTCAGG----
---------TGGTTGGTGAGGTCACCAAACCGGAGACCATCAA--------------CTA
CCGGACCTTGAAGCCCGAGATGGACGGGCTGTTCTGCGAAAAGATCTTTGGTCCCTCCAA
GGACTGGGAATGCCACTGCGGCAAGTACAAGCG-----CGTGCGTCACCGCGGCATTGTC
TGTGAGCGCTGTGGTGTGGAGGTCACCGAGAGCCGGGTGCGTCGTCACCGGATGGG----
----------------TTTCATCAAGCTGGCAGCACCGGTCTCTCACGTTTGGTACCTGA
AGGGTATCCCCAGCTATGTGGCCATCCTTTTGGACATGCCCCTGCGG-------------
-------------GATGTGGAGCAGATCGTT-----------------TACTTCAACTGC
TATGTGGTGCTGGATCCCGGCGACCACAAAGAGCTGAAGTACAAACAGCTGCTCACCGAG
GACGAGTGGCTGGAGATCGAAGACGAGATCTATGCCGAGGAATCGGAGATCGAGAACGAG
CCTGTGGTGGGCATCGGTGCTGAGGCGCTCAAGCAACTGCTCGAAGACCTCAATCTGGAG
GAAGTGGCTGAGCAGCTGCGTGAGGAGATCAACGGCAGCAAGGGCCAGAAGCGGGCCAAG
CTGATCAAGCGTCTGCGAGTCATCGATAACTTCGTGGCCACCAGTGCCCGTCCTGAGTGG
ATGGTGCTGGATGTGATTCCGGTGATCCCGCCGGATCTCCGCCCGATGGTGCAGCTGGAT
GGTGGTCGTTTCGCCACCAGTGATCTCAACGATCTCTACCGGCGGGTGATCAACCGCAAC
AACCGTCTGGCCAGGCTTCAGGAAATCCTGGCCCCCGAAATTATCGTCCGCAACGAGAAG
CGGATGCTGCAGGAGGCCGTCGACGCCTTGATCGACAACGGTCGTCGCGGTCGCACCGTC
GTCGGCGCCAACAACCGTCCGCTGAAATCACTTAGCGACATCATCGAGGGCAAACAGGGT
CGCTTCCGTCAGAACCTGCTGGGCAAACGGGTCGACTACTCCGGTCGTTCCGTGATCGTG
GTGGGTCCAAAGCTGAAAATGCATCAGTGCGGCCTGCCGAAGGAGATGGCGATCGAGCTG
TTCCAGCCCTTCGTGATCCATCGCCTGATCCGACAGAACATCGTCAACAACATCAAGGCG
GCCAAGAAGCTGATTCAGCGGGCCGACGACGAGGTGATGCAGGTGCTGCAGGAGGTGATC
GACGGTCATCCGATCATGTTGAACCGCGCCCCGACTCTGCACCGTCTCGGCATCCAGGCC
TTCGAACCGAAGCTCGTTGATGGTCGCGCCATTCAGCTACACCCGTTGGTCTGCCCCGCC
TTCAACGCCGACTTCGACGGTGACCAGATGGCCGTGCACGTGCCCCTGGCGATCGAAGCT
CAGACCGAGGCCCGCATGTTGATGCTGGCCAGCAACAACATCCTGTCGCCGGCCACCGGT
GAGCCGATCGTGACCCCGTCCCAGGACATGGTGCTCGGTTCCTACTACCTCACGGCTCTG
CAGCCTGG---GGCTGAACAGCCTGAATTCGGTGATCGCAGCCGCACCTACTCAAGCCTC
GAGGATGTGATCCATGCCTTCGAAGACACCCGCATCGGTCTGCACGACTGGGTCTGGGTG
CGTTTCAACGGCGAAGTCGAAGACAACGATGAGCTGGACGAGCCCATCAAGAGCGAGACC
CTCAGCGATGGCACCCGTATTGAGCAGTGGACCTACCGCCGCGATCGTTTTGACGAAGAC
GGTGCCCTGATCAGCCGTTACATCCTTACCACGACCGGCCGGGTAGTGATGAATCACACG
ATC---------ATCGGCGC--------------GGTGGCCGCCGCCTGA----------
--------------
>WH8102 | S5.1-III
ATGACCAACAGCAACCTCCGCACCGAGAACCACTTCGACT----ATGTCAAGATCACCCT
TGCATCACCCGAACGGGTGATGGAGTGGGGCCAACGCACCCTGCCCAATGGTCAGG----
---------TGGTTGGTGAGGTCACCAAACCGGAGACCATCAA--------------CTA
CCGGACCTTGAAGCCCGAGATGGACGGGCTGTTCTGCGAAAAGATCTTTGGTCCCTCCAA
GGACTGGGAATGCCACTGCGGCAAGTACAAGCG-----CGTGCGTCACCGCGGCATTGTC
TGTGAGCGCTGTGGTGTGGAGGTCACCGAGAGCCGGGTGCGTCGTCACCGGATGGG----
----------------TTTCATCAAGCTGGCAGCACCGGTCTCTCACGTTTGGTACCTGA
AGGGTATTCCCAGCTATGTGGCCATCCTTTTGGACATGCCCCTGCGG-------------
-------------GATGTGGAGCAGATCGTT-----------------TACTTCAACTGC
TATGTGGTGCTGGATCCCGGCGACCACAAAGAGCTGAAGTACAAACAGCTGCTCACCGAG
GACGAGTGGCTGGAGATCGAAGACGAGATCTATGCCGAGGAATCGGAGATCGAGAACGAG
CCTGTGGTGGGCATCGGTGCTGAGGCGCTCAAGCAACTGCTCGAAGACCTCAATCTGGAG
GAAGTGGCTGAGCAGCTGCGTGAGGAGATCAACGGCAGCAAGGGCCAGAAGCGGGCCAAG
CTGATCAAGCGTCTGCGAGTCATCGATAACTTCGTGGCCACCAGTGCTCGTCCTGAGTGG
ATGGTGCTGGATGTGATTCCGGTGATCCCGCCGGATCTCCGCCCGATGGTGCAGCTGGAT
GGTGGTCGTTTCGCCACCAGTGATCTCAACGATCTCTACCGGCGGGTGATCAACCGCAAC
AACCGTCTGGCCAGGCTTCAGGAAATCCTGGCCCCCGAAATTATCGTCCGCAACGAGAAG
CGGATGCTGCAGGAGGCCGTCGACGCCTTGATCGACAACGGTCGTCGCGGTCGCACCGTC
GTCGGCGCCAACAACCGTCCGCTGAAATCACTTAGCGACATCATCGAGGGCAAACAGGGT
CGCTTCCGTCAGAACCTGCTGGGCAAACGGGTCGACTACTCCGGTCGTTCCGTGATCGTG
GTGGGTCCAAAGCTGAAAATGCATCAGTGCGGCCTGCCGAAGGAGATGGCGATCGAGCTG
TTCCAGCCCTTCGTGATCCATCGCCTGATCCGACAGAACATCGTCAACAACATCAAGGCG
GCCAAGAAGCTGATTCAGCGGGCCGACGACGAGGTGATGCAGGTGCTGCAGGAGGTGATC
GACGGTCATCCGATCATGTTGAACCGCGCCCCGACTCTGCACCGTCTCGGCATCCAGGCC
TTCGAACCGAAGCTCGTTGATGGTCGCGCCATTCAGCTACACCCGTTGGTCTGCCCCGCC
TTCAACGCCGACTTCGACGGTGACCAGATGGCCGTGCACGTGCCCCTGGCGATCGAAGCT
CAGACCGAGGCCCGCATGTTGATGCTGGCCAGCAACAACATCCTGTCGCCGGCCACCGGT
GAGCCGATCGTGACCCCGTCCCAGGACATGGTGCTCGGTTCCTACTACCTCACGGCTCTG
CAGCCTGG---GGCTGAACAGCCTGAATTCGGTGATCGCAGCCGCACCTACTCAAGCCTC
GAGGATGTGATCCATGCCTTCGAAGACACCCGCATCGGTCTGCACGACTGGGTCTGGGTG
CGTTTCAACGGCGAAGTCGAAGACAACGATGAGCTGGACGAGCCCATCAAGAGCGAGACC
CTCAGCGATGGCACCCGTATTGAGCAGTGGACCTACCGCCGCGATCGTTTTGACGAAGAC
GGTGCCCTGATCAGCCGTTACATCCTTACCACGACCGGCCGGGTAGTGATGAATCACACG
ATC---------ATCGGCGC--------------GGTGGCCGCCGCCTGA----------
--------------
>YX04-3 | S5.1-III
ATGACCAACAGCAACCTCCGCACCGAGAACCACTTCGACT----ATGTCAAGATCACCCT
TGCCTCACCCGAACGGGTGATGGAGTGGGGCCAACGCACCCTGCCCAATGGTCAGG----
---------TGGTTGGTGAGGTCACCAAACCGGAGACCATCAA--------------CTA
CCGGACCTTGAAGCCCGAGATGGACGGGCTGTTCTGCGAAAAGATCTTTGGTCCCTCCAA
GGACTGGGAATGCCACTGCGGCAAGTACAAGCG-----CGTGCGTCACCGCGGCATTGTC
TGTGAGCGCTGTGGTGTGGAGGTCACCGAGAGCCGGGTGCGTCGTCACCGGATGGG----
----------------TTTCATCAAGCTGGCAGCACCGGTCTCTCACGTTTGGTACCTGA
AGGGTATCCCCAGCTATGTGGCCATCCTTTTGGACATGCCCCTGCGG-------------
-------------GATGTGGAGCAGATCGTT-----------------TACTTCAACTGC
TATGTGGTGCTGGATCCCGGCGACCACAAAGAGCTGAAGTACAAACAGCTGCTCACCGAG
GACGAGTGGCTGGAGATCGAAGACGAGATCTATGCCGAGGAATCGGAGATCGAGAACGAG
CCTGTGGTGGGCATCGGTGCTGAGGCGCTCAAGCAACTGCTCGAAGACCTCAATCTGGAG
GAAGTGGCTGAGCAGCTGCGTGAGGAGATCAACGGCAGCAAGGGCCAGAAGCGGGCCAAG
CTGATCAAGCGTCTGCGAGTCATCGATAACTTCGTGGCCACCAGTGCCCGTCCTGAGTGG
ATGGTGCTGGATGTGATTCCGGTGATCCCGCCGGATCTCCGCCCGATGGTGCAGCTGGAT
GGTGGTCGTTTCGCCACCAGTGATCTCAACGATCTCTACCGGCGGGTGATCAACCGCAAC
AACCGTCTGGCCAGGCTTCAGGAAATCTTGGCCCCCGAAATTATCGTCCGCAACGAGAAG
CGGATGCTGCAGGAGGCCGTCGACGCCTTGATCGACAACGGTCGTCGCGGTCGAACCGTC
GTCGGCGCCAACAACCGTCCGCTGAAATCACTTAGCGACATCATCGAGGGCAAACAGGGT
CGCTTCCGTCAGAACCTGCTGGGCAAACGGGTCGACTACTCCGGTCGTTCCGTGATCGTG
GTGGGTCCAAAGCTGAAAATGCATCAGTGCGGCCTGCCGAAGGAGATGGCGATCGAGCTG
TTCCAGCCCTTCGTGATCCATCGCCTGATCCGACAGAACATCGTCAACAACATCAAGGCG
GCCAAGAAGCTGATTCAGCGGGCCGACGACGAGGTGATGCAGGTGCTGCAGGAGGTGATC
GACGGTCATCCGATCATGTTGAACCGCGCCCCGACTCTGCACCGTCTCGGCATCCAGGCC
TTCGAACCGAAGCTCGTGGATGGTCGCGCCATTCAGCTACACCCTTTGGTCTGCCCCGCC
TTCAACGCCGACTTCGACGGTGACCAGATGGCCGTGCACGTGCCCCTGGCGATCGAAGCT
CAGACCGAGGCCCGCATGTTGATGCTGGCCAGCAACAACATCCTGTCGCCGGCCACCGGT
GAGCCGATCGTGACCCCGTCCCAGGACATGGTGCTCGGTTCCTACTACCTCACGGCTCTG
CAGCCTGG---GGCTGAACAGCCTGAATTCGGTGATCGCAGCCGCACCTACTCAAGCCTC
GAGGATGTGATCCATGCCTTCGAAGACACCCGCATCGGTCTGCACGACTGGGTCTGGGTG
CGTTTCAACGGCGAAGTCGAAGACAACGATGAGCTGGACGAGCCCATCAAGAGCGAGACC
CTCAGCGATGGCACCCGTATTGAGCAGTGGACCTACCGCCGCGATCGTTTTGACGAAGAC
GGTGCCCTGATCAGCCGTTACATCCTTACCACGACCGGCCGGGTAGTGATGAATCACACG
ATC---------ATCGGCGC--------------GGTGGCCGCCGCCTGA----------
--------------
>A15-28 | S5.1-III
ATGACCAACAGCAACCTCCGCACCGAGAACCACTTCGACT----ACGTCAAGATCACCCT
CGCCTCACCGGAACGGGTGATGGAGTGGGGCCAACGCACCCTGCCCAACGGTCAGG----
---------TGGTTGGTGAGGTCACCAAACCGGAGACCATCAA--------------CTA
CCGCACCCTGAAGCCCGAAATGGACGGGCTGTTCTGCGAAAAGATCTTCGGTCCCTCCAA
GGACTGGGAATGCCACTGCGGCAAATACAAGCG-----TGTTCGTCACCGCGGCATCGTC
TGTGAACGCTGTGGTGTGGAGGTCACCGAAAGCCGGGTGCGCCGTCACCGGATGGG----
----------------TTTCATCAAGCTGGCGGCTCCGGTGTCCCACGTCTGGTATCTGA
AAGGCATTCCCAGCTATGTGGCCATCCTTCTGGACATGCCTCTGCGG-------------
-------------GATGTCGAGCAGATCGTT-----------------TACTTCAACTGC
TATGTGGTGCTGGATCCCGGTGACCACAAGGAGCTGAAGTACAAGCAGCTGCTCACCGAG
GACGAATGGCTGGAGATCGAGGACGAGATCTACGCCGAGGAATCCGAGATCGAGAATGAG
CCCGTGGTGGGCATCGGTGCTGAGGCGCTGAAGCAACTTCTCGAAGACCTCAACCTCGAG
GAAGTGGCTGAGCAGCTGCGCGAGGAGATCAACGGCAGCAAGGGCCAGAAGCGGGCCAAG
TTGATCAAGCGTCTCCGGGTGATCGACAACTTCGTGGCCACCAGCGCCCGTCCGGAGTGG
ATGGTGCTGGATGTGATTCCGGTGATTCCTCCCGATCTGCGCCCCATGGTGCAGCTCGAC
GGCGGTCGTTTCGCCACCAGTGATCTCAACGATCTCTACCGGCGGGTGATCAACCGCAAC
AACCGCCTGGCACGTCTGCAGGAAATCCTCGCCCCGGAAATCATCGTCCGTAACGAGAAG
CGGATGCTGCAGGAGGCCGTCGACGCCCTGATCGACAACGGTCGCCGCGGCCGCACCGTG
GTGGGTGCCAACAACCGCCCGCTCAAGTCACTGAGCGACATCATCGAGGGCAAGCAGGGT
CGTTTCCGTCAGAACCTTCTCGGTAAGCGGGTCGACTACTCCGGTCGTTCCGTGATCGTG
GTCGGCCCCAAGCTGAAAATGCACCAGTGCGGTCTGCCCAAGGAGATGGCGATCGAGCTG
TTCCAGCCGTTCGTGATCCATCGTCTGATCCGCCAGAACATCGTCAACAACATCAAGGCG
GCCAAGAAGCTGATTCAGCGCGCCGATGATGAGGTGATGCAGGTGCTGCAGGAGGTGATC
GACGGTCACCCGATCATGTTGAACCGGGCCCCGACCCTGCACCGTCTCGGCATCCAGGCC
TTCGAACCGAAGCTTGTGGATGGTCGCGCCATCCAGCTCCACCCGCTGGTCTGCCCCGCC
TTCAACGCCGACTTCGACGGTGACCAGATGGCCGTTCACGTGCCCCTGGCGATCGAAGCG
CAGACCGAGGCCCGCATGCTCATGCTGGCCAGCAACAACATCCTGTCGCCGGCCACCGGT
GAGCCGATCGTGACCCCGTCTCAGGACATGGTGCTCGGCTCCTATTACCTGACGGCTCTG
CAGCCTGG---GGCTGAGCAGCCTGATTTCGGAGATCGCAGTCGCACCTACTCCAGCCTT
GAGGATGTGATCCATGCCTTCGAGGACACCCGCATTGGTCTGCACGACTGGGTGTGGGTG
CGCTTCAGCGGCGAGGTCGAAGACAACGATGAACTCGACAAACCCATCAAGAGCGAAACC
CTCAGCGATGGGACCCGCATCGAGCAGTGGACCTACCGCCGTGATCGTTTCGATGAAGAC
GGTGCCCTGATCAGCCGTTACATCCTCACCACGACGGGCCGGGTGGTGATGAACCACACG
ATC---------ATCGGCGC--------------GGTGGCCGCCGCCTGA----------
--------------
>A15-44 | S5.1-II
ATGACCAACAGCAACCTCCGCACCGAGAACCACTTCGATT----ACGTCAAGATCACCCT
CGCCTCACCCGATCGGGTGATGGAGTGGGGACAGCGCACCCTGCCCAACGGCCAGG----
---------TGGTCGGTGAGGTCACCAAGCCGGAGACCATCAA--------------CTA
CCGCACCCTCAAGCCCGAGATGGACGGGCTGTTCTGCGAAAAGATCTTTGGCCCGTCAAA
AGACTGGGAATGCCACTGCGGCAAGTACAAGCG-----GGTGCGTCACCGGGGCATCGTT
TGCGAACGCTGCGGTGTGGAGGTCACCGAGAGCCGCGTGCGTCGTCACCGCATGGG----
----------------CTTCATCAAGCTGGCGGCACCCGTCTCCCACGTCTGGTACCTGA
AGGGGATCCCCAGCTACGTGGCCATCCTGCTGGACATGCCCCTGCGG-------------
-------------GATGTGGAGCAGATCGTC-----------------TACTTCAACTGC
TATGTGGTGCTGGATCCCGGCGACCACAAAGACCTGAAGTACAAGCAGTTGCTCACCGAA
GACGAGTGGCTGGAAATTGAAGACGAGATCTACGCCGAAGATTCCGAGATCGAGAACGAG
CCCGTGGTGGGCATCGGTGCCGAGGCCTTGAAGCAACTGCTGGAAGATCTCACCCTCGAT
GAAGTGGCTGAGCAGCTGCGGGAGGAGATCAACGGCAGCAAGGGTCAGAAGCGCGCCAAG
TTGATCAAGCGTCTGCGCGTGATCGACAACTTCATCGCCACCAACGCCCGTCCCGAGTGG
ATGGTGCTGGATGTGATCCCGGTGATTCCGCCCGACCTGCGCCCGATGGTGCAGCTCGAT
GGTGGTCGTTTCGCCACCAGCGATCTCAACGATCTCTATCGGCGGGTGATCAACCGCAAC
AACCGTCTGGCGAGGCTCCAGGAAATCCTGGCTCCTGAAATCATCGTCCGCAACGAGAAG
CGGATGCTGCAGGAGGCCGTCGATGCCCTGATCGACAACGGCCGTCGCGGTCGCACCGTG
GTGGGTGCCAACAACCGTCCGCTCAAGTCACTGAGCGACATCATTGAAGGCAAGCAGGGT
CGCTTCCGTCAGAACCTCCTGGGTAAGCGGGTCGACTACTCCGGTCGTTCCGTGATCGTG
GTGGGTCCGAAGCTGAAGATGCACCAGTGCGGTCTGCCCAAGGAGATGGCGATCGAGCTG
TTCCAGCCCTTCGTGATCCACCGTCTGATCCGCCAGAACATCGTCAACAACATCAAGGCA
GCCAAGAAGCTGATTCAGCGGGCTGACGATGAAGTGATGCAGGTGCTTCAGGAGGTGATC
GACGGTCACCCGATCCTGCTGAACCGTGCTCCAACCCTGCACCGTCTCGGCATTCAGGCC
TTCGAACCCAAGCTGGTGGATGGCCGCGCCATTCAGCTGCACCCCCTCGTCTGCCCAGCC
TTCAACGCTGACTTTGACGGTGACCAGATGGCCGTTCACGTGCCCCTGGCCATCGAGGCG
CAGACCGAGGCCCGCATGTTGATGCTGGCCAGCAACAACATCCTGTCCCCTGCGACCGGT
GAGCCGATCATCACCCCGTCCCAGGACATGGTGCTTGGTTCCTACTACCTGACGGCGCTT
CAGCCCGG---TGCCTCCAAGCCCGACTTCGGCGATCGCAGCTGCACGTTTGCGGGTCTG
GAGGATGTTATCCACGCCTTCGAAGACAACCGGATCGGTCTGCACGACTGGGTGTGGGTC
CGCTTCAACGGTGAAGTTCAGGACGATGAAGAGCTGGATGCGCCCAGCAAGAGCGAATCC
CTCAGCGATGGCACGCGCATCGAAGAGTGGAGCTACCGCCGCGACCGTTTCGATGAAGAC
GGTGCCCTGATCAGCCGCTACATCCTCACCACTGTGGGCCGCGTGGTGATGAATCACACG
ATC---------ATTGACGC--------------GGTGGCCGCCGCCTGA----------
--------------
>M16.1 | S5.1-II
ATGACCAACAGCAACCTCCGCACCGAGAACCACTTCGATT----ACGTCAAGATCACCCT
CGCCTCACCCGATCGGGTGATGGAGTGGGGACAGCGCACCCTGCCCAACGGCCAGG----
---------TGGTCGGTGAGGTCACCAAGCCGGAGACCATTAA--------------CTA
CCGCACCCTCAAGCCCGAGATGGACGGGCTGTTCTGCGAAAAGATCTTTGGCCCGTCCAA
AGACTGGGAATGCCACTGCGGCAAGTACAAACG-----GGTGCGTCACCGGGGCATCGTT
TGTGAACGCTGCGGTGTGGAGGTCACCGAGAGCCGCGTGCGTCGTCACCGCATGGG----
----------------CTTCATCAAGCTGGCGGCCCCCGTCTCCCACGTCTGGTATCTGA
AGGGGATCCCCAGCTACGTGGCCATCCTGCTGGACATGCCCCTGCGG-------------
-------------GATGTGGAGCAGATCGTT-----------------TACTTCAACTGC
TACGTGGTGCTGGATCCCGGCGACCACAAGGACCTGAAGTACAAGCAGCTGCTCACCGAA
GACGAGTGGCTGGAGATTGAAGACGAGATCTACGCCGAAGATTCCGAGATCGAGAACGAG
CCCGTGGTGGGCATCGGTGCCGAGGCCCTCAAGCAACTGCTGGAAGACCTCACCCTCGAT
GAAGTGGCTGAGCAGCTGCGGGAGGAGATCAACGGCAGCAAGGGTCAGAAGCGCGCCAAG
TTGATCAAGCGTCTGCGCGTGATCGACAACTTCATCGCCACCAACGCTCGTCCCGAGTGG
ATGGTGCTGGATGTGATCCCGGTGATTCCGCCCGACCTGCGCCCGATGGTGCAGCTCGAT
GGTGGTCGCTTCGCCACCAGCGATCTCAACGATCTCTACCGGCGGGTGATCAACCGCAAC
AACCGTCTGGCGAGGCTCCAGGAAATCCTGGCCCCTGAAATCATCGTCCGCAACGAGAAG
CGGATGCTGCAGGAGGCCGTCGACGCCCTGATCGACAACGGCCGTCGCGGTCGCACCGTC
GTGGGTGCCAACAACCGTCCGCTCAAGTCACTGAGCGACATCATTGAAGGCAAGCAGGGC
CGCTTCCGTCAGAACCTCCTGGGTAAGCGGGTCGACTACTCCGGTCGTTCCGTGATCGTG
GTGGGTCCGAAGCTGAAGATGCACCAGTGCGGTCTGCCCAAGGAGATGGCGATCGAGCTG
TTCCAGCCTTTCGTGATCCACCGCCTGATCCGCCAGAACATCGTCAACAACATCAAGGCG
GCCAAGAAGCTGATTCAGCGGGCCGACGATGAAGTGATGCAGGTGCTGCAAGAGGTGATC
GACGGTCACCCGATCCTGCTGAACCGTGCTCCAACCCTGCACCGTCTCGGCATTCAGGCC
TTCGAACCCAAGCTGGTGGATGGCCGTGCCATTCAGCTGCACCCCCTCGTCTGCCCAGCC
TTCAACGCTGACTTTGACGGTGACCAGATGGCAGTTCACGTGCCCCTGGCCATCGAGGCG
CAGACCGAGGCCCGCATGCTGATGCTGGCCAGCAACAACATCCTGTCCCCTGCGACCGGT
GAGCCGATCATCACCCCGTCTCAGGACATGGTGCTCGGCTCCTACTACCTGACGGCGCTG
CAACCCGG---TGTCTCCAAGCCCGACTTCGGCGATCGCAGCTGCACGTTCGCGGGTCTG
GAGGATGTCATCCACGCCTTTGAAGACAACCGGATCGGTCTGCACGACTGGGTGTGGGTC
CGCTTCAACGGTGAAGTTCAGGACGATGAAGAGCTGGATGCGCCCAGCAAGAGCGAATCC
CTCAGCGATGGCACCCGCATCGAAGAGTGGAGCTACCGCCGCGACCGTTTCGATGAAGAC
GGTGCCCTGATCAGCCGCTACATCCTCACCACTGTGGGCCGCGTGGTGATGAATCACACG
ATC---------ATCGACGC--------------GGTGGCCGCCGCCTGA----------
--------------
>N32 | S5.1-II
ATGACCAACAGCAACCTCCGCACCGAGAACCACTTCGATT----ACGTCAAGATCACCCT
CGCCTCACCCGATCGGGTGATGGAGTGGGGACAGCGCACCCTGCCCAACGGCCAGG----
---------TGGTCGGTGAGGTCACCAAGCCGGAGACCATCAA--------------CTA
CCGCACCCTCAAGCCCGAGATGGACGGGCTGTTCTGCGAAAAGATCTTTGGCCCGTCCAA
AGACTGGGAATGCCACTGCGGCAAGTACAAGCG-----GGTGCGTCATCGGGGCATCGTT
TGTGAACGCTGCGGTGTGGAGGTCACCGAGAGCCGCGTGCGTCGTCACCGCATGGG----
----------------CTTCATCAAGCTGGCGGCCCCCGTCTCCCACGTCTGGTACCTGA
AGGGGATCCCCAGCTACGTGGCCATCCTGCTGGACATGCCCCTGCGG-------------
-------------GATGTGGAGCAGATCGTC-----------------TACTTCAACTGC
TACGTGGTGCTGGATCCCGGCGACCACAAGGACCTGAAGTACAAGCAGCTGCTCACCGAA
GACGAGTGGCTGGAAATTGAGGACGAGATCTACGCCGAAGATTCCGAGATCGAGAACGAG
CCCGTGGTGGGCATCGGTGCCGAGGCCCTCAAGCAACTGCTGGAAGACCTCACCCTCGAT
GAAGTGGCTGAGCAGCTGCGGGAGGAGATCAACGGCAGCAAGGGTCAGAAGCGCGCCAAG
TTGATCAAGCGTCTGCGCGTGATCGACAACTTCATCGCCACCAACGCTCGTCCCGAGTGG
ATGGTGCTCGATGTGATCCCGGTGATTCCGCCCGACCTGCGCCCGATGGTGCAGCTCGAT
GGTGGTCGCTTCGCCACCAGCGATCTCAACGATCTCTACCGGCGGGTGATCAACCGCAAC
AACCGTTTGGCGAGGCTCCAGGAAATCCTGGCCCCTGAAATCATCGTCCGCAACGAGAAG
CGGATGCTGCAGGAGGCCGTCGACGCCCTGATCGACAACGGCCGTCGCGGTCGCACCGTC
GTGGGTGCCAACAACCGTCCGCTCAAATCACTGAGCGACATCATTGAAGGCAAGCAGGGC
CGCTTCCGTCAGAACCTCCTGGGTAAGCGGGTTGACTACTCCGGTCGTTCCGTGATCGTG
GTGGGTCCGAAGCTGAAGATGCACCAGTGCGGTCTGCCCAAGGAGATGGCGATCGAGCTG
TTCCAGCCCTTCGTGATCCACCGCCTGATCCGCCAGAACATCGTTAACAACATCAAGGCG
GCCAAGAAGCTGATTCAGCGGGCCGACGATGAAGTGATGCAGGTGCTGCAAGAGGTGATC
GACGGTCACCCGATCCTGCTGAACCGTGCTCCAACCCTGCACCGTCTCGGCATTCAGGCC
TTCGAACCCAAGCTGGTGGATGGGCGTGCCATTCAGCTGCACCCCCTCGTCTGCCCAGCC
TTCAACGCTGACTTTGACGGTGACCAGATGGCCGTTCACGTGCCCCTGGCCATCGAGGCG
CAGACCGAGGCCCGCATGCTGATGCTGGCCAGCAACAACATCCTGTCGCCTGCGACCGGT
GAGCCGATCATCACCCCGTCTCAGGACATGGTGCTCGGCTCTTACTACCTGACGGCGCTG
CAACCCGG---TGTCTCCAAGCCCGACTTCGGCGATCGCAGCTGCACGTTCGCGGGTCTG
GAGGATGTCATTCACGCCTTTGAAGACAACCGGATCGGTCTGCACGACTGGGTGTGGGTC
CGCTTCAACGGTGAAGTTCAGGATGATGAAGAGCTGGATGCGCCCAGCAAGAGCGAATCC
CTCAGCGATGGCACGCGCATCGAAGAGTGGAGCTACCGCCGCGACCGTTTCGATGAAGAC
GGTGCCCTGATCAGCCGCTACATCCTCACCACTGTGGGCCGCGTGGTGATGAATCACACG
ATC---------ATCGACGC--------------GGTGGCCGCCGCCTGA----------
--------------
>UW86 | S5.1-II
ATGACCAACAGCAACCTCCGCACCGAGAACCACTTCGATT----ACGTCAAGATCACCCT
CGCCTCACCCGATCGGGTGATGGAGTGGGGACAGCGCACCCTGCCCAACGGCCAGG----
---------TGGTCGGTGAGGTCACCAAGCCGGAGACCATCAA--------------CTA
CCGCACCCTTAAGCCCGAGATGGACGGGCTGTTCTGCGAAAAGATCTTTGGCCCGTCCAA
AGACTGGGAATGCCACTGCGGCAAGTACAAGCG-----GGTGCGTCACCGGGGCATCGTT
TGTGAACGCTGCGGTGTGGAGGTCACCGAGAGCCGCGTGCGTCGTCACCGCATGGG----
----------------CTTCATCAAGCTGGCGGCCCCCGTCTCCCACGTCTGGTACCTGA
AGGGGATCCCCAGCTACGTGGCCATCCTGCTGGACATGCCCCTGCGG-------------
-------------GATGTGGAGCAGATCGTT-----------------TACTTCAACTGC
TATGTGGTGCTGGATCCCGGCGACCACAAGGACCTGAAGTACAAGCAGCTGCTCACGGAA
GACGAGTGGCTGGAAATTGAAGACGAGATCTACGCCGAAGATTCCGAGATCGAGAACGAG
CCCGTGGTGGGCATCGGTGCTGAGGCCCTCAAGCAACTGCTGGAAGACCTCACCCTCGAT
GAAGTGGCTGAGCAGCTGCGTGAGGAGATCAACGGCAGCAAGGGTCAGAAGCGCGCCAAG
TTGATTAAGCGTCTGCGCGTGATCGACAACTTCATCGCCACCAACGCTCGTCCCGAGTGG
ATGGTGCTGGATGTGATCCCGGTGATTCCGCCCGACCTGCGCCCGATGGTGCAGCTCGAT
GGTGGTCGCTTCGCCACCAGCGATCTCAACGATCTCTACCGGCGGGTGATCAACCGCAAC
AACCGTCTGGCGAGGCTCCAGGAAATCCTGGCCCCTGAAATCATCGTCCGCAACGAGAAG
CGGATGCTGCAGGAGGCCGTCGACGCCCTGATCGACAACGGCCGTCGCGGTCGCACCGTC
GTGGGTGCCAACAACCGTCCGCTCAAATCACTGAGCGACATCATTGAAGGCAAGCAGGGC
CGCTTCCGTCAGAACCTCCTGGGTAAGCGGGTCGACTACTCCGGTCGTTCCGTGATCGTG
GTGGGTCCGAAGCTGAAGATGCACCAGTGCGGTCTGCCCAAGGAGATGGCGATCGAGCTG
TTCCAGCCCTTCGTGATTCACCGCCTGATCCGCCAGAACATCGTCAACAACATCAAGGCG
GCCAAGAAGCTGATTCAGCGGGCTGACGATGAAGTGATGCAGGTGCTGCAAGAGGTGATC
GACGGGCACCCGATCCTGCTGAACCGTGCTCCAACCCTGCACCGTCTCGGCATTCAGGCC
TTCGAACCCAAGCTGGTCGATGGCCGTGCCATTCAGCTGCACCCCCTCGTCTGCCCAGCC
TTCAACGCTGACTTTGACGGTGACCAGATGGCCGTTCACGTGCCCCTGGCCATCGAGGCG
CAGACCGAGGCCCGCATGCTGATGCTGGCCAGCAACAACATCCTGTCGCCTGCGACCGGT
GAGCCGATCATTACCCCGTCTCAGGACATGGTGCTCGGCTCCTACTACCTGACGGCGCTG
CAACCCGG---TGTCTCCAAGCCCGACTTCGGCGATCGCAGCTGCACGTTCGCGGGTCTG
GAGGATGTCATCCACGCCTTTGAAGACAACCGGATCGGTCTGCACGACTGGGTGTGGGTT
CGCTTCAACGGTGAAGTTCAGGACGATGAAGAGCTGGATGCGCCCAGCAAGAGCGAATCC
CTCAGCGATGGCACCCGCATCGAAGAGTGGAGCTACCGCCGCGACCGTTTCGATGAAGAC
GGTGCCCTGATCAGCCGCTACATCCTCACCACTGTGGGCCGCGTGGTGATGAATCACACG
ATC---------ATCGACGC--------------GGTGGCCGCCGCCTGA----------
--------------
>TAK9802 | S5.1-II
ATGACCAACAGCAACCTCCGCACCGAGAACCACTTCGATT----ACGTCAAGATCACCCT
CGCCTCACCCGATCGGGTGATGGAGTGGGGACAGCGCACCCTGCCCAACGGCCAGG----
---------TGGTCGGTGAGGTCACCAAGCCGGAGACCATCAA--------------CTA
CCGCACCCTCAAGCCCGAGATGGACGGGCTGTTCTGCGAAAAGATCTTTGGCCCGTCCAA
AGACTGGGAATGCCACTGCGGCAAGTACAAGCG-----GGTTCGTCACCGGGGCATCGTT
TGTGAACGCTGCGGTGTGGAGGTCACCGAGAGCCGCGTGCGTCGTCACCGCATGGG----
----------------CTTCATCAAGCTGGCGGCCCCCGTCTCCCACGTCTGGTACCTGA
AGGGGATCCCCAGCTACGTGGCCATCCTGCTGGACATGCCCCTGCGG-------------
-------------GATGTGGAGCAGATCGTT-----------------TACTTCAACTGC
TATGTGGTGCTGGATCCCGGCGACCACAAGGACCTGAAGTACAAGCAGCTGCTCACTGAA
GACGAGTGGCTGGAAATTGAAGACGAGATCTACGCCGAAGATTCCGAGATCGAGAACGAG
CCCGTGGTGGGCATCGGTGCCGAGGCCCTCAAGCAATTGCTGGAAGACCTCACCCTCGAT
GAAGTGGCTGAGCAGCTGCGTGAGGAGATCAACGGCAGCAAGGGTCAGAAGCGCGCCAAG
TTGATCAAGCGTCTGCGCGTGATCGACAACTTCATCGCCACCAACGCTCGTCCCGAGTGG
ATGGTGCTGGATGTGATCCCTGTGATTCCGCCCGACCTGCGCCCGATGGTGCAGCTCGAT
GGTGGTCGCTTCGCCACCAGCGATCTCAACGATCTCTACAGGCGGGTGATCAACCGCAAC
AACCGTCTGGCGAGGCTCCAGGAAATCCTGGCCCCTGAAATCATCGTCCGCAACGAGAAG
CGGATGCTGCAGGAGGCCGTCGATGCCCTGATCGACAACGGCCGTCGCGGTCGCACCGTC
GTGGGTGCCAACAACCGTCCGCTCAAGTCACTGAGCGACATCATTGAAGGCAAGCAGGGC
CGCTTCCGTCAGAACCTCCTGGGTAAGCGGGTCGACTACTCCGGTCGTTCCGTGATCGTG
GTGGGTCCGAAGCTGAAGATGCACCAGTGCGGTCTGCCCAAGGAGATGGCGATCGAGCTG
TTCCAGCCCTTCGTGATTCACCGCCTGATCCGCCAGAACATCGTCAACAACATCAAGGCG
GCCAAGAAGCTGATTCAGCGGGCTGACGATGAAGTGATGCAGGTGCTGCAAGAGGTGATC
GACGGTCACCCGATCCTGCTGAACCGTGCTCCAACCCTGCACCGTCTCGGCATTCAGGCC
TTCGAACCCAAGCTGGTGGATGGCCGTGCCATTCAGCTGCACCCCCTCGTCTGCCCAGCC
TTCAACGCTGACTTTGACGGTGACCAGATGGCCGTTCACGTGCCCCTGGCCATCGAGGCG
CAGACCGAGGCCCGCATGCTGATGCTGGCCAGCAACAACATCCTGTCGCCTGCGACCGGT
GAGCCGATCATCACCCCGTCTCAGGACATGGTGCTGGGCTCCTACTACCTGACGGCGCTG
CAACCCGG---TGTCTCCAAGCCCGACTTCGGCGATCGCAGCTGCACGTTCGCGGGTCTG
GAGGATGTCATCCACGCCTTTGAAGACAACCGGATCGGTCTGCACGACTGGGTGTGGGTC
CGCTTCAACGGTGAAGTTCAGGACGATGAAGAGCTGGATGCCCCCAGCAAGAGCGAATCC
CTCAGCGATGGCACGCGCATCGAAGAGTGGAGCTATCGCCGCGACCGTTTCGATGAAGAC
GGTGCCCTGATCAGCCGCTACATCCTCACCACTGTGGGCCGCGTGGTGATGAATCACACG
ATC---------ATCGACGC--------------GGTGGCCGCCGCCTGA----------
--------------
>N5 | S5.1-II
ATGACCAACAGCAACCTCCGCACCGAGAACCACTTCGATT----ACGTCAAGATCACCCT
CGCCTCACCCGATCGGGTGATGGAGTGGGGACAGCGCACCCTGCCCAACGGCCAGG----
---------TGGTCGGTGAGGTCACCAAGCCGGAGACCATCAA--------------CTA
CCGCACCCTCAAGCCCGAGATGGACGGGCTGTTCTGCGAAAAGATCTTTGGCCCGTCCAA
AGACTGGGAATGCCACTGCGGCAAGTACAAGCG-----GGTGCGTCACCGGGGCATCGTT
TGTGAACGCTGCGGTGTGGAGGTCACCGAGAGCCGCGTGCGTCGTCACCGCATGGG----
----------------CTTCATCAAGCTGGCGGCCCCCGTCTCCCACGTCTGGTACCTGA
AGGGGATCCCCAGCTACGTGGCCATCTTGCTGGACATGCCCCTGCGG-------------
-------------GATGTGGAGCAGATCGTT-----------------TACTTCAACTGC
TACGTGGTGCTGGATCCCGGCGACCACAAGGACCTGAAGTACAAGCAGCTGCTCACTGAA
GACGAGTGGCTGGAAATTGAAGACGAGATCTACGCCGAAGATTCCGAGATCGAGAACGAG
CCCGTCGTGGGCATCGGTGCTGAGGCCCTCAAGCAATTGCTGGAAGACCTCACCCTCGAT
GAAGTGGCTGAGCAGCTGCGTGAGGAGATCAACGGCAGCAAGGGTCAGAAGCGCGCCAAG
TTGATCAAGCGTCTGCGCGTGATCGACAACTTCATCGCCACCAACGCTCGTCCCGAGTGG
ATGGTGCTGGATGTGATCCCGGTGATTCCGCCCGATCTGCGCCCGATGGTGCAGCTCGAT
GGTGGTCGCTTCGCCACCAGCGATCTCAACGATCTCTACAGGCGGGTGATCAACCGCAAC
AACCGTCTGGCAAGGCTCCAGGAAATCCTGGCCCCTGAAATTATCGTCCGCAACGAGAAG
CGGATGCTGCAGGAGGCCGTCGATGCCCTGATCGACAACGGCCGTCGCGGTCGCACCGTC
GTGGGTGCCAACAACCGTCCGCTCAAGTCACTGAGCGACATCATTGAAGGCAAGCAGGGC
CGCTTCCGTCAGAACCTCCTGGGTAAGCGGGTCGACTATTCCGGTCGTTCCGTGATCGTG
GTGGGTCCGAAGCTGAAGATGCACCAGTGCGGTCTGCCCAAGGAGATGGCGATCGAGCTG
TTCCAGCCCTTCGTGATCCACCGCCTGATCCGCCAGAACATCGTTAACAACATCAAGGCG
GCCAAGAAGCTGATTCAGCGGGCCGACGATGAAGTGATGCAGGTGCTGCAAGAGGTGATC
GACGGCCATCCGATCCTGCTGAACCGTGCTCCAACCCTGCACCGTCTCGGCATTCAGGCC
TTCGAACCCAAGCTGGTGGATGGCCGTGCCATTCAGCTGCACCCCCTCGTCTGCCCAGCC
TTCAACGCTGACTTTGACGGTGACCAGATGGCCGTTCACGTGCCCCTGGCCATCGAGGCG
CAGACCGAGGCCCGCATGCTGATGCTGGCTAGCAACAACATCCTGTCGCCTGCGACCGGT
GAGCCGATCATCACCCCATCCCAGGACATGGTGCTGGGCTCCTACTACCTGACGGCGCTT
CAACCCGG---TGTCTCCAAGCCCGACTTCGGCGATCGCAGCTGCACGTTCGCGGGTCTG
GAGGATGTCATCCACGCCTTCGAAGACAACCGGATCGGTCTGCACGACTGGGTGTGGGTC
CGCTTCAACGGTGAAGTTCAGGACGATGAAGAGCTGGATGCGCCCAGCAAGAGCGAATCC
CTCAGCGATGGCACGCGCATCGAAGAGTGGAACTACCGCCGCGACCGTTTCGATGAAGAC
GGTGCCCTGATAAGCCGCTACATCCTCACCACTGTGGGCCGCGTGGTGATGAATCACACG
ATC---------ATCGACGC--------------GGTGGCCGCCGCCTGA----------
--------------
>RS9907 | S5.1-II
ATGACCAACAGCAACCTCCGCACCGAGAACCACTTCGATT----ACGTCAAGATCACCCT
CGCCTCACCCGATCGGGTGATGGAGTGGGGACAGCGCACCCTGCCCAACGGCCAGG----
---------TGGTCGGTGAGGTCACCAAGCCGGAGACCATCAA--------------CTA
CCGCACCCTCAAGCCCGAGATGGACGGGCTGTTCTGCGAAAAGATCTTTGGCCCGTCCAA
AGACTGGGAATGCCACTGCGGCAAGTACAAGCG-----GGTGCGTCACCGGGGCATCGTT
TGTGAACGCTGCGGTGTGGAGGTCACCGAGAGCCGCGTGCGTCGTCACCGCATGGG----
----------------CTTCATCAAGCTGGCGGCCCCCGTCTCTCACGTCTGGTACCTGA
AGGGGATCCCCAGCTACGTGGCCATCCTGCTGGACATGCCCCTGCGG-------------
-------------GATGTTGAGCAGATCGTC-----------------TACTTCAACTGC
TATGTGGTGCTGGATCCCGGCGACCACAAGGACCTGAAGTACAAGCAGCTGCTCACCGAA
GACGAGTGGCTGGAAATTGAAGACGAGATCTACGCCGAAGATTCCGAGATCGAGAACGAG
CCCGTGGTGGGCATCGGTGCCGAGGCCCTCAAGCAATTGCTGGAAGACCTCACCCTCGAT
GAAGTGGCTGAGCAGCTGCGTGAGGAGATCAACGGCAGCAAGGGTCAGAAGCGCGCCAAG
TTGATCAAGCGTCTGCGCGTGATCGACAACTTCATCGCCACCAACGCCCGTCCCGAGTGG
ATGGTGCTGGATGTGATCCCGGTGATTCCGCCCGACCTGCGCCCGATGGTGCAGCTCGAT
GGTGGTCGCTTCGCCACCAGCGATCTCAACGATCTCTACCGGCGGGTGATCAACCGCAAC
AACCGTCTGGCGAGGCTCCAGGAAATCCTGGCCCCTGAAATCATCGTCCGCAACGAGAAG
CGGATGCTGCAGGAGGCCGTCGACGCCCTGATCGACAACGGCCGTCGCGGTCGTACCGTC
GTGGGTGCCAACAACCGTCCGCTCAAGTCATTGAGCGACATCATTGAAGGCAAGCAGGGC
CGCTTCCGTCAGAACCTCCTGGGTAAGCGGGTCGACTACTCCGGTCGTTCCGTGATCGTG
GTGGGTCCGAAGCTGAAGATGCACCAGTGCGGTCTGCCCAAGGAGATGGCGATCGAGCTG
TTCCAGCCCTTCGTGATCCACCGCCTGATCCGCCAGAACATCGTCAACAACATCAAGGCG
GCCAAGAAGCTGATTCAGCGGGCCGACGATGAAGTGATGCAGGTGCTGCAAGAGGTGATC
GACGGCCATCCGATCCTGCTGAACCGTGCTCCAACCCTGCACCGTCTCGGCATTCAGGCC
TTCGAACCCAAGCTGGTGGATGGCCGTGCCATTCAGCTGCACCCCCTCGTCTGCCCAGCC
TTCAACGCTGACTTTGACGGTGACCAGATGGCCGTTCACGTGCCCCTGGCCATCGAGGCG
CAGACAGAGGCCCGCATGTTGATGCTGGCCAGCAACAACATCCTGTCGCCTGCGACCGGT
GAGCCGATCATCACCCCGTCTCAGGACATGGTGCTCGGCTCCTATTACTTGACGGCGCTG
CAACCCGG---TGTTTCCAAGCCCGGCTTCGGCGATCGCAGCTGCACGTTCGCGGGTCTG
GAGGATGTCATCCACGCCTTTGAAGACAACCGGATCGGTCTGCACGACTGGGTGTGGGTC
CGCTTCAACGGTGAAGTTCAGGACGATGAAGAGCTGGATGCGCCCAGCAAGAGCGAATCC
CTCAGCGATGGCACGCGCATCGAAGAGTGGAGCTACCGCCGCGACCGTTTCGATGAAGAC
GGTGCCCTGATCAGCCGCTACATCCTCACCACTGTGGGCCGCGTGGTGATGAATCACACG
ATC---------ATCGACGC--------------GGTGGCCGCCGCCTGA----------
--------------
>N19 | S5.1-II
ATGACCAACAGCAACCTCCGCACCGAGAACCACTTCGATT----ACGTCAAGATCACCCT
CGCCTCACCCGATCGGGTGATGGAGTGGGGACAGCGCACCCTGCCCAACGGCCAGG----
---------TGGTCGGTGAGGTCACCAAGCCGGAGACCATCAA--------------CTA
CCGCACCCTCAAGCCCGAGATGGACGGGCTGTTCTGCGAAAAGATCTTTGGCCCGTCCAA
AGACTGGGAATGCCACTGCGGCAAGTACAAGCG-----GGTGCGTCACCGGGGCATCGTT
TGTGAACGCTGCGGTGTGGAGGTCACCGAGAGCCGCGTGCGTCGTCACCGCATGGG----
----------------CTTCATCAAGCTGGCGGCCCCCGTCTCCCACGTCTGGTACCTGA
AGGGGATCCCCAGCTACGTGGCCATCCTGCTCGACATGCCCCTGCGG-------------
-------------GATGTGGAGCAGATCGTT-----------------TACTTCAACTGC
TATGTGGTGCTGGATCCCGGCGACCACAAGGACCTGAAGTACAAGCAGCTGCTCACCGAA
GACGAGTGGCTGGAGATTGAAGACGAGATCTACGCCGAAGATTCCGAGATCGAGAACGAG
CCCGTGGTGGGCATCGGTGCAGAGGCCCTAAAGCAACTGCTGGAAGACCTCACCCTCGAT
GAAGTGGCTGAGCAGCTGCGTGAGGAGATCAACGGCAGCAAGGGCCAAAAGCGCGCCAAG
TTGATCAAGCGCCTGCGCGTGATCGACAACTTCATCGCCACCAACGCTCGTCCCGAGTGG
ATGGTGCTGGATGTGATCCCGGTGATTCCTCCCGACCTGCGCCCGATGGTGCAGCTCGAT
GGTGGTCGCTTCGCCACCAGCGATCTCAACGATCTCTACCGGCGGGTGATCAACCGCAAC
AACCGTCTGGCGAGGCTCCAGGAAATCCTGGCCCCTGAAATCATCGTCCGCAACGAGAAG
CGGATGCTGCAGGAGGCCGTCGACGCCCTGATCGACAACGGCCGTCGCGGTCGCACCGTC
GTGGGTGCCAACAACCGTCCGCTCAAGTCACTGAGCGACATCATTGAAGGCAAGCAGGGC
CGCTTCCGTCAGAACCTCCTGGGTAAGCGGGTCGACTACTCCGGTCGTTCCGTGATCGTG
GTGGGTCCGAAGCTGAAGATGCACCAGTGCGGTCTGCCCAAGGAGATGGCGATCGAGTTG
TTCCAGCCCTTCGTGATCCACCGCCTGATCCGCCAGAACATCGTCAACAACATCAAGGCG
GCCAAGAAGCTGATTCAGCGGGCCGACGATGAAGTGATGCAGGTGCTGCAAGAGGTGATC
GACGGCCATCCGATCCTGCTGAACCGTGCTCCAACCCTGCACCGTCTAGGCATTCAGGCC
TTTGAACCCAAGCTGGTGGATGGCCGTGCCATTCAGCTGCACCCCCTCGTCTGCCCAGCC
TTCAACGCTGACTTTGACGGTGACCAGATGGCCGTTCACGTGCCCCTGGCCATCGAGGCG
CAGACCGAGGCCCGCATGCTGATGCTGGCCAGCAACAACATCCTGTCGCCTGCGACCGGT
GAGCCGATCATCACCCCGTCCCAGGACATGGTGCTCGGCTCCTACTACCTGACGGCGCTG
CAACCCGG---TGTCTCCAAGCCCGACTTCGGCGATCGCAGCTGCACGTTCGCGGGTCTG
GAGGATGTCATCCACGCCTTCGAAGACAACCGGATCGGTCTGCACGACTGGGTGTGGGTC
CGCTTCAACGGTGAAGTTCAGGACGATGAAGAGCTGGATGCGCCCAGCAAGAGCGAATCC
CTCAGCGATGGCACGCGCATCGAAGAGTGGAGCTACCGCCGCGACCGTTTCGATGAAGAC
GGTGCCCTGATCAGCCGCTACATCCTCACCACTGTGGGCCGCGTGGTGATGAATCACACG
ATC---------ATCGACGT--------------GGTGGCCGCCGCCTGA----------
--------------
>N26 | S5.1-II
ATGACCAACAGCAACCTCCGCACCGAGAACCACTTCGATT----ACGTCAAGATCACCCT
CGCCTCACCCGATCGGGTGATGGAGTGGGGACAGCGCACCCTGCCCAACGGCCAGG----
---------TGGTCGGTGAGGTCACTAAGCCGGAGACCATCAA--------------CTA
CCGCACCCTCAAGCCCGAGATGGACGGGCTGTTCTGCGAAAAGATCTTTGGCCCGTCCAA
AGACTGGGAATGCCACTGCGGCAAGTACAAGCG-----GGTGCGTCACCGGGGCATCGTT
TGTGAACGCTGCGGTGTGGAGGTCACCGAGAGCCGCGTGCGTCGTCACCGCATGGG----
----------------TTTCATCAAGCTGGCGGCCCCCGTCTCCCACGTCTGGTACCTGA
AGGGGATCCCCAGCTACGTCGCCATCCTGCTGGACATGCCCCTGCGG-------------
-------------GATGTGGAGCAGATCGTC-----------------TACTTCAACTGC
TACGTGGTGCTGGATCCCGGCGACCACAAGGACCTGAAGTACAAGCAGCTGCTCACCGAA
GACGAGTGGCTGGAAATTGAAGACGAGATCTACGCCGAAGATTCCGAGATCGAGAACGAG
CCCGTGGTGGGAATCGGTGCCGAGGCCCTCAAGCAACTGCTGGAAGACCTCACCCTCGAT
GAAGTGGCTGAGCAGCTGCGTGAGGAGATCAACGGCAGCAAGGGTCAGAAGCGCGCCAAG
TTGATCAAGCGTCTGCGCGTGATCGACAACTTCATCGCCACCAACGCTCGTCCAGAGTGG
ATGGTGCTGGATGTGATCCCGGTGATTCCGCCCGACCTGCGCCCGATGGTGCAGCTCGAT
GGTGGTCGCTTCGCCACCAGCGATCTCAACGATCTCTACCGGCGGGTGATCAATCGCAAC
AACCGTCTGGCGAGGCTCCAGGAAATCCTGGCCCCTGAAATCATCGTCCGCAACGAGAAG
CGGATGCTGCAGGAGGCCGTCGACGCCCTGATCGACAACGGCCGTCGCGGTCGCACCGTC
GTGGGTGCCAACAACCGTCCGCTCAAATCACTGAGCGACATCATTGAAGGCAAGCAGGGC
CGCTTCCGTCAGAACCTCCTTGGTAAGCGGGTCGACTACTCCGGTCGTTCAGTGATCGTG
GTGGGTCCGAAGCTGAAGATGCACCAGTGCGGTCTGCCCAAGGAGATGGCGATCGAGCTG
TTTCAGCCCTTCGTGATCCACCGCCTGATCCGCCAGAACATCGTTAACAACATCAAGGCG
GCCAAGAAGCTGATTCAGCGGGCCGACGATGAAGTGATGCAGGTGCTGCAAGAGGTGATC
GACGGTCACCCGATCCTGCTGAACCGTGCTCCAACCCTGCACCGTCTCGGCATTCAGGCC
TTCGAACCCAAGCTGGTGGATGGCCGTGCCATTCAGCTGCACCCCCTCGTCTGCCCAGCC
TTCAACGCTGACTTTGACGGTGACCAGATGGCCGTTCACGTGCCCCTGGCCATCGAGGCG
CAGACCGAGGCCCGCATGCTGATGCTGGCCAGCAACAACATCCTGTCGCCTGCGACCGGT
GAGCCGATCATCACCCCGTCTCAGGACATGGTGCTCGGCTCCTACTACCTGACGGCGCTG
CAACCCGG---TGTCTCCAAGCCCGGCTTCGGCGATCGCAGCTGCACGTTCGCGGGTCTG
GAGGATGTCATCCACGCCTTTGAAGACAACCGGATCGGTCTGCACGACTGGGTGTGGGTC
CGCTTCAACGGTGAAGTTCAGGACGATGAAGAGCTGGATGCGCCCAGCAAGAGCGAATCC
CTCAGCGATGGGACACGCATCGAAGAGTGGAGCTACCGCCGCGACCGTTTCGATGAAGAC
GGTGCCCTGATTAGCCGCTACATCCTCACCACTGTGGGCCGCGTGGTGATGAATCACACG
ATC---------ATCGACGC--------------GGTGGCCGCCGCCTGA----------
--------------
>RS9902 | S5.1-II
ATGACCAACAGCAACCTCCGCACCGAGAACCACTTCGATT----ACGTCAAGATCACCCT
CGCCTCACCCGATCGGGTGATGGAGTGGGGACAGCGCACCCTGCCTAACGGTCAGG----
---------TGGTCGGTGAGGTCACCAAGCCGGAGACCATCAA--------------CTA
CCGCACTCTCAAGCCTGAGATGGACGGGCTGTTCTGCGAAAAGATCTTTGGCCCGTCCAA
AGACTGGGAATGCCACTGCGGCAAGTACAAGCG-----GGTGCGTCACCGGGGCATCGTT
TGTGAACGCTGCGGTGTGGAGGTCACCGAGAGCCGCGTGCGTCGTCACCGCATGGG----
----------------CTTCATCAAGCTGGCGGCCCCTGTCTCCCACGTCTGGTACCTGA
AGGGGATCCCCAGCTACGTGGCCATCCTGCTCGACATGCCCCTGCGG-------------
-------------GATGTGGAGCAGATCGTT-----------------TACTTCAACTGC
TACGTGGTGCTGGATCCCGGCGACCACAAGGACCTGAAGTACAAGCAGCTGCTCACCGAA
GACGAGTGGCTGGAAATTGAAGACGAGATCTACGCCGAAGATTCCGAGATCGAGAACGAG
CCCGTGGTGGGCATCGGCGCCGAGGCCCTCAAGCAACTGCTGGAAGACCTCACCCTCGAT
GAAGTGGCTGAGCAGCTGCGGGAGGAGATCAACGGCAGCAAGGGTCAAAAGCGCGCCAAG
TTGATCAAGCGTCTGCGCGTGATCGACAACTTCATCGCCACCAACGCTCGTCCCGAGTGG
ATGGTGCTGGATGTGATCCCGGTGATTCCGCCCGACCTGCGCCCGATGGTGCAGCTCGAT
GGTGGTCGTTTCGCCACCAGCGATCTCAACGATCTCTACCGGCGGGTGATCAACCGCAAC
AACCGTCTGGCGAGGCTCCAGGAAATCCTGGCCCCTGAAATCATCGTCCGCAACGAGAAG
CGGATGCTGCAGGAGGCCGTCGACGCCCTGATCGACAACGGTCGTCGCGGTCGCACCGTG
GTGGGTGCCAACAACCGTCCGCTCAAGTCACTGAGCGACATCATTGAAGGCAAGCAGGGC
CGCTTCCGTCAGAACCTCCTGGGTAAGCGGGTCGACTACTCCGGTCGTTCCGTGATCGTG
GTGGGTCCGAAGCTGAAGATGCACCAGTGCGGTCTGCCCAAGGAGATGGCGATCGAGCTG
TTCCAGCCCTTCGTGATCCACCGCCTGATCCGCCAGAACATCGTCAACAACATCAAGGCG
GCCAAGAAGCTGATTCAGCGGGCCGACGATGAAGTGATGCAGGTGCTGCAAGAGGTGATC
GACGGCCATCCGATCCTGCTGAACCGTGCTCCAACCCTGCACCGTCTCGGCATTCAGGCC
TTCGAACCCAAGCTGGTGGATGGCCGTGCCATTCAGCTGCACCCCCTCGTCTGCCCAGCC
TTCAACGCTGACTTTGACGGTGACCAGATGGCCGTTCACGTGCCCCTGGCCATAGAGGCG
CAGACCGAGGCCCGCATGCTGATGCTGGCCAGCAACAACATTCTGTCGCCTGCGACCGGT
GAGCCGATCATCACCCCGTCCCAGGACATGGTGCTGGGCTCCTACTACCTGACCGCGCTT
CAACCCGG---TGTCTCCAAGCCCGACTTCGGCGATCGCAGCTGCACGTTCGCGGGTCTG
GAGGATGTCATCCACGCCTTCGAAGACAACCGGATCGGTCTGCACGACTGGGTGTGGGTC
CGCTTCAACGGTGAAGTTCAGGACGATGAAGAGCTGGATGCGCCCAGCAAGAGCGAATCC
CTCAGCGATGGCACGCGCATCGAAGAGTGGAGCTACCGCCGCGACCGTTTCGATGAAGAC
GGTGCCCTGATCAGCCGCTACATCCTCACCACTGTGGGCCGCGTGGTGATGAATCACACG
ATC---------ATCGACGC--------------GGTGGCCGCCGCCTGA----------
--------------
>CC9605 | S5.1-II
ATGACCAACAGCAACCTCCGCACCGAGAACCACTTCGATT----ACGTCAAGATCACCCT
CGCCTCACCCGATCGGGTGATGGAGTGGGGACAGCGCACCCTGCCCAACGGCCAGG----
---------TGGTCGGTGAGGTCACCAAGCCGGAGACCATCAA--------------CTA
CCGCACCCTCAAGCCTGAGATGGACGGGCTGTTCTGCGAAAAGATCTTTGGCCCGTCCAA
AGATTGGGAATGCCACTGCGGCAAGTACAAGCG-----GGTGCGTCACCGGGGCATCGTT
TGTGAACGCTGTGGTGTGGAGGTCACCGAGAGCCGCGTGCGTCGTCACCGCATGGG----
----------------TTTCATCAAGCTGGCGGCCCCCGTCTCTCATGTCTGGTACCTGA
AGGGGATTCCCAGCTACGTGGCCATCCTGCTGGACATGCCCCTGCGG-------------
-------------GATGTGGAGCAGATCGTT-----------------TACTTCAACTGC
TACGTGGTGCTGGATCCAGGCGACCACAAGGATCTGAAGTACAAGCAGCTGCTCACCGAA
GACGAGTGGCTGGAAATTGAAGACGAGATCTACGCCGAAGATTCCGAGATCGAGAACGAG
CCCGTGGTGGGCATCGGTGCCGAGGCCCTCAAGCAACTGCTGGAAGATCTCACCCTCGAT
GAAGTGGCTGAGCAGCTGCGGGAGGAGATCAACGGCAGCAAGGGTCAGAAGCGCGCAAAG
TTGATCAAGCGTCTGCGCGTGATCGACAACTTCATCGCCACCAACGCCCGTCCCGAGTGG
ATGGTGCTGGATGTGATCCCGGTGATTCCGCCCGACCTGCGCCCGATGGTGCAGCTCGAT
GGTGGTCGCTTCGCTACCAGCGATCTCAACGATCTCTACCGGCGGGTGATTAACCGCAAC
AACCGTCTGGCGAGGCTCCAGGAAATCCTGGCCCCTGAAATCATCGTCCGCAACGAGAAG
CGGATGCTGCAGGAGGCCGTCGATGCCCTGATCGACAATGGCCGTCGCGGTCGCACCGTG
GTGGGTGCCAACAACCGTCCGCTCAAGTCACTGAGCGACATCATTGAAGGCAAGCAGGGC
CGCTTCCGTCAGAACCTCCTTGGTAAGCGGGTCGACTACTCCGGTCGTTCCGTGATCGTG
GTGGGTCCGAAGCTGAAGATGCACCAGTGCGGTCTGCCCAAGGAGATGGCGATCGAACTG
TTCCAGCCTTTCGTGATCCACCGCCTGATCCGCCAGAACATCGTCAACAACATCAAGGCG
GCCAAGAAGCTGATTCAGCGGGCCGATGATGAAGTGATGCAGGTGCTGCAGGAGGTGATC
GAGGGTCACCCGATCCTGCTGAACCGTGCTCCAACCCTGCACCGTCTCGGCATTCAGGCC
TTCGAACCCAAGCTGGTGGATGGCCGCGCCATTCAGCTGCACCCCCTGGTCTGCCCAGCC
TTCAACGCTGACTTCGACGGTGACCAGATGGCCGTCCATGTGCCCCTGGCCATCGAGGCG
CAGACCGAGGCCCGCATGCTGATGCTGGCCAGCAACAACATCCTGTCGCCTGCGACCGGC
GAGCCGATCATCACCCCGTCCCAGGACATGGTGCTGGGCTCCTACTACCTGACGGCGCTT
CAACCCGG---TGCCTCCAAGCCCGACTTCGGCGATCGCAGCTGCACTTTTGCGGGTCTG
GAGGATGTCATCCATGCCTTCGAAGACAACCGGATCGGTCTGCACGACTGGGTGTGGGTC
CGCTTCAACGGTGAAGTTCAGGACGATGAAGAGCTGGATGCGCCCAGCAAGAGCGAATCC
CTCAGCGATGGCACGCGCATCGAAGAGTGGAGCTACCGCCGCGACCGTTTCGATGAAGAC
GGTGCCCTGATCAGTCGCTACATCCTCACCACTGTGGGCCGCGTGGTGATGAATCACACG
ATC---------ATCGACGC--------------GGTGGCCGCCGCCTGA----------
--------------
>A15-62 | S5.1-II
ATGACCAACAGCAACCTCCGCACCGAGAACCACTTCGATT----ACGTCAAGATCACCCT
CGCCTCACCCGACCGGGTGATGGAGTGGGGACAGCGCACCCTGCCCAACGGTCAGG----
---------TGGTCGGTGAGGTCACCAAGCCGGAGACCATCAA--------------CTA
CCGCACCCTCAAGCCCGAGATGGACGGGCTGTTCTGCGAAAAGATCTTTGGCCCTTCCAA
AGATTGGGAATGCCACTGCGGCAAGTACAAGCG-----GGTGCGTCACCGGGGCATCGTT
TGTGAACGCTGCGGTGTGGAGGTCACCGAGAGCCGCGTGCGTCGTCACCGCATGGG----
----------------CTTCATCAAGCTGGCGGCACCCGTCTCCCACGTCTGGTACCTGA
AGGGGATCCCCAGCTACGTGGCCATCCTGCTGGACATGCCCCTGCGG-------------
-------------GATGTGGAGCAGATCGTC-----------------TACTTCAACTGC
TATGTGGTGCTGGATCCCGGCGACCACAAAGACCTGAAGTACAAGCAGCTGCTCACGGAA
GACGAGTGGCTGGAAATTGAAGATGAGATCTACGCCGAAGATTCCGAGATCGAGAACGAG
CCCGTGGTGGGCATCGGTGCCGAGGCCCTCAAGCAACTGCTGGAAGATCTCACCCTCGAT
GAAGTGGCTGAGCAGCTGCGCGAGGAGATCAACGGCAGCAAGGGTCAGAAGCGCGCCAAG
TTGATCAAGCGTCTGCGCGTGATCGACAACTTCATCGCCACCAACGCCCGTCCCGAGTGG
ATGGTGCTGGATGTAATCCCGGTGATTCCGCCCGACCTGCGCCCGATGGTGCAGCTCGAC
GGCGGTCGCTTCGCCACCAGCGATCTCAACGATCTCTACCGGCGGGTGATCAACCGCAAC
AACCGTCTGGCGAGGCTCCAGGAAATCCTGGCCCCTGAAATCATCGTCCGCAACGAGAAG
CGGATGCTGCAGGAGGCCGTCGATGCCCTGATCGACAACGGCCGTCGCGGTCGCACCGTG
GTGGGTGCCAACAACCGTCCGCTCAAGTCACTGAGCGACATCATTGAAGGCAAGCAGGGC
CGCTTCCGTCAGAACCTGCTGGGTAAGCGGGTCGACTACTCCGGTCGTTCCGTGATCGTG
GTGGGTCCGAAGCTGAAGATGCACCAGTGCGGTCTGCCCAAGGAGATGGCGATTGAGCTG
TTCCAGCCCTTCGTGATCCACCGCCTGATCCGCCAGAACATCGTCAACAACATCAAAGCG
GCCAAGAAGCTGATTCAGCGGGCCGACGATGAAGTGATGCAGGTGCTGCAGGAGGTGATC
GACGGTCACCCGATCCTGCTAAACCGTGCTCCAACCCTGCACCGTCTCGGCATCCAGGCC
TTCGAACCCAAGCTGGTTGATGGCCGCGCCATTCAGCTGCACCCCTTGGTCTGCCCAGCC
TTCAACGCTGACTTCGACGGTGACCAGATGGCAGTCCACGTGCCCCTGGCCATCGAGGCG
CAGACCGAGGCCCGCATGCTGATGCTGGCCAGCAACAACATCCTGTCGCCTGCAACCGGC
GAGCCGATCATCACCCCGTCCCAGGATATGGTTCTTGGCTCCTACTACCTGACGGCGCTT
CAACCCGG---TGCCTCCAAGCCCGACTTCGGCGATCGCAGCTGCACTTTTGCCGGTCTG
GAGGATGTCATCCATGCCTTCGAAGACAACCGGATCGGTCTGCACGACTGGGTGTGGGTC
CGCTTCAACGGTGAAGTTCAGGACGATGAAGAGCTGGATGCGCCCAGCAAGAGCGAATCC
CTCAGTGATGGAACGCGCATCGAAGAGTGGAGCTACCGCCGCGACCGTTTCGATGAAGAC
GGTGCCCTGATCAGCCGCTACATCCTCACCACTGTGGGCCGCGTGGTGATGAATCACACG
ATC---------ATCGACGC--------------GGTGGCCGCCGCCTGA----------
--------------
>SCS02 | S5.1-II
ATGACCAACAGCAACCTCCGCACCGAGAACCACTTCGATT----ACGTCAAGATCACCCT
CGCCTCACCCGATCGGGTGATGGAGTGGGGACAGCGCACCCTGCCCAACGGCCAGG----
---------TGGTCGGTGAGGTCACCAAGCCGGAGACCATCAA--------------CTA
CCGCACCCTTAAGCCCGAGATGGATGGGCTGTTCTGCGAAAAGATCTTTGGCCCTTCTAA
AGACTGGGAATGCCACTGCGGCAAATACAAACG-----AGTGCGTCACCGGGGCATCGTT
TGTGAACGCTGCGGTGTGGAGGTCACCGAGAGCCGCGTGCGTCGTCACCGTATGGG----
----------------CTTCATCAAGCTGGCGGCACCCGTCTCCCATGTCTGGTACCTGA
AAGGGATCCCCAGCTACGTGGCCATCCTGCTGGACATGCCCCTGCGG-------------
-------------GATGTAGAGCAGATTGTC-----------------TACTTCAACTGC
TACGTGGTGCTGGATCCCGGCGACCACAAGGACCTGAAGTACAAGCAGCTGCTCACGGAA
GATGAGTGGCTGGAAATTGAAGACGAGATCTACGCAGAAGATTCCGAGATCGAGAACGAG
CCCGTGGTGGGCATCGGTGCTGAGGCCCTCAAGCAACTGCTGGAAGACCTCACCCTCGAT
GAAGTGGCTGAGCAGCTGCGGGAAGAGATCAACGGCAGCAAGGGGCAGAAGCGCGCCAAG
TTGATCAAGCGTTTGCGCGTGATCGACAACTTCATCGCCACCAACGCCCGTCCCGAGTGG
ATGGTGCTGGACGTGATCCCGGTGATTCCGCCCGATCTGCGCCCGATGGTGCAGCTCGAC
GGTGGTCGCTTCGCCACCAGCGATCTCAACGATCTCTATCGGCGGGTGATCAACCGCAAC
AACCGTCTAGCGAGGCTCCAGGAAATCCTGGCCCCTGAAATCATCGTCCGCAATGAGAAG
CGGATGCTGCAGGAGGCCGTCGATGCCCTGATCGACAACGGCCGTCGCGGTCGCACCGTG
GTTGGTGCCAACAACCGTCCGCTCAAGTCACTGAGCGACATCATTGAAGGCAAGCAGGGC
CGCTTCCGTCAGAACCTCCTAGGTAAGCGGGTCGACTACTCCGGTCGCTCCGTGATCGTG
GTGGGTCCGAAGCTGAAGATGCACCAGTGCGGTCTGCCCAAGGAGATGGCGATCGAGCTG
TTCCAGCCCTTCGTGATCCACCGCCTGATCCGCCAGAACATCGTTAACAACATCAAGGCG
GCCAAGAAGCTGATTCAGCGAGCCGATGATGAAGTGATGCAGGTGCTGCAAGAGGTGATC
GACGGTCACCCGATCCTGCTGAACCGTGCACCAACCCTGCACCGCCTTGGCATTCAGGCC
TTCGAACCCAAGCTAGTGGATGGCCGCGCCATTCAGCTGCACCCCCTCGTCTGCCCAGCC
TTCAACGCTGACTTTGACGGTGACCAGATGGCCGTTCACGTGCCCCTGGCCATCGAGGCA
CAGACAGAGGCCCGCATGCTGATGCTGGCCAGCAACAACATCCTGTCGCCTGCTACCGGT
GAGCCGATCATCACCCCGTCCCAGGACATGGTGCTGGGCTCCTACTACCTGACGGCGCTT
CAACCCGG---TGTCTCCAAGCCCGACTTCGGCGATCGCAGCTGCACTTTCGCGGGTCTG
GAGGATGTCATCCACGCCTTCGAAGACAACCGGATTGGTCTGCACGACTGGGTGTGGGTC
CGCTTCAACGGTGAAGTTCAGGACGATGAAGAGCTGGATGCGCCCAGCAAGAGCGAATCC
CTCAGCGATGGCACGCGCATCGAAGAGTGGAGCTACCGCCGCGACCGTTTCGATGAAGAC
GGTGCCCTGATCAGCCGCTACATCCTCACCACTGTGGGCCGCGTGGTGATGAATCACACG
ATC---------ATCGATGC--------------GGTGGCCGCCGCCTGA----------
--------------
>KORDI-52 | S5.1-II
ATGACCAACAGCAACCTCCGCACCGAGAACCACTTCGATT----ACGTCAAGATCACCCT
GGCCTCACCCGATCGGGTGATGGAGTGGGGACAGCGCACCCTGCCCAATGGCCAGG----
---------TGGTCGGTGAGGTCACCAAGCCGGAGACCATCAA--------------CTA
CCGCACCCTCAAGCCCGAGATGGACGGGCTGTTCTGCGAAAAGATCTTTGGCCCGTCCAA
AGACTGGGAATGCCACTGCGGCAAGTACAAACG-----GGTGCGCCACCGGGGCATCGTT
TGTGAACGCTGTGGTGTGGAGGTCACCGAGAGCCGCGTGCGTCGTCACCGCATGGG----
----------------CTTCATCAAGCTGGCGGCACCCGTCTCCCACGTCTGGTACCTGA
AGGGAATCCCCAGCTACGTGGCCATCCTGCTGGATATGCCCCTGCGG-------------
-------------GATGTTGAGCAGATCGTT-----------------TACTTCAACTGC
TACGTGGTGCTGGATCCCGGCGACCACAAGGATCTGAAGTACAAGCAGCTGCTCACGGAA
GACGAGTGGCTGGAAATTGAAGACGAGATCTACGCCGAAGATTCAGAGATCGAGAACGAG
CCCGTGGTGGGCATCGGTGCCGAGGCCCTCAAGCAACTGCTGGAAGATCTCACCCTCGAT
GAAGTGGCTGAGCAGTTGCGTGAGGAGATCAATGGAAGCAAAGGCCAGAAGCGCGCCAAG
TTGATCAAGCGTCTGCGCGTGATCGACAACTTCATCGCCACCAACGCCCGTCCCGAGTGG
ATGGTGCTGGATGTGATCCCGGTGATTCCGCCCGATCTGCGTCCGATGGTGCAGCTCGAC
GGTGGTCGCTTCGCCACCAGTGATCTCAACGATCTCTACCGGCGGGTGATCAACCGCAAC
AACCGTCTGGCGAGGCTCCAGGAAATCCTGGCCCCTGAAATCATCGTCCGTAACGAGAAG
CGGATGCTGCAGGAGGCCGTCGATGCTCTGATCGACAACGGCCGTCGCGGCCGCACCGTG
GTGGGTGCCAACAACCGTCCGCTCAAGTCACTGAGCGACATCATCGAAGGCAAGCAGGGC
CGCTTCCGTCAGAACCTGCTGGGCAAGCGGGTCGACTACTCCGGTCGTTCCGTGATCGTG
GTGGGTCCGAAGCTGAAGATGCACCAGTGCGGTCTGCCCAAGGAGATGGCGATCGAGCTG
TTCCAGCCCTTCGTGATCCACCGCCTGATCCGCCAGAACATCGTCAACAACATCAAGGCG
GCCAAGAAGCTGATTCAGCGAGCCGACGATGAAGTGATGCAGGTGCTGCAGGAGGTGATC
GACGGTCACCCGATCCTGCTGAACCGTGCGCCAACCCTGCACCGTCTCGGCATCCAGGCC
TTCGAACCCAAGCTGGTGGATGGACGCGCCATTCAGCTGCACCCCCTGGTTTGCCCAGCC
TTCAACGCTGACTTTGACGGTGACCAGATGGCCGTTCACGTGCCTCTGGCCATCGAGGCT
CAGACCGAGGCCCGCATGCTGATGCTGGCCAGCAACAACATCCTCTCGCCAGCTACAGGC
GAGCCGATCATCACCCCGTCCCAGGACATGGTGCTCGGCTCCTACTACCTGACGGCGCTT
CAACCCGG---TGCCTCCAAGCCCGACTTCGGCGATCGCAGCTGCACCTTTGCGGGTCTG
GAGGATGTCATCCACGCCTTCGAAGACAACCGGATCGGTCTGCACGACTGGGTGTGGGTC
CGTTTCAACGGTGAAGTTCAGGACGATGAAGAGCTGGATGCACCCAGCAAGAGCGAATCC
CTCAGCGATGGCACGCGCATCGAAGAGTGGAGCTTCCGCCGCGACCGTTTCGATGAAGAC
GGTGCCCTGATCAGCCGCTACATCCTCACCACTGTGGGCCGAGTGGTGATGAATCACACG
ATC---------ATCGACGC--------------GGTGGCCGCCGCCTGA----------
--------------
>WH8109 | S5.1-II
ATGACCAACAGCAACCTCCGCACCGAGAACCACTTCGATT----ACGTCAAGATCACCCT
CGCATCACCCGATCGGGTGATGGAGTGGGGACAGCGCACCCTGCCAAACGGCCAGG----
---------TTGTCGGTGAGGTCACCAAGCCGGAGACCATCAA--------------CTA
CCGCACCCTCAAGCCCGAGATGGACGGGCTGTTCTGCGAAAAGATCTTTGGCCCCTCTAA
AGACTGGGAATGCCATTGCGGCAAGTACAAACG-----GGTGCGTCACCGGGGCATCGTT
TGTGAACGCTGTGGTGTGGAGGTCACCGAGAGCCGTGTGCGTCGTCACCGCATGGG----
----------------CTTCATCAAGCTGGCGGCCCCCGTCTCCCATGTCTGGTACCTGA
AAGGGATCCCCAGCTATGTGGCCATCTTGCTGGACATGCCCCTGCGG-------------
-------------GATGTCGAGCAGATCGTC-----------------TACTTCAACTGC
TACGTGGTGCTGGATCCCGGCGACCATAAGGACCTGAAGTACAAGCAGCTGCTCACGGAA
GACGAGTGGCTGGAAATTGAAGACGAGATCTATGCCGAAGATTCCGAGATCGAGAACGAG
CCCGTGGTGGGCATAGGTGCTGAGGCCCTCAAGCAACTGCTGGAAGACCTCACCCTCGAT
GAAGTGGCTGAACAGCTGCGGGAAGAGATCAACGGCAGCAAAGGTCAGAAGCGCGCCAAG
TTGATCAAGCGTCTGCGCGTGATCGACAACTTCATCGCCACCAACGCCCGTCCCGAGTGG
ATGGTGCTGGATGTGATCCCGGTGATTCCGCCCGATTTGCGTCCGATGGTGCAGCTCGAC
GGTGGTCGCTTTGCCACCAGCGATCTCAACGATCTCTACCGGCGGGTGATCAACCGCAAC
AATCGTCTGGCGAGGCTCCAGGAAATCCTGGCCCCTGAAATCATCGTCCGCAACGAGAAG
CGGATGCTCCAGGAGGCCGTCGATGCCCTTATCGACAACGGTCGTCGCGGTCGCACCGTG
GTGGGTGCCAACAATCGTCCGCTCAAGTCACTGAGCGACATCATTGAAGGCAAGCAGGGC
CGCTTCCGTCAGAACCTCCTGGGTAAGCGGGTCGACTACTCCGGTCGTTCAGTGATCGTG
GTGGGTCCGAAACTGAAGATGCACCAGTGCGGTCTGCCCAAGGAGATGGCGATCGAGCTG
TTCCAGCCCTTCGTGATCCACCGTTTGATCCGCCAGAACATCGTTAACAACATCAAGGCG
GCCAAGAAGCTGATTCAGCGGGCCGACGATGAAGTGATGCAGGTGCTGCAAGAGGTGATC
GACGGTCACCCGATCCTGCTGAACCGTGCTCCAACCCTGCACCGTCTCGGCATTCAGGCC
TTCGAACCCAAGCTGGTTGATGGCCGCGCCATTCAGCTGCACCCCCTCGTCTGCCCAGCC
TTCAACGCTGACTTTGACGGTGACCAGATGGCCGTCCACGTGCCTCTGGCCATCGAGGCG
CAGACCGAGGCCCGCATGCTGATGCTGGCCAGCAACAACATCCTGTCGCCTGCGACCGGT
GAGCCGATCATCACCCCGTCCCAGGACATGGTGCTTGGTTCCTACTACCTGACGGCGCTT
CAACCCGG---TGCTTCCAAGCCCGACTTCGGCGATCGCAGCTGCACTTTTGCGGGTCTA
GAGGATGTCATCCATGCCTTCGAAGACAACCGGATCGGTCTGCACGACTGGGTGTGGGTT
CGCTTCAACGGTGAAGTTCAGGACGATGAAGAGCTGGATGCGCCCAGCAAGAGCGAATCC
CTCAGCGATGGCACGCGTATCGAAGAGTGGAGCTATCGCCGCGACCGTTTTGATGAAGAC
GGTGCCCTGATCAGTCGCTACATCCTCACCACCGTGGGCCGTGTGGTGATGAATCACACG
ATC---------ATCGACGC--------------GGTGGCCGCCGCCTGA----------
--------------
>SCS04 | S5.1-II
ATGACCAACAGCAACCTCCGCACCGAGAACCACTTCGATT----ACGTCAAGATCACCCT
CGCCTCACCCGATCGGGTGATGGAGTGGGGACAGCGCACCCTGCCCAACGGCCAGG----
---------TTGTCGGTGAGGTCACCAAGCCGGAGACCATCAA--------------CTA
CCGCACCCTCAAGCCCGAGATGGACGGGCTGTTCTGCGAAAAGATCTTCGGCCCTTCCAA
AGACTGGGAATGCCACTGCGGTAAGTACAAACG-----GGTGCGTCACCGGGGCATTGTT
TGTGAACGCTGCGGTGTGGAGGTCACCGAGAGCCGCGTGCGTCGTCACCGCATGGG----
----------------CTTCATCAAGCTGGCGGCACCGGTTTCCCACGTCTGGTACCTGA
AGGGGATCCCCAGCTACGTGGCCATTCTGCTGGACATGCCCCTGCGG-------------
-------------GATGTGGAGCAGATCGTT-----------------TACTTCAACTGT
TATGTGGTGCTGGATCCCGGCGACCACAAGGACCTGAAGTACAAGCAGCTCCTCACGGAA
GACGAGTGGCTGGAAATTGAAGACGAGATCTACGCCGAAGATTCCGAGATCGAGAACGAG
CCCGTAGTGGGCATCGGTGCCGAGGCCCTCAAGCAACTGCTGGAAGATCTCACCCTCGAT
GAAGTGGCTGAGCAGCTGCGTGAGGAGATCAACGGCAGCAAGGGGCAGAAGCGCGCCAAG
TTGATCAAGCGTCTGCGCGTGATCGACAACTTCATCGCCACCAACGCCCGTCCCGAGTGG
ATGGTGCTGGATGTAATCCCGGTGATTCCGCCTGATCTGCGTCCGATGGTGCAGCTCGAT
GGCGGTCGCTTTGCCACCAGTGATCTCAACGATCTCTACCGGCGGGTGATCAACCGCAAT
AACCGTCTGGCGAGGCTCCAGGAAATCCTGGCCCCTGAAATCATCGTCCGCAACGAGAAG
CGGATGCTGCAGGAGGCCGTCGATGCCCTGATCGATAACGGCCGTCGCGGTCGCACCGTT
GTAGGTGCCAATAACCGTCCGCTCAAGTCACTGAGCGACATCATCGAAGGCAAGCAGGGC
CGCTTCCGTCAGAACCTGTTGGGTAAACGGGTCGACTACTCCGGTCGTTCCGTGATCGTG
GTGGGTCCGAAGCTGAAGATGCACCAGTGCGGTCTGCCCAAGGAGATGGCGATTGAGTTG
TTCCAGCCCTTCGTGATCCATCGCCTGATCCGCCAGAACATCGTCAACAACATCAAGGCG
GCCAAGAAGCTGATCCAGCGAGCCGACGATGAAGTGATGCAGGTGCTGCAGGAGGTGATC
GACGGTCACCCGATCCTGCTGAACCGTGCTCCAACCCTGCACCGTCTCGGCATCCAGGCC
TTCGAACCCAAGTTGGTGGATGGCCGCGCCATTCAGCTGCACCCACTGGTCTGCCCAGCC
TTCAACGCTGACTTTGACGGTGACCAGATGGCCGTTCACGTGCCTCTAGCCATTGAGGCT
CAGACCGAAGCACGCATGCTGATGTTGGCCAGCAACAACATCCTGTCGCCCGCCACAGGC
GAGCCGATCATTACTCCGTCTCAGGACATGGTGCTCGGCTCCTACTACCTGACAGCGCTT
CAACCCGG---TGCCACCAAGCCCGATTTCGGCGATCGTAGCTGCACCTTCGCGGGTCTG
GAGGATGTCATCCACGCCTTCGAAGACACCCGGATTGGTCTGCATGACTGGGTTTGGGTC
CGCTTCAATGGTGAAGTTCAGGACGATGAAGAGCTGGATGCGCCCAGCAAGAGTGAATCC
CTCAGCGATGGCACGCGCATCGAAGAGTGGAGCTTCCGCCGCGATCGCTTCGATGAAGAC
GGTGCCTTGATCAGCCGCTACATCCTCACCACCGTGGGCCGTGTGGTGATGAATCACACA
ATC---------ATCGACGC--------------GGTGGCCGCCGCCTGA----------
--------------
>PROS-U-1 | S5.1-II
ATGACCAACAGCAACCTCCGCACTGAGAACCACTTCGATT----ACGTCAAGATCACCCT
CGCCTCACCCGATCGGGTGATGGAGTGGGGGCAGCGCACCCTGCCCAACGGCCAGG----
---------TCGTCGGTGAGGTCACCAAGCCGGAGACCATCAA--------------CTA
CCGCACCCTCAAGCCCGAGATGGACGGGCTGTTCTGCGAAAAGATCTTTGGCCCTTCCAA
AGACTGGGAATGCCATTGCGGCAAGTACAAACG-----GGTGCGTCACCGGGGCATCGTT
TGTGAACGCTGCGGTGTGGAGGTCACCGAGAGCCGCGTGCGTCGTCACCGCATGGG----
----------------CTTTATCAAGCTGGCGGCACCCGTCTCCCACGTTTGGTACCTGA
AGGGGATCCCCAGCTACGTGGCCATCCTGCTGGACATGCCCCTGCGG-------------
-------------GATGTGGAGCAGATCGTT-----------------TACTTCAACTGC
TATGTGGTGCTGGATCCCGGCGACCACAAGGACCTGAAGTACAAGCAGCTGCTCACTGAA
GACGAGTGGCTGGAAATTGAAGACGAGATCTACGCCGAAGATTCCGAGATTGAGAATGAG
CCCGTGGTGGGCATCGGTGCCGAGGCCCTCAAGCAGCTGCTGGAAGATCTCACCCTCGAT
GAAGTGGCTGAGCAGCTGCGCGAGGAGATCAACGGCAGCAAGGGTCAGAAGCGCGCCAAG
TTGATCAAGCGTCTGCGCGTGATCGACAACTTCATTGCCACCAATGCCCGTCCTGAGTGG
ATGGTGCTGGATGTGATCCCGGTGATTCCGCCCGACCTGCGCCCCATGGTGCAGCTCGAC
GGCGGTCGCTTCGCCACCAGTGATCTCAACGATCTCTACCGGCGGGTGATCAACCGCAAC
AACCGTCTGGCAAGGCTGCAGGAAATCCTGGCCCCTGAAATCATCGTCCGCAACGAAAAG
CGGATGCTCCAGGAAGCCGTCGATGCCCTGATCGACAACGGCCGCCGCGGTCGCACCGTG
GTGGGCGCCAACAACCGCCCGCTCAAGTCACTGAGCGACATTATTGAAGGCAAGCAGGGC
CGGTTCCGTCAGAACCTGTTGGGTAAGCGGGTCGACTACTCCGGTCGTTCCGTGATCGTG
GTGGGTCCGAAGCTGAAGATGCACCAGTGCGGTCTGCCTAAGGAGATGGCGATCGAGCTG
TTCCAGCCCTTCGTGATCCACCGCCTGATCCGCCAGAACATCGTCAACAACATCAAGGCG
GCCAAGAAGCTGATTCAGCGGGCAGACGATGAAGTGATGCAGGTGCTGCAGGAGGTGATC
GACGGTCACCCGATCCTGTTGAACCGTGCACCAACCCTGCACCGTCTCGGCATTCAGGCC
TTCGAACCCAAGCTTGTGGATGGCCGCGCCATTCAGCTGCACCCCCTGGTCTGCCCAGCC
TTCAACGCTGACTTTGACGGTGACCAGATGGCGGTTCACGTGCCTCTGGCCATCGAGGCT
CAGACCGAAGCACGCATGCTGATGTTGGCCAGCAACAACATCCTGTCGCCCGCCACAGGC
GAGCCGATCATTACCCCGTCTCAGGACATGGTGCTCGGCTCCTACTACCTGACGGCGCTT
CAGCCTGG---TGCGACCAAGCCTGAGTTCGGAGACCGCAGCTGCACCTTTGCGGGTCTG
GAGGATGTCATCCACGCCTTCGAGGACACCCGGATTGGACTGCATGACTGGGTTTGGGTC
CGGTTCAATGGCGAGGTTCAAGACGATGATGAGCTTGAGGAGCCCATCAAGAGCGAGTCA
CTGAGTGATGGCACGCGCATTGAGCAGTGGAGCTTCCGCCGCGATCGCTTCGATGAAGAC
GGTGCCTTGATCAGCCGCTACATCCTCACCACCGTGGGCCGCGTGGTGATGAATCACACG
ATC---------ATCGACGC--------------GGTGGCCGCCGCCTGA----------
--------------
>HB1133 | S5.1-XV
ATGACCAACAGCAACCTCCGCACCGAGAACCACTTCGATT----ACGTCAAGATCACCCT
CGCCTCACCCGACCGGGTGATGGAGTGGGGACAGCGCACCCTGCCCAACGGCCAGG----
---------TTGTCGGTGAGGTCACCAAGCCGGAGACCATCAA--------------TTA
CCGCACCCTCAAGCCTGAGATGGACGGGCTGTTCTGCGAAAAGATCTTTGGCCCTTCCAA
AGACTGGGAGTGCCACTGCGGTAAGTACAAGCG-----GGTGCGTCACCGGGGCATCGTT
TGTGAGCGCTGCGGTGTGGAGGTCACTGAGAGCCGCGTGCGTCGTCACCGCATGGG----
----------------CTTCATCAAGCTGGCGGCTCCTGTCTCCCACGTCTGGTATCTGA
AGGGGATCCCCAGCTACGTGGCCATCCTGCTGGACATGCCCTTGCGG-------------
-------------GATGTTGAGCAGATCGTC-----------------TACTTCAACTGC
TATGTGGTGCTGGATCCAGGCGATCACAAGGATCTGAAGTACAAGCAGCTGCTGACCGAA
GACGAGTGGCTGGAAATTGAAGACGAGATCTACGCCGAAGATTCCGAGATCGAGAACGAG
CCCGTGGTGGGTATCGGTGCAGAGGCGCTCAAGCAACTACTCGAAGATCTCACCCTCGAT
GAGGTTGCTGAGCAGCTGCGTGAGGAGATCAACGGCAGCAAGGGCCAGAAGCGCGCCAAG
TTGATCAAGCGTCTGCGCGTGATCGACAACTTCATCGCTACCAGTGCTCGTCCTGAGTGG
ATGGTGCTGGATGTGATTCCAGTGATTCCGCCTGACCTGCGCCCGATGGTGCAGCTCGAT
GGTGGACGCTTTGCCACCAGTGATCTCAACGATCTCTACCGGCGGGTTATTAACCGCAAC
AACCGCCTGGCTCGGCTGCAGGAAATACTGGCCCCTGAAATCATCGTCCGCAACGAGAAG
CGGATGCTGCAGGAGGCCGTCGATGCCCTGATCGACAACGGCCGTCGCGGCCGCACCGTC
GTGGGTGCCAACAACCGTCCGCTCAAGTCACTGAGCGACATCATCGAAGGCAAGCAGGGC
CGCTTCCGTCAGAACCTTTTGGGTAAACGGGTCGACTACTCCGGTCGTTCCGTGATCGTG
GTGGGTCCGAAGCTGAAGATGCACCAGTGTGGTCTGCCCAAGGAGATGGCGATCGAGCTG
TTCCAGCCCTTCGTGATCCACCGCCTGATCCGCCAGAACATCGTCAACAACATCAAGGCA
GCCAAGAAGCTGATCCAGCGGGCCGACGATGAAGTGATGCAGGTGCTGCAGGAGGTGATC
GACGGTCACCCGATCCTGCTTAACCGTGCTCCAACCCTGCACCGTCTCGGTATCCAGGCC
TTCGAACCCAAGCTGGTGGATGGCCGCGCCATTCAGCTCCACCCCCTGGTCTGCCCAGCA
TTCAACGCTGACTTTGACGGCGACCAGATGGCTGTTCATGTGCCCCTGGCCATCGAGGCT
CAGACCGAAGCCCGCATGCTGATGCTGGCCAGCAACAACATTCTTTCTCCTGCAACAGGC
GAGCCGATCATCACTCCGTCTCAGGACATGGTGTTGGGCTCTTACTACCTGACGGCGCTT
CAGCCCGA---TGCGACCAAGCCAGAGTTCGGAGACCGCAGCTGCACCTTCGCGGGCCTG
GAGGATGTCATCCACGCCTTCGAGGACACTCGCGTCGGTCTTCACGATTGGGTTTGGGTT
CGCTTCAACGGCGAGGTCCAAGACGATGACGAGCTGGAAGAACCCAGCAAGAGCGAATCA
CTCAGTGACGGCACGCGCATTGAACAGTGGAGCTTCCGCCGCGACCGTTTCGATGAAGAC
GGTGCCCTGATCAGTCGCTACATCCTCACCACTGTGGGCCGCGTGGTGATGAATCACACG
ATC---------ATCGACGC--------------GGTGGCCGCTGGCTGA----------
--------------
>UW106 | S5.1-XV
ATGACCAACAGCAACCTCCGCACCGAGAACCACTTCGATT----ACGTCAAGATCACCCT
CGCCTCACCCGACCGGGTGATGGAGTGGGGACAGCGCACCCTGCCCAACGGCCAGG----
---------TTGTCGGTGAGGTCACCAAGCCGGAGACCATCAA--------------CTA
CCGCACCCTCAAGCCTGAGATGGACGGGCTGTTCTGTGAAAAGATCTTCGGCCCTTCCAA
AGACTGGGAGTGCCACTGCGGGAAGTACAAGCG-----GGTGCGTCACCGGGGCATCGTT
TGTGAGCGCTGCGGTGTGGAGGTCACTGAGAGCCGCGTGCGTCGTCACCGCATGGG----
----------------TTTCATCAAGCTGGCGGCTCCTGTCTCCCACGTCTGGTATCTGA
AGGGGATTCCCAGCTACGTGGCCATCCTGCTGGACATGCCCCTGCCG-------------
-------------GATGTTGAGCAGATCGTC-----------------TACTTCAACTGC
TATGTGGTGCTGGATCCCGGCGATCACAAGGATCTGAAGTACAAGCAGCTGCTGACCGAA
GACGAGTGGCTGGAAATTGAAGACGAGATCTACGCCGAAGATTCCGAGATCGAGAACGAA
CCGGTGGTGGGCATCGGTGCCGAGGCTCTCAAGCAACTACTCGAAGATCTCACCCTCGAT
GAGGTTGCTGAGCAGCTGCGTGAGGAGATTAACGGCAGCAAGGGCCAGAAGCGCGCCAAG
TTGATCAAGCGTCTGCGCGTGATCGACAACTTCATCGCTACCAGTGCCCGTCCTGAGTGG
ATGGTGCTGGATGTGATTCCAGTGATTCCGCCTGACCTGCGCCCGATGGTGCAGCTCGAT
GGTGGACGCTTTGCCACCAGTGATCTCAACGATCTCTACCGGCGGGTGATTAACCGCAAC
AACCGCCTGGCTCGGTTGCAGGAAATACTGGCTCCCGAAATCATCGTCCGCAACGAAAAG
CGGATGTTGCAGGAGGCCGTCGACGCTCTCATCGATAACGGCCGTCGCGGGCGCACCGTT
GTGGGTGCCAACAACCGGCCGCTCAAGTCATTGAGCGACATCATCGAAGGTAAGCAGGGC
CGCTTCCGTCAGAACCTGTTGGGTAAGCGGGTCGATTACTCCGGTCGTTCCGTGATCGTG
GTGGGTCCCAAGCTCAAGATGCACCAGTGCGGTCTCCCAAAGGAGATGGCGATTGAGCTG
TTCCAGCCGTTCGTTATCCACCGCCTGATCCGCCAGAACATCGTCAACAACATCAAGGCG
GCCAAAAAGCTGATTCAGCGTGCCGATGATGAAGTGATGCAGGTGTTGCAGGAGGTGATC
GACGGTCACCCGATCCTGTTGAACCGTGCTCCAACCCTGCACCGTCTCGGTATTCAGGCC
TTCGAACCCAAGTTGGTGGATGGACGTGCCATACAGCTCCATCCCCTGGTCTGCCCAGCC
TTTAACGCTGACTTTGACGGCGACCAGATGGCTGTTCACGTGCCCCTGGCCATCGAGGCT
CAGACCGAAGCCCGCATGCTGATGCTGGCCAGCAACAACATCCTTTCGCCTGCAACAGGC
GAGCCGATCATCACTCCGTCTCAGGACATGGTGTTGGGCTCTTACTACCTGACGGCGCTT
CAGCCCGA---TGCGACCAAGCCAGAATTCGGAGACCGCAGCTGCACCTTTGCGGGCCTG
GAGGATGTCATCCACGCCTTCGAGGACACTCGCGTCGGTCTACACGATTGGGTTTGGGTT
CGCTTCAACGGCGAGGTCCAAGACGATGACGAGCTGGATGCACCCATCAAGAGCGAATCA
CTCAGTGACGGCACGCGCATTGAACAGTGGAGCTTCCGCCGCGACCGTTTCGATGAAGAC
GGTGCCCTGATTAGTCGCTACATCCTCACCACCGTGGGCCGCGTGGTGATGAATCACACG
ATC---------ATCGACGC--------------GGTGGCCGCCGGCTGA----------
--------------
>UW69 | S5.1-XV
ATGACCAACAGCAACCTCCGCACCGAGAACCACTTCGATT----ACGTCAAGATCACCCT
CGCATCACCCGACCGGGTGATGGAGTGGGGACAGCGCACCCTGCCCAACGGCCAGG----
---------TTGTCGGTGAGGTCACCAAGCCGGAGACCATCAA--------------CTA
CCGCACCCTCAAGCCTGAGATGGACGGGCTGTTCTGCGAAAAGATCTTTGGCCCTTCCAA
AGACTGGGAGTGCCACTGCGGTAAGTACAAGCG-----GGTGCGTCACCGGGGCATCGTT
TGTGAGCGCTGCGGTGTGGAGGTCACTGAGAGCCGCGTGCGTCGTCACCGCATGGG----
----------------CTTTATCAAGCTGGCGGCTCCTGTCTCCCACGTCTGGTATCTGA
AGGGGATTCCCAGCTACGTGGCCATCCTGCTGGACATGCCCCTGCGG-------------
-------------GATGTTGAGCAGATCGTC-----------------TACTTCAACTGC
TATGTGGTGCTGGATCCCGGCGATCACAAGGATCTGAAGTACAAGCAGCTGCTGACCGAA
GACGAGTGGCTGGAAATTGAAGACGAGATCTACGCCGAAGACTCCGAGATCGAGAACGAG
CCGGTGGTGGGCATCGGTGCCGAGGCTCTCAAGCAACTACTCGAAGATCTCACCCTCGAT
GAGGTTGCTGAGCAGCTGCGTGAGGAGATCAATGGCAGCAAGGGCCAGAAGCGCGCCAAG
TTGATCAAGCGTCTGCGCGTGATCGACAACTTCATCGCTACCAGTGCCCGTCCTGAGTGG
ATGGTGCTGGATGTGATTCCAGTGATTCCGCCTGACCTGCGCCCGATGGTGCAGCTCGAT
GGTGGACGCTTTGCCACCAGTGATCTCAACGATCTCTACCGGCGGGTGATTAACCGCAAC
AACCGCCTGGCTCGGTTGCAGGAAATTCTGGCTCCCGAAATCATCGTCCGCAACGAAAAG
CGGATGTTGCAGGAGGCCGTCGACGCTCTTATCGACAACGGCCGTCGCGGGCGCACCGTT
GTGGGTGCCAACAACCGGCCGCTCAAGTCATTGAGCGACATCATCGAAGGCAAGCAGGGC
CGCTTCCGTCAGAACCTGTTGGGTAAGCGGGTCGACTACTCCGGTCGTTCCGTGATCGTG
GTGGGTCCCAAGCTCAAGATGCACCAGTGCGGTCTCCCAAAGGAGATGGCGATTGAGCTG
TTCCAGCCGTTCGTCATCCACCGCCTGATCCGCCAGAACATCGTCAACAACATCAAGGCG
GCCAAAAAGCTGATTCAGCGTGCCGATGATGAAGTGATGCAGGTTTTGCAGGAGGTGATC
GACGGTCACCCGATCCTGTTGAACCGGGCTCCAACCCTGCACCGTCTCGGTATTCAGGCC
TTCGAACCCAAGTTGGTGGATGGACGTGCCATTCAGCTCCATCCCCTGGTCTGCCCAGCC
TTTAACGCTGACTTTGACGGCGACCAGATGGCTGTTCATGTGCCTCTGGCCATCGAGGCT
CAGACCGAAGCCCGCATGCTGATGCTGGCCAGCAACAACATCCTTTCGCCTGCAACAGGC
GAGCCGATCATCACTCCATCTCAGGACATGGTGTTGGGCTCTTACTACCTGACGGCGCTT
CAGCCCGA---TGCGACCAAGCCAGAGTTCGGAGACCGCAGCTGCACCTTTGCGGGCCTG
GAGGATGTCATCCACGCCTTCGAGGACACTCGCGTCGGTCTTCACGATTGGGTTTGGGTT
CGCTTCAACGGCGAGGTCCAAGACGATGACGAGCTGGATGCACCCATCAAGAGCGAATCA
CTCAGTGACGGCACCCGCATTGAACAGTGGAGCTTCCGCCGCGACCGTTTCGATGAAGAC
GGTGCCCTGATTAGTCGCTACATCCTCACCACCGTGGGCCGCGTGGTGATGAATCACACG
ATC---------ATCGACGC--------------GGTGGCCGCCGGCTGA----------
--------------
>A15-60 | S5.1-VII
ATGACCAACAGCAACCTCCGCACCGAGAACCACTTCGATT----ACGTCAAGATCACACT
CGCATCACCCGATCGGGTGATGGAGTGGGGACAGCGCACCCTGCCCAACGGCCAGG----
---------TTGTCGGTGAGGTCACCAAGCCGGAGACCATCAA--------------TTA
CCGCACCCTCAAGCCCGAGATGGACGGGCTGTTCTGCGAAAAGATCTTCGGCCCTTCCAA
GGACTGGGAATGCCATTGTGGAAAGTACAAGCG-----CGTGCGTCACCGGGGCATCGTC
TGTGAGCGCTGCGGCGTGGAGGTCACCGAAAGCCGGGTGCGTCGTCATCGCATGGG----
----------------CTTCATCAAACTGGCGGCACCCGTTTCCCACGTCTGGTACCTAA
AGGGGATCCCCAGCTATGTGGCCATTCTGCTGGACATGCCCCTGCGG-------------
-------------GATGTGGAGCAGATCGTT-----------------TACTTCAACTGC
TATGTGGTCCTGGATCCCGGCGATCACAAGGATCTGAAGTACAAACAGCTGCTCACGGAA
GACGAGTGGCTGGAAATTGAAGACGAGATCTACGCCGAAGATTCCGAGATTGAGAACGAG
CCCGTGGTGGGCATCGGTGCCGAGGCCCTCAAGCAATTGCTGGAAGATCTCACCCTTGAA
GAGGTGGCGGAACAGCTGCGCGAAGAGATCGCCGGTAGCAAGGGTCAGAAGCGGGCCAAG
TTGATCAAGCGTTTGCGCGTGATCGACAACTTCATCGCCACCAACGCCCGTCCGGAATGG
ATGGTGCTGGACGTCATTCCGGTGATTCCCCCCGACCTGCGCCCGATGGTGCAGCTCGAT
GGTGGACGTTTTGCCACCTCCGACCTGAATGACCTCTACCGACGGGTGATCAATCGCAAC
AACCGTCTCGCAAGGCTTCAGGAAATCCTCGCTCCCGAGATCATTGTCCGCAACGAAAAG
CGGATGCTGCAGGAAGCCGTCGATGCCCTGATCGACAACGGCCGTCGTGGCCGCACCGTG
GTAGGCGCCAACAACCGTCCGCTCAAGTCATTGAGCGACATCATCGAAGGCAAACAGGGT
CGTTTCCGTCAAAACCTGCTCGGGAAGCGTGTCGACTACTCCGGGCGTTCCGTGATCGTG
GTTGGTCCCAAGCTCAAGATGCACCAGTGTGGTCTTCCCAAGGAGATGGCGATCGAGCTG
TTCCAGCCGTTCGTGATTCATCGCCTGATCCGGCAGAACATCGTCAACAACATCAAGGCG
GCCAAGAAGCTGATTCAGCGGGCCGATGATGAGGTGATGCAGGTGCTGCAAGAGGTGATC
GAAGGACACCCGATCATGCTCAACCGTGCTCCGACGCTGCACCGTCTTGGTATCCAAGCG
TTTGAGCCCAAGCTGGTGGATGGTCGCGCCATCCAGCTGCACCCCCTGGTCTGTCCGGCC
TTCAACGCCGACTTCGACGGTGACCAGATGGCTGTCCACGTGCCTCTAGCGATCGAGGCG
CAAACCGAGGCCCGCATGCTCATGCTGGCCAGCAACAACATCCTGTCTCCAGCCACCGGC
GAACCGATCATCACGCCCTCTCAGGACATGGTTCTCGGTGCCTACTACCTCACAGCACTT
CAACCGGA---GATGGCACCGATCGACTTCGGTGATCGCAGCCGCACCTTCTCGGGTCTG
GAAGATGTGATTCACGCTTTTGAAGACAAGCGTCTTGGCCTCCACGACTGGGTGTGGGTG
CGCTTCAACGGCGAAGTTGATGACGATGACGAGCGGGATGAACCCGTGAGCAGCGAAACC
CTGTCCGATGGCACACGTCTGGAGCAGTGGACTTTCCGCCGTGATCGTTTCGATGAAGAC
GGAGCCCTGATCAGCCGCTACATCCTCACGACCGTGGGACGTGTGGTGATGAATCACACG
ATC---------ATCGACGC--------------AGTGGCAGCCACCTGA----------
--------------
>A18-25c | S5.1-VII
ATGACCAACAGCAACCTCCGCACCGAGAACCACTTCGATT----ACGTCAAGATCACCCT
CGCATCACCCGATCGGGTGATGGAGTGGGGACAGCGCACCCTGCCCAACGGCCAGG----
---------TTGTCGGTGAGGTCACCAAGCCGGAGACCATCAA--------------TTA
CCGCACCCTCAAGCCCGAGATGGACGGGCTGTTCTGCGAAAAGATCTTCGGCCCTTCCAA
GGACTGGGAATGCCATTGTGGAAAGTACAAGCG-----CGTGCGTCACCGGGGCATCGTC
TGTGAGCGCTGCGGCGTGGAGGTCACCGAAAGCCGGGTGCGTCGTCATCGCATGGG----
----------------CTTCATCAAACTGGCGGCACCCGTTTCCCACGTCTGGTACCTAA
AGGGGATCCCCAGCTATGTCGCCATTCTGCTGGACATGCCCCTGCGG-------------
-------------GATGTGGAGCAGATCGTT-----------------TACTTCAACTGC
TATGTGGTCCTGGATCCCGGCGATCACAAGGATCTGAAGTACAAACAGCTGCTCACGGAA
GACGAGTGGCTGGAAATTGAAGACGAGATCTACGCCGAAGATTCCGAGATTGAGAACGAG
CCCGTGGTGGGCATCGGTGCCGAGGCCCTCAAGCAATTGCTGGAAGATCTCACCCTTGAA
GAGGTGGCGGAACAGCTGCGCGAAGAGATCGCCGGTAGCAAGGGTCAGAAGCGGGCCAAG
TTGATCAAGCGTTTGCGCGTGATCGACAACTTCATCGCCACCAACGCCCGTCCGGAATGG
ATGGTGCTGGATGTCATTCCGGTGATTCCCCCCGACCTGCGCCCGATGGTGCAGCTCGAT
GGTGGACGTTTTGCCACCTCCGACCTGAATGACCTTTACCGACGGGTGATCAATCGCAAC
AACCGTCTCGCAAGGCTTCAGGAAATCCTCGCTCCCGAGATCATTGTCCGCAACGAAAAG
CGGATGCTGCAGGAAGCCGTCGATGCCCTGATCGACAACGGCCGTCGTGGCCGCACCGTG
GTAGGCGCCAACAACCGTCCGCTCAAGTCATTGAGCGACATCATCGAAGGCAAACAGGGT
CGTTTCCGTCAAAACCTGCTCGGGAAGCGTGTCGACTACTCCGGGCGTTCCGTGATCGTG
GTTGGTCCCAAGCTCAAGATGCACCAGTGTGGTCTTCCCAAGGAGATGGCGATCGAGCTG
TTCCAGCCGTTCGTGATTCATCGCCTGATCCGGCAGAACATCGTCAACAACATCAAGGCG
GCCAAGAAGCTGATTCAGCGGGCCGATGATGAGGTGATGCAGGTGCTGCAAGAGGTGATC
GAAGGACACCCGATCATGCTCAACCGTGCTCCGACGCTGCACCGTCTTGGTATCCAAGCG
TTTGAGCCCAAGCTGGTGGATGGTCGCGCCATCCAGCTGCACCCCCTGGTCTGTCCGGCC
TTCAACGCCGACTTCGACGGTGACCAGATGGCTGTCCACGTGCCTCTAGCGATCGAGGCG
CAAACCGAGGCCCGCATGCTCATGCTGGCCAGCAACAACATCCTGTCTCCAGCCACCGGC
GAACCGATCATCACGCCCTCTCAGGACATGGTTCTCGGTGCCTACTACCTCACAGCACTT
CAACCGGA---GATGGCACCGATCGACTTCGGTGATCGCAGCCGCACCTTCTCGGGTCTA
GAAGATGTGATTCACGCTTTTGAAGACAAGCGTCTTGGCCTCCACGACTGGGTGTGGGTG
CGCTTCAACGGCGAAGTTGATGACGATGACGAGCGGGATGAACCCGTGAGCAGCGAAACC
CTGTCCGATGGCACACGTCTGGAGCAGTGGACTTTCCGCCGTGATCGTTTCGATGAAGAC
GGAGCCCTGATCAGCCGCTACATCCTCACGACCGTGGGACGTGTGGTGATGAATCACACG
ATC---------ATCGACGC--------------AGTGGCAGCCACCTGA----------
--------------
>NOUM97013 | S5.1-VII
ATGACCAACAGCAACCTCCGCACCGAGAACCACTTCGATT----ACGTCAAGATCACCCT
CGCTTCACCCGATCGGGTGATGGAGTGGGGACAGCGCACCCTGCCCAACGGCCAGG----
---------TGGTCGGTGAGGTCACCAAGCCGGAGACCATCAA--------------CTA
CCGCACCCTCAAGCCCGAGATGGATGGGCTGTTCTGCGAAAAGATTTTCGGTCCTTCCAA
AGACTGGGAATGCCACTGCGGTAAGTACAAGCG-----CGTCCGTCACCGGGGCATCGTC
TGTGAGCGATGCGGTGTGGAGGTCACCGAGAGCCGCGTGCGTCGTCACCGCATGGG----
----------------CTTCATCAAGCTGGCGGCACCCGTCTCCCACGTCTGGTATCTCA
AAGGGATCCCCAGCTACGTGGCCATCCTGCTGGACATGCCCCTGCGG-------------
-------------GATGTTGAGCAGATCGTC-----------------TACTTCAACTGC
TATGTGGTGCTGGATCCCGGCGATCACAAGGATCTGAAGTACAAGCAGCTGCTCACTGAA
GACGAGTGGCTGGAGATCGAAGACGAGATCTACGCCGAGGATTCGGAGATTGAGAACGAG
CCGGTTGTGGGCATCGGAGCTGAAGCTCTCAAGCAGCTGCTCGAGGATCTCACCCTTGAC
GAGGTGGCAGAACAGCTGCGCGAGGAGATCGCCGGCAGCAAGGGTCAGAAGCGGGCCAAG
TTGATCAAGCGTCTGCGCGTGATCGACAACTTCATCGCCACCAATGCCCGTCCGGAGTGG
ATGGTGCTTGATGTGATCCCGGTGATCCCCCCCGACCTGCGTCCAATGGTGCAGCTCGAT
GGTGGTCGCTTCGCCACCAGTGATCTCAACGATCTCTATCGGCGGGTGATCAACCGAAAC
AACCGTCTGGCAAGGCTCCAAGAAATCCTGGCCCCTGAAATCATCGTCCGCAACGAGAAG
CGGATGCTGCAGGAGGCCGTTGATGCCCTGATCGACAACGGTCGTCGTGGCCGCACTGTG
GTCGGCGCCAATAACCGTCCGCTCAAGTCATTGAGCGACATCATCGAAGGCAAACAGGGT
CGTTTCCGACAGAACCTTCTCGGTAAGCGTGTCGACTACTCCGGCCGTTCCGTGATCGTG
GTGGGTCCGAAGCTGAAGATGCACCAGTGCGGCTTGCCCAAGGAGATGGCGATTGAGCTG
TTCCAGCCCTTCGTGATTCACCGCCTGATCCGCCAGAACATCGTCAACAACATCAAGGCG
GCCAAGAAGCTGATTCAGCGTGCCGATGACGAAGTGATGCAGGTGCTGCAGGAGGTGATC
GAAGGTCACCCGATCATGCTGAACCGTGCTCCGACGCTGCACCGTCTCGGCATCCAGGCG
TTTGAGCCCAAGCTGGTGGATGGTCGTGCCATTCAGCTGCACCCCCTCGTCTGTCCAGCC
TTCAACGCTGACTTCGACGGTGACCAGATGGCTGTTCACGTGCCCCTGGCGATCGAGGCG
CAGACCGAGGCCCGCATGCTCATGCTGGCCAGCAACAACATTCTGTCGCCTGCGACCGGT
GAGCCGATCATCACGCCCTCCCAGGACATGGTGCTCGGTGCCTACTACCTCACGGCACTT
CAACCGGA---CATGGCACCGATCGACTTCGGCGACCGCAGCCGTACCTTCTCGGGTCTG
GAAGACGTGATTCACGCTTTTGAAGACAAGCGTCTCGGCCTGCACGACTGGGTGTGGGTT
CGCTTCAACGGTGAAGTTGACGACGATGACGAACGGGATGAACCCGTGAGCAGCGAAACC
CTGTCCGATGGCACACGTCTGGAGCAGTGGTCCTTCCGTCGTGACCGTTTCGATGAAGAC
GGAGCCCTGATCAGCCGCTACATCCTCACGACCGTGGGACGTGTGGTGATGAATCACACG
ATC---------ATCGACGC--------------CGTGGCAGCCACCTGA----------
--------------
>UC-clone_St2-15m-2 | S5.1-CRD2
------------------------------------------------------------
------------------------------------------------------------
------------------------------------------------------------
---------------------------GCTGTTCTGCGAAAAGATTTTTGGTCCCTCCAA
GGACTGGGAATGCCATTGCGGTAAGTACAAGCG-----CGTTCGTCACCGCGGCATCGTC
TGCGAACGCTGCGGCGTTGAGGTGACGGAAAGCCGGGTCCGACGCCATCGCATGGG----
----------------CTTCATCAAACTGGCGGCCCCGGTGTCCCATGTCTGGTACCTCA
AAGGCATCCCGAGCTATGTGGCGATCCTTCTGGATATGCCTCTGCGG-------------
-------------GATGTTGAGCAGATCGTT-----------------TATTTCAACTGC
TATGTGGTGCTTGATCCCGGCGACCACAAGGATCTGAAGTACAAACAGCTGCTCACTGAG
GATGAATGGCTCGAGATCGAGGATGAGATCTACGCCGAAGATTCAGAGATCGAGAACGAG
CCGGTGGTCGGCATCGGAGCTGAGGCGCTGAAGCAGCTGCTGGAAGACCTGACCCTCGAC
GAAGTCGCCCAACAGCTGCGGGAAGACATCAACGGCAGCAAGGGTCAGAAGCGAGCCAAG
TTGATCAAACGCCTGCGCGTGATCGACAACTTCATCGCCACCAATGCCCGTCCGGAGTGG
ATGGTGCTGGATGTGATCCCTGTGATCCCGCCCGATCTGCGTCCGATGGTGCAGCTCGAC
GGCGGACGCTTCGCCACCAGTGATCTCAATGATCTCTATCGGCGGGTGATCAACCGCAAC
AACCGTCTCGCACGGCTTCAGGAGATCCTGGCTCCCGAGATCATCGTCCGCAACGAGAAG
CGGATGCTGCAGGAAGCTGTTGATGCGTTGATCGACGACGGTCGGCGCGGCCGCACCGTG
GTGGGTGCCAACAACAGACCACTGAAATCCCTCAGC------------------------
------------------------------------------------------------
------------------------------------------------------------
------------------------------------------------------------
------------------------------------------------------------
------------------------------------------------------------
------------------------------------------------------------
------------------------------------------------------------
------------------------------------------------------------
------------------------------------------------------------
------------------------------------------------------------
------------------------------------------------------------
------------------------------------------------------------
------------------------------------------------------------
------------------------------------------------------------
------------------------------------------------------------
--------------
>UC-clone_St2-15m-23 | S5.1-CRD2
------------------------------------------------------------
------------------------------------------------------------
------------------------------------------------------------
---------------------------GCTGTTCTGCGAAAAGATCTTCGGCCCCTCCAA
GGACTGGGAATGCCACTGCGGTAAGTACAAGCG-----GGTTCGCCACCGCGGCATCGTC
TGCGAGCGCTGTGGTGTGGAGGTCACGGAAAGCCGGGTGCGCCGTCACCGCATGGG----
----------------CTTCATCAAGCTGGCGGCCCCGGTGTCCCATGTCTGGTACCTCA
AGGGCATCCCCAGTTATGTGGCGATCCTTCTGGATATGCCCCTGCGG-------------
-------------GATGTTGAACAGATTGTT-----------------TATTTCAACTGC
TATGTGGTGCTGGATCCCGGCGACCACAAAGAGCTCAAGTACAAACAGCTGCTCACCGAG
GACGAGTGGCTCGAGATCGAAGATGAGATCTACGCGGAAGATTCCGAGATCGAAAACGAA
CCGGTGGTTGGCATCGGTGCCGAAGCACTGAAGCAGCTACTGGAAGACCTCACCCTCGAC
GAGGTCGCGCAACAGCTGCGTGAAGACATCAACGGCAGCAAGGGTCGGAAACGAGCCAAG
TTGATCAAGCGCTTGCGTGTGATCGACAACTTCATCGCCACCAGTGCCCGTCCGGAGTGG
ATGGTCCTGGATGTGATCCCCGTGATCCCACCCGATCTGCGCCCGATGGTGCAGCTCGAT
GGCGGACGCTTCGCCACCAGTGATCTCAACGATCTCTATCGGCGGGTGATCAACCGCAAC
AACCGCCTCGCACGGCTTCAGGAGATCCTGGCCCCCGAGATCATCGTCCGCAACGAGAAG
CGGATGCTGCAGGAAGCCGTTGATGCGTTGATCGACAACGGCCGCCGCGGGCGCACGGTG
GTGGGCGCCAACAACAGACCTCTGAAGTCCCTCAGC------------------------
------------------------------------------------------------
------------------------------------------------------------
------------------------------------------------------------
------------------------------------------------------------
------------------------------------------------------------
------------------------------------------------------------
------------------------------------------------------------
------------------------------------------------------------
------------------------------------------------------------
------------------------------------------------------------
------------------------------------------------------------
------------------------------------------------------------
------------------------------------------------------------
------------------------------------------------------------
------------------------------------------------------------
--------------
>BS01 | S5.1-VIII
ATGACCAACAGCAACCTCCGCACCGAGAACCACTTCGATT----ACGTCAAGATCACGCT
CGCATCCCCCGATCGGGTGATGGAGTGGGGTCAGCGCACCTTGCCCAATGGCCAGG----
---------TGGTGGGTGAGGTCACCAAGCCCGAAACAATCAA--------------TTA
CCGCACCCTCAAGCCCGAAATGGACGGGCTGTTCTGCGAAAAGATTTTCGGTCCTTCCAA
AGACTGGGAATGCCATTGCGGCAAGTACAAGCG-----GGTGCGCCACCGCGGCATCGTC
TGTGAACGTTGCGGCGTGGAGGTCACCGAGAGCCGGGTGCGTCGTCACCGCATGGG----
----------------CTTCATCAAGCTCGCGGCTCCGGTGTCCCACGTCTGGTACCTGA
AGGGGATCCCGAGCTACGTGGCGATCCTGCTCGACATGCCCCTGCGG-------------
-------------GATGTGGAGCAGATCGTG-----------------TATTTCAACTGC
TACGTGGTGCTCGATCCCGGTGATCACAAGGATCTCAAATACAAGCAGCTGCTCACAGAA
GATGAGTGGCTGGAGATCGAAGACGAGATCTACGCCGAGGATTCAGAGATTGAGAACGAG
CCCGTGGTGGGCATCGGTGCTGAGGCTCTCAAGCAGCTGCTCGAAGACCTCGAGCTCGAG
GCCGTCGCTGAGCAGCTGCGCGAGGAGATCGCCGGCAGCAAGGGCCAGAAGCGGGCCAAG
TTGATCAAACGCCTGCGGGTGATCGACAACTTCATCGCCACTAATGCCCGTCCGGAATGG
ATGGTGCTGGATGTGATTCCGGTGATTCCGCCCGATCTGCGCCCGATGGTGCAACTCGAC
GGTGGCCGCTTCGCCACCTCCGATCTCAATGATCTTTATCGTCGGGTCATCAACCGCAAC
AATCGCTTGGCGCGTCTTCAGGAGATTCTTGCTCCTGAGATCATCGTTCGCAATGAAAAG
CGGATGTTGCAGGAAGCTGTGGATGCCCTGATTGATAACGGGCGTCGCGGTCGCACCGTT
GTTGGTGCGAACAATCGGCCGCTAAAGTCTCTCAGCGACATCATCGAAGGCAAGCAGGGT
CGCTTCCGTCAGAACCTCCTCGGTAAGCGCGTCGACTATTCAGGTCGTTCCGTGATCGTG
GTCGGTCCGAAGCTGAAGATGCACCAGTGCGGTTTGCCCAAGGAGATGGCAATCGAGCTG
TTCCAGCCGTTCGTGATCCATCGCCTGATCCGCCAGAACATCGTCAACAACATCAAAGCG
GCGAAAAAGTTGATTCAGCGCGCTGATGATGAGGTGATGCAGGTGCTGCAGGAGGTGATC
GATGGGCATCCAATCCTGCTCAACCGTGCGCCGACGCTGCACCGTCTCGGGATTCAGGCT
TTTGAGCCCAAGTTGGTTGATGGGCGAGCCATTCAGCTCCATCCCCTCGTCTGCCCTGCC
TTCAACGCCGACTTCGACGGTGACCAGATGGCCGTGCATGTTCCTCTGGCGATCGAGGCC
CAGACCGAAGCGCGCATGCTCATGCTCGCCAGCAACAACATCCTCTCGCCGGCTACCGGT
GATCCGATCATCACGCCGTCGCAGGACATGGTGCTTGGTGCCTACTACCTGACGGCGCTA
CAGCCTGA---TCAAAAGCCAGTGGAGTTCGGCGATCGCTCCCGCACCTTCGCCGGTCTG
GACGATGTGATCCATGCCTTTGAAGACAAACGCATCGGTTTGCACGATTGGGTCTGGGTC
CGCTTCAACGGTGAAGTGGACGACGATGAAGAGCGTGATGAGCCCATCCAGAGCGAAACC
CTCAGCGATGGCACACGCTTTGAGCAGTGGAGTTTCCGTCGTGATCGTTTTGATGAAGAC
GGTGCCTTGATCAGTCGCTACATCCTCACAACCGTCGGCCGTGTGGTGATGAATCACACG
ATC---------ATCGACGC--------------GGTGGCGGCCACCTGA----------
--------------
>HK02 | S5.1-VIII
ATGACCAACAGCAACCTCCGCACCGAAAACCACTTCGATT----ACGTCAAGATCACGCT
CGCATCCCCCGATCGGGTGATGGAGTGGGGTCAGCGCACCTTGCCCAATGGCCAGG----
---------TGGTGGGTGAGGTCACCAAGCCGGAAACCATCAA--------------TTA
CCGCACCCTCAAGCCCGAAATGGACGGGCTGTTCTGCGAAAAGATTTTCGGCCCTTCCAA
AGATTGGGAATGCCATTGCGGCAAGTACAAGCG-----GGTGCGCCACCGCGGCATCGTC
TGTGAACGTTGCGGCGTGGAGGTCACTGAGAGCCGGGTGCGTCGTCACCGCATGGG----
----------------CTTCATCAAGCTCGCGGCTCCGGTGTCCCACGTCTGGTACCTGA
AGGGGATCCCGAGCTACGTGGCGATCCTGCTCGACATGCCCCTGCGG-------------
-------------GATGTGGAGCAGATCGTG-----------------TATTTCAACTGC
TACGTGGTGCTTGATCCCGGTGATCACAAGGATCTCAAATACAAGCAGCTGCTCACAGAA
GACGAGTGGCTGGAGATCGAAGACGAGATCTACGCCGAGGATTCAGAGATTGAGAACGAG
CCCGTGGTGGGCATCGGTGCTGAGGCTCTCAAGCAGCTGCTCGAAGACCTCGAGCTCGAG
GCCGTCGCTGAGCAGCTGCGCGAGGAGATCGCCGGCAGCAAGGGACAGAAGCGGGCCAAG
CTGATCAAACGCCTGCGGGTGATCGATAACTTCATCGCCACGAATGCCCGTCCGGAATGG
ATGGTGCTGGATGTGATCCCGGTGATTCCGCCCGATCTGCGCCCGATGGTGCAACTCGAT
GGTGGCCGCTTCGCTACCTCCGATCTCAATGATCTTTATCGTCGGGTCATCAATCGCAAC
AATCGCCTGGCGCGTCTCCAGGAGATTCTTGCTCCTGAGATCATCGTTCGCAATGAAAAG
CGGATGTTGCAGGAGGCTGTGGATGCCCTGATTGATAATGGGCGTCGCGGTCGCACCGTC
GTTGGTGCGAACAATCGTCCCCTGAAATCTCTCAGCGACATCATTGAGGGCAAGCAGGGA
CGCTTCCGTCAGAACCTGCTCGGTAAACGGGTCGACTACTCCGGTCGTTCTGTGATCGTG
GTGGGTCCGAAGTTGAAGATGCATCAGTGCGGCCTTCCCAAGGAAATGGCCATCGAACTG
TTCCAGCCGTTCGTGATCCATCGCCTGATCCGCCAGAACATCGTCAACAACATCAAAGCG
GCGAAAAAGTTGATTCAGCGCGCCGATGATGAGGTGATGCAGGTGCTGCAGGAGGTGATC
GATGGGCATCCAATCCTGCTCAACCGTGCGCCGACGCTGCACCGTCTCGGGATTCAGGCC
TTTGAGCCCAAGTTGGTTGATGGGCGAGCCATTCAACTCCACCCCCTCGTCTGCCCTGCC
TTCAACGCCGACTTCGACGGTGACCAGATGGCCGTGCATGTTCCTCTGGCGATCGAGGCC
CAGACCGAAGCGCGCATGCTCATGCTCGCCAGCAACAACATCCTCTCTCCGGCTACCGGT
GATCCGATCATCACGCCGTCGCAAGACATGGTGCTTGGCGCCTACTACCTGACGGCGCTA
CAGCCCGA---TCAAAAGCCTGTCGAGTTCGGCGATCGCTCCCGCACCTTCGCCGGTCTT
GACGATGTGATCCATGCCTTTGAAGACAAGCGCATCGGTTTGCACGACTGGGTCTGGGTC
CGCTTCAACGGTGAAGTGGACGACGATGAAGAGCGTGATGAGCCCATCCAGAGCGAAACC
CTCAGCGATGGCACACGCTTTGAGCAGTGGAGTTTCCGTCGTGATCGTTTTGATGAAGAC
GGTGCCTTGATCAGTCGCTACATCCTCACAACCGTCGGCCGTGTGGTGATGAATCACACG
ATC---------ATCGACGC--------------GGTGGCGGCCACCTGA----------
--------------
>HK09 | S5.1-VIII
ATGACCAACAGCAACCTCCGCACCGAAAACCACTTCGATT----ACGTTAAGATCACGCT
CGCATCCCCCGATCGGGTGATGGAGTGGGGTCAGCGCACCTTGCCCAATGGCCAGG----
---------TGGTGGGTGAGGTCACCAAGCCCGAAACAATCAA--------------TTA
CCGCACCCTCAAGCCCGAAATGGACGGGCTGTTCTGCGAAAAGATTTTCGGCCCTTCCAA
AGACTGGGAATGCCATTGCGGCAAGTACAAGCG-----GGTGCGCCACCGTGGCATCGTC
TGTGAACGTTGCGGCGTGGAGGTCACCGAGAGCCGGGTGCGTCGTCACCGCATGGG----
----------------CTTCATCAAGCTCGCAGCTCCGGTGTCCCACGTCTGGTATTTGA
AGGGGATCCCGAGCTACGTGGCGATCCTGCTCGATATGCCCCTGCGG-------------
-------------GATGTGGAGCAGATCGTG-----------------TATTTCAACTGC
TACGTGGTGCTCGATCCCGGTGATCACAAGGATCTCAAATACAAGCAGCTGCTCACAGAA
GACGAGTGGCTGGAGATCGAAGACGAGATCTACGCCGAGGANTCAGAGATTGAGAACGAG
CCCGTGGTGGGCATCGGTGCTGAGGCTCTCAAGCAGCTGCTCGAAGACCTCGAGCTCGAG
GCCGTCGCTGAGCAGCTGCGCGAGGAGATCGCCGGCAGCAAGGGCCAGAAGCGGGCCAAG
TTGATCAAACGCCTGCGGGTGATCGACAACTTCATCGCCACCAATGCCCGTCCGGAATGG
ATGGTGCTGGATGTGATTCCGGTGATTCCGCCCGATCTGCGCCCGATGGTGCAACTCGAC
GGTGGCCGCTTCGCCACCTCCGATCTCAATGATCTTTATCGTCGAGTCATCAACCGCAAC
AATCGCCTGGCACGTCTTCAGGAGATTCTTGCTCCTGAGATCATCGTTCGCAATGAAAAG
CGGATGTTGCAGGAGGCTGTGGATGCTCTGATTGATAACGGGCGTCGCGGTCGCACCGTC
GTTGGTGCGAACAATCGTCCCCTGAAATCTCTCAGCGACATCATTGAGGGTAAGCAGGGT
CGCTTCCGTCAGAACCTGCTCGGTAAACGGGTCGACTACTCCGGTCGTTCTGTGATCGTG
GTGGGTCCGAAGTTGAAGATGCATCAGTGCGGTCTTCCCAAGGAAATGGCCATCGAGCTG
TTCCAGCCGTTCGTGATCCATCGCCTGATCCGCCAGAACATCGTCAACAACATCAAAGCG
GCGAAAAAGTTGATTCAGCGCGCTGATGATGAGGTGATGCAGGTGCTGCAGGAGGTGATC
GATGGNCANCCNATCCTGCTCAACCGTGCNCCNACNCTGCACCGTCTNGGNATNCAGGCC
TTTGAGCCNAAGNTNGTTGANGGNCGNGCCATNCAGCTNCACCCCCTNGTCTGCCCNGCN
TTCAACGCNGACTTCGACGGTGACCAGATGGCCGTGCATGTTCCTCTGGCGATCGAGGCC
CAGACCGAAGCGCGCATGCTCATGCTCGCCAGCAACAACATCCTCTCTCCGGCTACCGGT
GATCCGATCATCACGCCGTCGCAGGACATGGTGCTTGGCGCCTACTACCTGACGGCGCTA
CAGCCCGA---TCAAAAGCTTGTGGAGTTCGGCGATCGCTCCCGCACCTTCGCCGGTCTT
GACGATGTGATCCATGCCTTTGAAGACAAGCGCATCGGTTTGCACGACTGGGTCTGGGTC
CGCTTCAACGGTGAAGTGGACGACGATGAAGAGCGTGATGAGCCCATCCAGAGCGAAACC
CTCAGCGATGGCACACGCTTTGAGCAGTGGAGTTTCCGTCGTGATCGTTTTGATGAAGAC
GGTGCCTTGATCAGTCGCTACATCCTCACAACCGTCGGCCGTGTGGTGATGAATCACACG
ATC---------ATCGACGC--------------AGTGGCGGCCACCTGA----------
--------------
>RS9909 | S5.1-VIII
ATGACCAACAGCAACCTCCGCACCGAAAACCACTTCGATT----ACGTCAAGATCACGCT
CGCATCCCCCGATCGGGTGATGGAGTGGGGTCAGCGCACCTTGCCCAATGGCCAGG----
---------TGGTGGGTGAGGTCACCAAACCCGAAACAATCAA--------------CTA
CCGCACCCTCAAGCCCGAAATGGACGGGCTGTTCTGCGAAAAGATTTTTGGTCCTTCCAA
AGACTGGGAATGCCATTGCGGCAAGTACAAGCG-----GGTGCGCCACCGCGGCATCGTC
TGTGAACGCTGCGGCGTGGAGGTCACCGAGAGCCGGGTGCGTCGTCACCGCATGGG----
----------------CTTCATCAAGCTCGCGGCTCCTGTGTCTCACGTGTGGTACCTGA
AGGGGATCCCGAGCTACGTGGCGATCCTGCTCGACATGCCCCTGCGG-------------
-------------GATGTGGAGCAGATCGTG-----------------TATTTCAACTGC
TATGTGGTGCTCGATCCCGGTGATCACAAGGATCTCAAATACAAGCAGCTGCTCACGGAA
GACGAGTGGCTTGAGATCGAAGACGAGATCTACGCCGAGGATTCTGAGATTGAGAACGAG
CCCGTTGTGGGCATCGGTGCTGAGGCTCTCAAGCAGCTGCTCGAAGACCTCGAGCTCGAG
GCCGTCGCTGAGCAGCTGCGCGAGGAGATCGCCGGCAGCAAGGGCCAGAAGCGGGCCAAG
TTGATCAAACGCCTGCGGGTGATCGACAACTTCATCGCCACCAATGCCCGTCCAGAATGG
ATGGTGCTGGATGTGATTCCGGTGATTCCGCCCGATCTGCGCCCGATGGTGCAACTCGAT
GGTGGCCGTTTCGCCACCTCCGATCTCAATGATCTTTATCGTCGGGTCATCAACCGCAAC
AATCGCCTGGCGCGTCTCCAGGAGATTCTTGCTCCTGAGATCATTGTTCGCAACGAAAAG
CGGATGTTGCAGGAAGCTGTTGATGCCCTGATTGACAATGGGCGTCGAGGTCGCACTGTC
GTTGGTGCCAATAATCGACCCCTCAAATCTCTCAGCGACATTATTGAGGGCAAGCAGGGA
CGCTTCCGTCAGAACCTGCTCGGTAAACGGGTCGACTACTCCGGTCGTTCTGTGATTGTG
GTGGGTCCGAAGTTAAAGATGCATCAGTGCGGTCTTCCCAAGGAAATGGCCATCGAACTG
TTCCAGCCGTTCGTGATCCATCGCCTGATCCGCCAGAACATCGTCAACAACATCAAAGCG
GCAAAGAAGTTGATTCAGCGTGCCGATGACGAGGTGATGCAGGTGCTGCAGGAGGTGATC
GATGGGCATCCAATCCTGCTCAACCGCGCGCCGACACTGCACCGTCTGGGGATTCAGGCT
TTTGAGCCCAAGCTGGTCGACGGACGAGCCATTCAGCTCCACCCCCTCGTCTGTCCTGCC
TTCAACGCCGACTTCGACGGTGACCAGATGGCCGTGCATGTTCCTCTGGCGATCGAGGCC
CAGACCGAGGCGCGCATGCTCATGCTCGCCAGTAACAACATTCTGTCTCCGGCAACGGGT
GATCCGATTATCACGCCGTCGCAGGACATGGTGCTTGGCGCCTACTACCTGACGGCGTTA
CAGCCCGA---TCAAAAGCCTGTGGAGTTCGGCGATCGCTCCCGCACCTACGCTGGACTT
GAAGATGTGATTCATGCCTTTGAAGACAAGCGCATCGGTTTGCACGACTGGGTCTGGGTC
CGCTTCAACGGTGAAGTGGAGGACGATGACGAGCGTGAAGAGCCCATCCAGAGCGAAACC
CTCAGCGATGGCACACGCTTTGAACAGTGGAGTTTCCGTCGCGATCGTTTTGATGAAGAC
GGTGCCTTGATTAGTCGTTACATCCTCACAACCGTCGGCCGTGTGGTGATGAATCACACG
ATC---------ATCGACGC--------------GGTGGCGGCCACCTGA----------
--------------
>RS9917 | S5.1-VIII
ATGACCAACAGCAACCTCCGCACCGAAAACCACTTCGATT----ACGTCAAGATCACGCT
CGCATCCCCCGATCGGGTGATGGAGTGGGGTCAGCGCACCTTGCCCAATGGCCAGG----
---------TGGTGGGTGAGGTCACCAAACCCGAAACAATCAA--------------CTA
CCGCACCCTCAAGCCCGAAATGGACGGGCTGTTCTGCGAAAAGATTTTTGGTCCTTCCAA
AGACTGGGAATGCCATTGCGGCAAGTACAAGCG-----GGTGCGCCACCGCGGCATCGTC
TGTGAACGCTGCGGCGTGGAGGTCACCGAGAGCCGGGTGCGTCGTCACCGCATGGG----
----------------CTTCATCAAGCTCGCGGCTCCTGTGTCTCACGTGTGGTACCTGA
AGGGGATCCCGAGCTACGTGGCGATCCTGCTCGACATGCCCCTGCGG-------------
-------------GATGTGGAGCAGATCGTG-----------------TATTTCAACTGC
TATGTGGTGCTCGATCCCGGTGATCACAAGGATCTCAAATACAAGCAGCTGCTCACGGAA
GACGAGTGGCTTGAGATCGAAGACGAGATCTACGCCGAGGATTCTGAGATTGAGAACGAG
CCCGTTGTGGGCATCGGTGCTGAGGCTCTCAAGCAGCTGCTCGAAGACCTCGAGCTCGAG
GCCGTCGCTGAGCAGCTGCGCGAGGAGATCGCCGGCAGCAAGGGCCAGAAGCGGGCCAAG
TTGATCAAACGCCTGCGGGTGATCGACAACTTCATCGCCACCAATGCCCGTCCAGAATGG
ATGGTGCTGGATGTGATTCCGGTGATTCCGCCCGATCTGCGCCCGATGGTGCAACTCGAT
GGTGGCCGTTTCGCCACCTCCGATCTCAATGATCTTTATCGTCGGGTCATCAACCGCAAC
AATCGCCTGGCGCGTCTCCAGGAGATTCTTGCTCCTGAGATCATTGTTCGCAACGAAAAG
CGGATGTTGCAGGAAGCTGTTGATGCCCTGATTGACAATGGGCGTCGAGGTCGCACTGTC
GTTGGTGCCAATAATCGACCCCTCAAATCTCTCAGCGACATTATTGAGGGCAAGCAGGGA
CGCTTCCGTCAGAACCTGCTCGGTAAACGGGTCGACTACTCCGGTCGTTCTGTGATTGTG
GTGGGTCCGAAGTTAAAGATGCATCAGTGCGGTCTTCCCAAGGAAATGGCCATCGAACTG
TTCCAGCCGTTCGTGATCCATCGCCTGATCCGCCAGAACATCGTCAACAACATCAAAGCG
GCAAAGAAGTTGATTCAGCGTGCCGATGACGAGGTGATGCAGGTGCTGCAGGAGGTGATC
GATGGGCATCCAATCCTGCTCAACCGCGCGCCGACACTGCACCGTCTGGGGATTCAGGCT
TTTGAGCCCAAGCTGGTCGACGGACGAGCCATTCAGCTCCACCCCCTCGTCTGTCCTGCC
TTCAACGCCGACTTCGACGGTGACCAGATGGCCGTGCATGTTCCTCTGGCGATCGAGGCC
CAGACCGAGGCGCGCATGCTCATGCTCGCCAGTAACAACATTCTGTCTCCGGCAACGGGT
GATCCGATTATCACGCCGTCGCAGGACATGGTGCTTGGCGCCTACTACCTGACGGCGTTA
CAGCCCGA---TCAAAAGCCTGTGGAGTTCGGCGATCGCTCCCGCACCTACGCTGGACTT
GAAGATGTGATTCATGCCTTTGAAGACAAGCGCATCGGTTTGCACGACTGGGTCTGGGTC
CGCTTCAACGGTGAAGTGGAGGACGATGACGAGCGTGAAGAGCCCATCCAGAGCGAAACC
CTCAGCGATGGCACACGCTTTGAACAGTGGAGTTTCCGTCGCGATCGTTTTGATGAAGAC
GGTGCCTTGATTAGTCGTTACATCCTCACAACCGTCGGCCGTGTGGTGATGAATCACACG
ATC---------ATCGACGC--------------GGTGGCGGCCACCTGA----------
--------------
>WH8101 | S5.1-VIII
ATGACCAACAGCAACCTCCGCACCGAGAACCACTTCGACT----ACGTCAAGATCACGCT
CGCATCGCCCGATCGGGTGATGGAGTGGGGTCAGCGCACCTTGCCTAATGGACAGG----
---------TGGTGGGTGAGGTCACCAAGCCTGAAACCATCAA--------------CTA
CCGCACGCTGAAGCCCGAGATGGACGGGCTGTTTTGCGAAAAGATTTTCGGACCGTCCAA
AGACTGGGAGTGCCACTGCGGTAAGTACAAGCG-----GGTGCGCCACCGCGGCATCGTT
TGTGAGCGCTGCGGCGTGGAGGTGACCGAGAGCCGGGTGCGTCGTCACCGCATGGG----
----------------CTTCATCAAACTGGCTGCTCCGGTGTCCCACGTTTGGTACCTGA
AGGGGATCCCGAGCTATGTGGCAATCCTTCTCGACATGCCCCTGCGG-------------
-------------GATGTGGAGCAGATTGTC-----------------TACTTCAACTGC
TATGTGGTGCTCGATCCGGGCGATCACAAGGATCTCAAATACAAGCAGCTGCTCACGGAA
GACGAGTGGCTGGAGATCGAAGATGAGATCTACGCCGAGGATTCTGAGATTGAGAACGAG
CCCGTCGTGGGCATCGGCGCCGAGGCTCTCAAGCAGCTGCTCGAAGACCTGGAGCTTGAG
TCAGTTGCTGAGCAGCTGCGCGAGGAGATTGCCGGTAGCAAGGGGCAGAAGCGTGCCAAG
TTGATCAAACGCCTACGGGTGATCGACAACTTCATCGCCACCAATGCCCGCCCGGAATGG
ATGGTGCTGGATGTTATTCCGGTGATTCCGCCCGATTTGCGCCCGATGGTGCAGCTGGAT
GGCGGCCGTTTCGCCACTTCCGATCTCAACGACCTTTATCGTCGTGTGATCAACCGCAAC
AACCGCCTCGCGCGTCTGCAGGAGATTCTTGCTCCTGAGATCATCGTTCGCAACGAAAAG
CGGATGTTGCAGGAAGCTGTTGATGCCCTGATCGATAACGGGCGTCGGGGGCGCACCGTT
GTTGGTGCCAACAATCGCCCACTGAAATCTCTCAGCGACATCATTGAGGGCAAGCAGGGG
CGCTTCCGTCAGAACCTTCTCGGCAAACGGGTCGACTACTCCGGTCGCTCTGTGATTGTG
GTGGGTCCGAAGTTGAAGATGCATCAGTGCGGTCTTCCCAAGGAAATGGCCATCGAGCTG
TTCCAGCCATTCGTGATTCATCGCCTGATCCGCCAGAACATCGTCAACAACATCAAAGCG
GCGAAAAAGTTGATTCAGCGCGCCGATGATGAGGTGATGCAGGTGCTGCAAGAGGTGATT
GATGGCCATCCAATCCTGCTCAACCGTGCACCGACGCTTCACCGTCTGGGGATTCAGGCC
TTTGAACCCAAGTTGGTTGATGGGCGAGCCATTCAGCTCCACCCCCTCGTCTGCCCTGCG
TTCAACGCCGACTTCGACGGTGACCAGATGGCCGTGCATGTTCCCTTGGCGATCGAGGCT
CAGACCGAAGCGCGCATGCTCATGCTTGCCAGCAACAACATTCTCTCTCCGGCCACCGGT
GACCCGATCATCACGCCGTCGCAGGACATGGTGCTTGGTGCCTACTACCTCACAGCGCTA
CAACCCGA---TCAGCAACCCGTTGCTTTCGGCGATCGCTCCCGCACCTTCGCTGGTCTT
GAAGATGTGATCCATGCCTTTGAAGATAAGCGCATTGGTTTGCACGACTGGGTCTGGGTC
CGCTTCAACGGTCAAGTGGAAGACGATGAAGAGCGTGATGAGCCCATCCAGAGTGAAACT
CTTAGCGATGGCACCCGCTTTGAACAGTGGAGCTTCCGTCGCGATCGATTTGACGAAGAC
GGTGCCTTGATCAGTCGCTACATCCTTACAACCGTTGGTCGTGTGGTGATGAATCACACA
ATC---------ATTGACGC--------------GGTGGCGGCCACCTGA----------
--------------
>BS55D | S5.1-HK1
ATGACCAACAGCAACCTCCGCACCGAGAACCACTTCGATT----ACGTCAAGATCACGCT
CGCGTCCCCCGATCGGGTGATGGAGTGGGGTCAGCGCACCTTGCCTAATGGACAGG----
---------TGGTGGGTGAGGTCACCAAGCCTGAAACCATCAA--------------CTA
CCGCACGCTGAAGCCCGAGATGGACGGGCTGTTTTGCGAAAAGATCTTTGGACCGTCCAA
GGACTGGGAGTGCCATTGCGGCAAGTACAAGCG-----GGTGCGCCACCGCGGCATCGTT
TGTGAGCGCTGCGGCGTTGAGGTGACCGAGAGCCGGGTGCGTCGTCACCGCATGGG----
----------------CTTCATCAAGCTGGCTGCTCCGGTGTCCCACGTTTGGTACCTGA
AGGGCATCCCGAGCTATGTGGCCATCCTTCTCGACATGCCCCTGCGG-------------
-------------GATGTGGAGCAGATCGTC-----------------TACTTCAACTGC
TATGTGGTGCTCGATCCGGGTGATCACAAGGACCTCAAGTACAAGCAGCTGCTGACCGAG
GACGAGTGGCTGGAGATCGAAGATGAGATCTACGCCGAGGATTCTGAGATTGAGAACGAG
CCCGTTGTGGGCATCGGTGCTGAGGCTCTCAAGCAGCTGCTCGAAGACCTAGAGCTTCAG
GCCGTCGCTGAGCAGCTACGCGAGGAAATCGCCGGTAGCAAAGGCCAGAAGCGGGCCAAG
CTGATCAAGCGCCTGCGGGTGATCGACAACTTCATCGCCACCAACGCCCGTCCGGAGTGG
ATGGTGCTGGATGTGATCCCTGTGATCCCGCCAGATCTGCGACCCATGGTGCAGTTGGAT
GGCGGCCGTTTCGCCACCTCTGACCTCAACGACCTTTACCGCCGCGTGATCAACCGGAAC
AACCGGTTGGCGCGTCTTCAGGAAATCCTCGCCCCCGAAATCATCGTCCGCAACGAAAAG
CGGATGCTCCAGGAGGCGGTCGATGCCTTGATCGACAACGGTCGCAGGGGCCGCACAGTG
GTTGGTGCGAATAACCGACCGCTGAAGTCCCTCAGCGACATCATCGAAGGCAAGCAAGGT
CGCTTCCGTCAGAACCTCCTTGGTAAGCGCGTCGACTATTCAGGTCGTTCCGTGATCGTG
GTCGGTCCGAAGCTGAAGATGCACCAGTGCGGTTTGCCTAAGGAGATGGCAATCGAGCTG
TTCCAGCCCTTCGTCATCCATCGCCTGATCCGCCAGAACATCGTCAACAACATCAAGGCG
GCCAAGAAGCTGATCCAGCGTGCAGACGATGAGGTGATGCAGGTCTTGCAGGAGGTGATT
GAGGGGCACCCGATCCTGCTCAACCGAGCGCCCACCCTGCACCGACTCGGCATCCAGGCT
TTCGAGCCGAAGCTTGTTGATGGCCGTGCCATTCAGTTGCACCCGCTCGTTTGTCCGGCC
TTCAACGCTGACTTCGACGGTGACCAGATGGCTGTGCATGTGCCTCTGGCCATTGAGGCT
CAGACCGAGGCGCGCATGCTGATGCTTGCCAGCAACAACATCCTGTCTCCTGCTACGGGC
GAGCCGATCATCACGCCGTCCCAGGACATGGTGCTTGGCGCCTACTACCTGACGGCACTA
CAGCCCGA---TCAAAAGCCTGTGGACTTTGGTGATCGCTCCCGCACCTTCGCGGGCCTC
GAGGATGTGATTCATGCCTTCGAAGACAAGCGCATTGGTCTGCACGACTGGGTTTGGGTT
CGCTTTAGCGGTGAAGTTGAAGACGACGAAGAGCGTGATGAACCCTTGAAGAGTGAGACC
CTCAGCGATGGAACCCGCTTTGAGCAGTGGAGTTTCCGGCGCGACCGTTTCGATGAGGAC
GGTGCCCTGATCAGTCGCTACATCCTCACAACCGTCGGACGCGTGGTCATGAACCACACG
ATC---------ATCGACGC--------------GGTGGCGGCCACCTGA----------
--------------
>BS56D | S5.1-HK1
ATGACCAACAGCAACCTCCGCACCGAGAACCACTTCGATT----ACGTCAAGATCACGCT
CGCATCCCCCGATCGGGTGATGGAGTGGGGTCAGCGCACCTTGCCTAATGGACAGG----
---------TGGTGGGTGAGGTCACCAAGCCTGAAACCATCAA--------------CTA
CCGCACGCTGAAGCCCGAGATGGACGGGCTGTTTTGCGAAAAGATCTTTGGACCGTCCAA
GGACTGGGAGTGCCACTGCGGCAAGTACAAGCG-----GGTGCGCCACCGCGGCATCGTT
TGTGAGCGCTGCGGCGTTGAGGTGACCGAGAGCCGGGTGCGTCGTCACCGCATGGG----
----------------CTTTATCAAGCTGGCTGCTCCGGTGTCCCACGTTTGGTACCTGA
AGGGCATCCCGAGCTATGTGGCCATCCTTCTCGACATGCCCCTGCGG-------------
-------------GATGTGGAGCAGATCGTC-----------------TACTTCAACTGC
TATGTGGTGCTCGATCCGGGTGATCACAAGGACCTCAAGTACAAGCAGCTGCTGACCGAG
GACGAGTGGCTGGAGATCGAAGATGAGATCTACGCCGAGGATTCTGAGATTGAGAACGAG
CCCGTTGTGGGCATCGGTGCTGAGGCTCTCAAGCAGCTGCTCGAAGACCTGGAGCTTGAG
GCCGTCGCTGAGCAGCTACGCGAGGAAATCGCCGGCAGCAAAGGCCAGAAGCGGGCCAAG
CTGATCAAGCGCCTGCGGGTGATCGACAACTTCATCGCCACCAACGCCCGTCCGGAGTGG
ATGGTGCTGGATGTGATCCCTGTGATCCCGCCAGATCTGCGACCCATGGTGCAGTTGGAT
GGCGGCCGTTTCGCCACCTCTGACCTCAACGACCTCTACCGCCGTGTGATCAACCGGAAC
AACCGGTTGGCGCGTCTTCAGGAAATCCTCGCCCCCGAAATCATCGTCCGCAACGAAAAG
CGGATGCTCCAGGAGGCGGTCGATGCCTTGATCGACAACGGCCGCAGGGGCCGCACCGTG
GTTGGTGCGAATAACCGACCGCTGAAGTCCCTCAGCGACATCATCGAAGGCAAGCAAGGT
CGCTTCCGTCAGAACCTCCTTGGTAAGCGCGTCGACTATTCAGGTCGTTCCGTGATCGTG
GTCGGTCCGAAGCTGAAGATGCACCAGTGCGGTTTGCCTAAGGAGATGGCAATCGAGCTG
TTCCAGCCCTTCGTCATCCATCGCCTGATCCGCCAGAACATCGTCAACAACATCAAGGCG
GCCAAGAAGCTGATCCAGCGTGCAGACGATGAGGTGATGCAGGTCTTGCAGGAGGTGATT
GAGGGGCACCCGATCCTGCTCAACCGAGCGCCCACCCTGCACCGACTCGGCATCCAGGCT
TTCGAGCCGAAGCTTGTTGATGGCCGTGCCATTCAGTTGCACCCGCTCGTTTGTCCGGCC
TTCAACGCTGACTTCGACGGTGACCAGATGGCTGTGCACGTGCCTCTGGCCATTGAGGCT
CAGACCGAGGCGCGCATGCTGATGCTGGCCAGCAACAACATCCTGTCTCCTGCTACGGGC
GAGCCGATCATCACGCCGTCCCAGGACATGGTGCTTGGCGCCTACTACCTGACGGCACTA
CAGCCCGA---TCAAAAGCCTGTGGAGTTTGGTGATCGCTCCCGCACCTTCGCGGGCCTC
GAGGATGTGATTCATGCCTTCGAAGACAAGCGCATCGGTCTGCACGACTGGGTTTGGGTT
CGCTTCAGCGGTGAAGTTGAAGACGACGAAGAGCGTGATGAACCCTTGAAGAGTGAGACC
CTCAGCGATGGAACCCGCTTTGAGCAGTGGAGTTTCCGGCGCGACCGTTTCGATGAGGAC
GGTGCCCTGATTAGTCGCTACATCCTCACAACCGTCGGACGCGTGGTCATGAACCACACG
ATC---------ATCGACGC--------------GGTGGCGGCCACCTGA----------
--------------
>HK01 | S5.1-HK1
ATGACCAACAGCAACCTCCGCACCGAGAACCACTTCGATT----ACGTCAAGATCACGCT
CGCATCCCCCGATCGGGTGATGGAGTGGGGTCAGCGCACCTTGCCTAATGGACAGG----
---------TGGTGGGTGAGGTCACCAAGCCTGAAACCATCAA--------------CTA
CCGCACGCTGAAGCCCGAGATGGACGGGCTGTTTTGCGAAAAGATCTTTGGACCGTCCAA
GGACTGGGAGTGCCACTGCGGCAAGTACAAGCG-----GGTGCGCCACCGCGGCATCGTT
TGTGAACGCTGCGGCGTTGAGGTGACCGAGAGCCGGGTGCGTCGTCACCGCATGGG----
----------------CTTCATCAAGCTGGCTGCTCCGGTGTCCCACGTTTGGTACCTGA
AGGGCATCCCGAGCTATGTGGCCATCCTTCTCGACATGCCCCTGCGG-------------
-------------GATGTGGAGCAGATCGTC-----------------TACTTCAACTGC
TATGTGGTGCTCGATCCGGGTGATCACAAGGACCTCAAGTACAAGCAGCTGCTGACCGAG
GACGAGTGGCTGGAGATCGAAGATGAGATCTACGCCGAGGATTCTGAGATTGAGAACGAG
CCCGTTGTGGGCATCGGTGCTGAGGCTCTCAAGCAGCTGCTCGAAGACCTGGAGCTTGAG
GCCGTCGCTGAGCAGCTACGCGAGGAAATCGCCGGCAGCAAAGGCCAGAAGCGGGCCAAG
CTGATCAAGCGCCTGCGGGTGATCGACAATTTCATCGCCACCAACGCCCGTCCGGAGTGG
ATGGTGCTGGATGTGATCCCTGTGATCCCGCCAGATCTGCGACCCATGGTGCAGTTGGAT
GGTGGCCGTTTCGCCACCTCTGACCTCAACGACCTTTACCGCCGTGTGATCAACCGGAAC
AACCGGTTGGCGCGTCTTCAGGAAATCCTCGCCCCCGAAATCATCGTCCGCAACGAAAAG
CGGATGCTCCAGGAGGCGGTCGATGCCTTGATCGACAACGGTCGCAGGGGCCGCACCGTG
GTTGGTGCGAATAACCGACCGCTGAAGTCCCTCAGCGACATCATCGAAGGCAAGCAAGGT
CGCTTCCGTCAGAACCTCCTTGGTAAGCGCGTCGACTATTCAGGTCGTTCCGTGATCGTG
GTCGGTCCGAAGCTGAAGATGCACCAGTGCGGTTTGCCTAAGGAGATGGCAATCGAGCTG
TTCCAGCCCTTCGTCATCCATCGCCTGATCCGCCAGAACATCGTCAACAACATCAAGGCG
GCCAAGAAGCTGATCCAGCGTGCAGACGATGAGGTGATGCAGGTCTTGCAGGAGGTGATT
GAGGGGCACCCGATCCTGCTCAACCGAGCGCCCACCCTGCACCGACTCGGCATCCAGGCT
TTCGAGCCGAAGCTTGTTGATGGCCGTGCCATTCAGTTGCACCCGCTCGTTTGTCCGGCC
TTCAACGCTGACTTCGACGGTGACCAGATGGCTGTGCACGTGCCTTTGGCCATTGAGGCT
CAGACTGAGGCGCGCATGCTGATGCTTGCCAGCAACAACATCCTGTCTCCTGCTACGGGC
GAGCCGATCATCACGCCGTCCCAGGACATGGTGCTTGGCGCCTACTACCTGACGGCACTA
CAGCCCGA---TCAAAAGCCTGTGGAGTTTGGTGATCGCTCCCGCACCTTCGCGGGCCTC
GAGGATGTGATTCATGCCTTCGAAGACAAGCGCATCGGTCTGCACGACTGGGTTTGGGTT
CGCTTCAGCGGTGAAGTTGAAGACGACGAAGAGCGTGATGAACCCTTGAAGAGTGAGACC
CTCAGCGATGGAACCCGCTTTGAGCAGTGGAGTTTCCGGCGCGACCGTTTCGATGAGGAC
GGTGCCCTGATCAGTCGCTACATCCTCACAACCGTCGGACGCGTGGTCATGAACCACACG
ATC---------ATCGACGC--------------GGTGGCGGCCACCTGA----------
--------------
>HK06 | S5.1-IX
ATGACCAACAGCAACCTCCGCACCGAAAACCACTTCGACT----ACGTCAAGATCACGCT
TGCATCACCCGATCGGGTGATGGAGTGGGGTCAGCGCACCCTCCCCAACGGCCAGG----
---------TGGTGGGTGAGGTCACCAAGCCCGAGACGATCAA--------------CTA
CCGCACGCTCAAGCCCGAGATGGACGGGCTGTTCTGCGAAAAGATCTTTGGTCCTTCCAA
GGACTGGGAATGCCATTGCGGTAAGTACAAGCG-----GGTTCGCCACCGCGGCATCGTC
TGTGAGCGCTGCGGTGTGGAGGTCACCGAGAGCCGGGTGCGCCGTCACCGCATGGG----
----------------CTTCATCAAGCTGGCAGCCCCGGTGTCCCATGTGTGGTACCTGA
AGGGCATCCCCAGCTACGTGGCCATCCTGCTCGACATGCCCCTCCGG-------------
-------------GATGTGGAGCAGATCGTC-----------------TACTTCAACTGC
TACACGGTTCTTGATCCCGGTGATCACAAAGACCTGAAGTACAAGCAGCTCCTCACTGAA
GACGAGTGGCTGGAGATCGAAGACGAGATCTATGCCGAAGATTCCGAGATCGAGAACGAG
CCTGTTGTGGGCATCGGCGCTGAGGCGCTCAAGCAACTGCTCGAGGATCTCAATCTCGAA
GAGGTGGCTGAGCAACTGCGCGAAGAGATCGCCGGCAGCAAAGGTCAGAAGCGCGCCAAG
TTGATCAAGCGCCTGCGGGTGATCGACAACTTCATCGCAACGAATGCTCGTCCTGAGTGG
ATGGTGCTGGATGTGATCCCGGTGATTCCGCCCGATCTGCGTCCAATGGTGCAGCTCGAT
GGCGGTCGGTTCGCGACCTCCGATCTCAACGACCTCTACCGCCGCGTGATCAACCGGAAT
AACCGGTTGGCACGTCTGCAGGAGATCCTTGCTCCCGAAATCATCGTCCGCAACGAGAAG
CGGATGCTGCAGGAGGCTGTTGATGCCCTGATCGACAACGGTCGTCGCGGCCGCACCGTT
GTCGGTGCCAACAATCGTCCGCTCAAGTCGCTCAGCGACATCATCGAGGGCAAGCAGGGC
CGCTTCCGTCAGAACCTGCTCGGTAAGCGTGTCGACTACTCCGGTCGTTCCGTGATCGTG
GTCGGACCGAAGCTGAAGATGCATCAGTGCGGTCTCCCCAAGGAGATGGCGATCGAACTG
TTCCAGCCGTTCGTGATCCATCGCCTGATCCGTCAGAACATCGTCAACAACATCAAGGCT
GCCAAGAAGCTGATTCAGCGGGCCGATGACGAGGTGATGCAGGTGCTGCAGGAAGTGATC
GATGGTCACCCGATCCTGCTCAACCGTGCTCCGACTCTTCACCGTCTGGGCATTCAGGCT
TTCGAGCCCAAGCTGGTTGATGGCCGTGCCATTCAGCTGCACCCTCTGGTTTGCCCGGCG
TTTAACGCTGACTTTGACGGTGACCAGATGGCCGTCCACGTGCCACTGGCGATCGAGGCC
CAGACCGAAGCCCGCATGTTGATGCTGGCCAGCAACAACATTCTTTCGCCGGCCACTGGC
GAGCCGATCATCACCCCGTCTCAGGACATGGTGCTGGGTGCCTATTACCTGACGGCACTG
CAGCCCGA---CGCAAAAACCGTTGAGTTCGGTGACCGTGCCCGCACCTTCTCTGACCTG
GAAGACGTGATCCGTGCCCATGCCGACAAACGTGTCGGTCTGCACGAGTGGGTCTGGGTG
CGCTTCAACGGTGAAGTGGAAGATGACGACGATCGTGACGAGCCGATCAAGTCAGAGACC
CTCAGCGACGGCACCCGTATGGAGCAGTGGACCTACCGCCGTGATCGTTTTGACGAAGAC
GGTGCCCTGATCAGTCGCTACATCCTCACAACAGTCGGCCGCGTGGTGATGAATCACACG
ATC---------ATCGATGC--------------GGTGGCAGCCACCTGA----------
--------------
>XM04 | S5.1-IX
ATGACCAACAGCAACCTCCGCACCGAAAACCACTTCGACT----ACGTCAAGATCACGCT
TGCATCACCCGATCGGGTGATGGAGTGGGGTCAGCGCACCCTCCCCAACGGCCAGG----
---------TGGTGGGTGAGGTCACCAAGCCTGAGACGATCAA--------------CTA
CCGCACGCTCAAGCCCGAGATGGACGGGCTGTTCTGCGAAAAGATCTTTGGTCCTTCCAA
GGACTGGGAATGCCATTGCGGTAAGTACAAGCG-----GGTTCGCCACCGCGGCATCGTC
TGTGAGCGCTGCGGAGTGGAGGTCACCGAGAGCCGGGTGCGCCGTCACCGTATGGG----
----------------CTTCATCAAGCTGGCAGCCCCGGTGTCCCATGTGTGGTACCTGA
AGGGCATCCCCAGCTACGTGGCCATCCTGCTCGACATGCCCCTGCGG-------------
-------------GATGTGGAGCAGATCGTC-----------------TACTTCAACTGC
TATACGGTTCTTGATCCCGGTGATCACAAAGACCTGAAGTACAAGCAGCTCCTCACTGAA
GACGAGTGGCTGGAGATCGAAGACGAGATCTACGCCGAAGATTCCGAGATCGAAAACGAG
CCTGTTGTGGGCATCGGCGCTGAGGCGCTCAAGCAACTACTCGAGGATCTCAATCTCGAA
GAGGTGGCTGAGCAACTGCGCGAAGAGATCGCCGGCAGCAAAGGTCAGAAGCGCGCCAAG
TTGATCAAGCGCCTGCGGGTGATTGACAACTTCATCGCAACGAATGCCCGTCCTGAGTGG
ATGGTGCTAGATGTGATCCCGGTGATTCCGCCCGATCTGCGTCCGATGGTGCAGCTCGAT
GGTGGTCGGTTCGCGACCTCCGACCTCAACGACCTTTACCGCCGCGTGATCAACCGGAAT
AACCGGTTGGCACGTCTGCAGGAGATCCTTGCTCCCGAAATCATCGTCCGCAACGAGAAG
CGGATGCTGCAGGAGGCTGTTGATGCCCTGATCGACAACGGTCGTCGCGGGCGCACCGTT
GTCGGTGCCAACAATCGTCCGCTCAAGTCGCTCAGCGACATCATCGAGGGCAAGCAGGGC
CGCTTCCGTCAGAACCTGCTCGGTAAGCGTGTCGACTACTCCGGTCGTTCCGTGATCGTG
GTCGGACCCAAGCTGAAGATGCATCAGTGCGGTCTCCCCAAGGAGATGGCGATCGAACTG
TTCCAGCCGTTCGTGATCCATCGCCTGATCCGTCAGAACATCGTCAACAACATCAAGGCC
GCCAAGAAGCTGATTCAGCGGGCCGATGACGAGGTGATGCAGGTGCTGCAGGAAGTGATC
GATGGTCACCCGATCCTCCTCAACCGTGCTCCGACTCTTCACCGTCTGGGCATTCAGGCT
TTCGAGCCCAAGCTGGTTGATGGCCGTGCCATTCAGCTGCACCCTCTGGTTTGCCCGGCG
TTTAACGCTGACTTTGACGGTGACCAGATGGCCGTCCACGTGCCACTGGCGATCGAGGCC
CAGACCGAAGCCCGCATGTTGATGCTGGCCAGCAACAACATTCTTTCGCCGGCCACTGGC
GAGCCGATCATCACCCCGTCTCAGGACATGGTGCTGGGTGCCTATTACCTGACGGCACTG
CAGCCCGA---CGCAAAAACCGTTGAGTTCGGTGACCGTGCCCGCACCTTCTCTGACCTG
GAAGACGTGATCCATGCCCATGCCGACAAACGTGTCGGTCTGCACGAGTGGGTCTGGGTG
CGCTTCAACGGTGAAGTGGAAGATGACGACGATCGTGACGAGCCGATCAAGTCAGAGACC
CTCAGCGACGGCACCCGTATGGAGCAGTGGACCTACCGCCGTGATCGTTTTGACGAAGAC
GGTGCCCTGATCAGTCGCTACATCCTCACAACAGTCGGCCGCGTGGTGATGAATCACACG
ATC---------ATCGATGC--------------GGTGGCAGCCACCTGA----------
--------------
>RS9916 | S5.1-IX
ATGACCAACAGCAACCTCCGCACCGAAAACCACTTCGACT----ACGTCAAGATCACGCT
TGCATCACCCGATCGGGTGATGGAGTGGGGTCAGCGCACCCTCCCCAATGGCCAGG----
---------TGGTGGGTGAGGTCACCAAGCCCGAGACGATCAA--------------CTA
CCGCACGCTCAAGCCCGAAATGGACGGGCTGTTCTGCGAAAAGATCTTTGGTCCTTCCAA
GGACTGGGAATGCCACTGCGGTAAGTACAAGCG-----GGTTCGCCACCGCGGCATCGTC
TGTGAGCGCTGCGGCGTGGAGGTCACGGAGAGCCGGGTGCGCCGTCACCGCATGGG----
----------------CTTCATCAAGCTGGCAGCCCCGGTGTCCCACGTTTGGTACCTGA
AGGGCATCCCCAGCTATGTGGCCATCCTGCTCGACATGCCCCTGCGG-------------
-------------GATGTGGAGCAGATCGTC-----------------TACTTCAACTGC
TACACGGTTCTTGATCCCGGTGATCACAAAGACCTGAAGTACAAGCAGCTGCTCACCGAA
GACGAGTGGCTGGAGATCGAAGACGAGATCTACGCCGAAGATTCCGAGATCGAGAACGAG
CCCGTGGTGGGCATCGGTGCGGAGGCTCTCAAGCAACTGCTTGAAGATCTCAATCTGGAA
GAGGTGGCTGAGCAGCTGCGCGAAGAGATTGCCGGCAGTAAGGGTCAGAAGCGCGCCAAG
TTGATCAAGCGCTTGCGCGTGATCGATAACTTCATCGCGACCAATGCCCGTCCCGAGTGG
ATGGTGCTGGATGTGATCCCGGTGATTCCGCCCGATCTGCGCCCGATGGTGCAGCTCGAC
GGTGGTCGTTTCGCAACCTCCGACCTCAACGACCTCTACCGCCGTGTGATCAACCGGAAT
AACCGGTTGGCCCGTCTGCAGGAAATTCTTGCTCCTGAAATCATCGTCCGCAATGAGAAG
CGGATGCTGCAGGAAGCCGTCGATGCCCTGATCGACAACGGTCGTCGCGGCCGCACCGTC
GTCGGTGCCAACAACCGTCCGCTCAAGTCGCTCAGCGACATCATCGAGGGCAAGCAAGGC
CGCTTCCGTCAGAACCTGCTCGGTAAGCGTGTCGACTACTCCGGTCGTTCCGTGATCGTG
GTGGGTCCGAAGCTGAAGATGCATCAGTGCGGTCTTCCCAAGGAGATGGCGATCGAGCTG
TTCCAGCCGTTCGTCATCCATCGCCTGATCCGTCAGAACATCGTCAACAACATCAAGGCC
GCCAAGAAGCTGATTCAGCGGGCCGATGATGAAGTGATGCAGGTGCTGCAGGAAGTGATC
GATGGTCACCCGATCCTGCTCAACCGTGCTCCGACACTGCACCGCCTGGGTATTCAGGCT
TTCGAGCCCAAGCTGGTTGATGGCCGTGCCATTCAGCTGCACCCTCTGGTCTGCCCAGCC
TTCAACGCTGACTTTGACGGTGACCAGATGGCTGTCCATGTGCCGCTGGCGATCGAGGCC
CAGACCGAAGCCCGCATGTTGATGCTGGCCAGCAACAACATTCTTTCGCCTGCCACGGGC
GAGCCGATCATCACCCCGTCTCAGGACATGGTGCTTGGTGCCTATTACCTGACGGCACTG
CAGCCCGA---CGCCAAAACTGTGGAGTTCGGTGATCGTGGCCGCACCTTCTCCGGACTG
GAGGATGTGATTCATGCCCACGCCGACAACCGCGTCGGTCTGCACGAGTGGGTCTGGGTG
CGCTTCAACGGTGAAGTGGACGACGACGACGATCGTGACGAGCCGATCAAGGCCGAGACC
CTCAGCGACGGCACTCGCATGGAGCAGTGGACCTACCGCCGTGATCGCTTTGACGAAGAC
GGTGCCCTGATCAGTCGCTACATCCTCACAACAGTGGGCCGCGTGGTGATGAATCACACG
ATC---------ATCGATGC--------------GGTGGCAGCCACCTGA----------
--------------
>NAT40 | S5.1-XVI
ATGAGCAACAGCAATCTCCGCACTGAAAATCACTTCGATT----ACGTCAAGATCACACT
TGCATCCCCTGACCGGGTGATGGAGTGGGGTCAGCGCACCCTCCCCAATGGCCAGG----
---------TGGTGGGAGAGGTCACAAAGCCTGAGACCATCAA--------------TTA
CCGCACGCTGAAGCCCGAGATGGACGGGCTGTTTTGCGAGAAGATCTTCGGTCCCTCAAA
GGATTGGGAGTGCCATTGCGGCAAGTACAAGCG-----GGTGCGTCATCGCGGCATTGTT
TGTGAACGCTGTGGTGTGGAGGTCACGGAGAGCCGGGTGCGACGCCATCGCATGGG----
----------------CTTTATCAAGCTGGCAGCTCCCGTATCCCATGTCTGGTACCTCA
AGGGCATTCCCAGTTACGTGGCGATCCTGCTTGACATGCCACTGCGT-------------
-------------GATGTCGAGCAGATCGTC-----------------TACTTCAACTGC
TACACCGTTCTTGATGCTGGCGATCACAAGGATCTGAAGTACAAGCAGCTGCTCACTGAG
GATGAGTGGCTGGAGATCGAAGACGAGATCTATGCAGAGGATTCCGAGATCGAGAATGAG
CCGGTGGTGGGCATCGGCGCTGAGGCTCTCAAGCAGTTGCTGGAAGACCTCAACCTTCAG
GAGGTGGCCGAGCAGCTGCGTGAGGAGATCGCCGGCAGTAAGGGCCAGAAACGCGCCAAG
CTGATCAAGCGCCTGCGCGTGATCGACAACTTCATCGCGACCAATGCTCGTCCCGAGTGG
ATGGTGCTGGATGTGATCCCCGTGATCCCCCCCGATCTGCGTCCGATGGTGCAGCTCGAT
GGCGGNCGTTTTGCGACCTCGGATCTCAATGACCTTTACCGCCGTGTGATCAACCGGAAC
AACCGNTTGGCTCGCCTGCAGGAGATCCTTGCCCCTGAAATTATCGTNCGCAACGAGAAG
CGGATGTTGCAGGAGGCCGTCGATGCACTGATCGACAATGGGCGTCGTGGCCGNACCGTG
GTCGGTGCGAATAATCGTCCGCTCAAATCACTGAGCGACATCATTGAAGGTAAGCAGGGT
CGTTTCCGTCAGAACCTGCTTGGTAAGCGGGTTGATTACTCCGGTCGTTCTGTGATCGTG
GTTGGACCGAAGCTGAAGATGCATCAGTGCGGCCTACCCAAGGAGATGGCAATCGAGCTG
TTCCAGCCGTTTGTGATCCATCGCCTGATCCGCCAAAACATCGTCAACAACATCAAGGCA
GCTAAAAAGCTCATCCAGCGTGCGGATGATGAGGTGATGCAGGTGCTGCAGGAAGTGATC
GATGGTCACCCGATCCTGCTCAACCGTGCTCCAACCCTGCACCGTCTCGGNATNCAAGCC
TTTGAACCNAAGCTTGTTGATGGTCGGGCCATCCAGCTCCACCCCTTGGTTTGTCCGGCT
TTCAANGCCGACTTCGACGGTGACCAGATGGCAGTGCACGTGCCCNTGGCGATTGAAGCG
CAGACGGAAGCTCGCATGCTGATGCTGGCGAGCAACAACATCCTTTCGCCTGCTACNGGG
GAGCCGATCATCACTCCTTCCCAAGACATGGTGCTTGGTGCTTACTACCTCACAGCTCTC
CAGCCCGA---TGCCAAGACCGTGGACTTCGGCGATCGCTCCTGCACCTTCTCCGATCTA
GAAGATGTGATCCGTGCTCANGCGGACAATCGNCTCAGCCTGCATCAGTGGGTATGGGTC
CGTTTCAACGGTGAAGTCGACGATGAGGAAGAACTGGATCAACCGATCAAGTCCGAGACT
CTCAGCGATGGAACCCGCCTNGAACAGTGGACCTATCGCCGAGATCGTTTCGATGAGGAC
GGAGCGCTGATCAGTCGCTACATCCTCACAACAGTGGGCCGTGTCGTCATGAATCACACG
ATC---------ATTGATTC--------------GGTGGCAGCCACCTGA----------
--------------
>UW105 | S5.1-XVI
ATGAGCAACAGCAATCTCCGCACTGAAAATCACTTCGATT----ACGTCAAGATCACACT
TGCATCCCCTGACCGGGTGATGGAGTGGGGTCAGCGCACCCTCCCCAATGGACAGG----
---------TGGTGGGAGAGGTCACCAAGCCTGAGACCATCAA--------------TTA
CCGCACGCTGAAGCCCGAGATGGACGGGCTGTTTTGCGAGAAGATCTTCGGTCCCTCAAA
GGATTGGGAGTGCCATTGCGGCAAGTACAAGCG-----GGTGCGTCATCGCGGCATTGTT
TGTGAACGCTGTGGTGTGGAGGTCACGGAGAGCCGGGTGCGACGCCATCGCATGGG----
----------------CTTTATCAAGCTGGCAGCTCCCGTATCCCATGTCTGGTACCTCA
AGGGCATTCCCAGTTACGTGGCGATCCTGCTTGACATGCCACTGCGT-------------
-------------GATGTCGAGCAGATCGTC-----------------TACTTCAACTGC
TACACCGTTCTTGATGCTGGCGATCACAAGGATCTGAAGTACAAGCAGCTGCTCACTGAG
GATGAGTGGCTGGAGATCGAAGACGAGATCTATGCAGAGGATTCCGAGATCGAGAATGAG
CCGGTGGTGGGCATCGGCGCTGAGGCTCTCAAGCAGTTGCTGGAAGACCTCAACCTTCAG
GAGGTGGCCGAGCAGCTGCGTGAGGAGATCGCCGGCAGTAAGGGCCAGAAACGCGCCAAG
TTGATCAAGCGCCTGCGCGTGATCGACAACTTCATCGCGACCAATGCTCGTCCCGAGTGG
ATGGTGCTGGATGTGATCCCCGTGATCCCCCCCGATCTGCGTCCGATGGTGCAGCTCGAT
GGCGGTCGTTTTGCGACCTCGGATCTCAATGACCTTTACCGCCGTGTGATCAACCGGAAC
AACCGGTTGGCTCGCCTGCAGGAGATCCTTGCCCCTGAAATTATCGTCCGCAACGAGAAG
CGGATGTTGCAGGAGGCCGTCGATGCACTGATCGACAATGGGCGTCGTGGCCGCACCGTG
GTCGGTGCGAATAATCGTCCGCTCAAATCACTGAGCGACATCATTGAAGGTAAGCAGGGT
CGTTTCCGTCAGAACCTGCTTGGTAAGCGGGTTGATTACTCCGGTCGTTCTGTGATCGTG
GTTGGACCGAAGCTGAAGATGCATCAGTGCGGCCTACCCAAGGAGATGGCAATCGAGCTG
TTCCAGCCGTTTGTGATCCATCGCCTGATCCGCCAAAACATCGTCAACAACATCAAGGCA
GCTAAAAAGCTCATCCAGCGTGCGGATGATGAGGTGATGCAGGTGCTGCAGGAAGTGATC
GATGGTCACCCGATCCTGCTCAACCGTGCTCCAACCCTGCACCGTCTCGGCATCCAAGCC
TTTGAACCGAAGCTTGTTGATGGTCGGGCCATCCAGCTCCACCCCTTGGTTTGTCCGGCT
TTCAACGCCGACTTCGACGGTGACCAGATGGCAGTGCACGTGCCCTTGGCGATTGAAGCG
CAGACGGAAGCTCGCATGCTGATGCTGGCGAGCAACAACATCCTTTCGCCTGCTACCGGG
GAGCCGATCATCACTCCTTCCCAAGACATGGTGCTTGGTGCTTACTACCTCACAGCTCTC
CAGCCCGA---TGCCAAGACCGTGGACTTCGGCGATCGCTCCTGCACCTTCTCCGATCTA
GAAGATGTGATCCGTGCTCACGCGGACAATCGCCTCAGCCTGCATCAGTGGGTATGGGTC
CGTTTCAACGGTGAAGTCGACGATGAGGAAGAACTGGATCAACCGATCAAGTCCGAGACT
CTCAGCGATGGAACCCGCCTCGAACAGTGGACCTATCGCCGAGATCGTTTCGATGAGGAC
GGAGCGCTGATCAGTCGCTACATCCTCACAACAGTGGGCCGTGTCGTCATGAATCACACG
ATC---------ATTGATTC--------------GGTGGCAGCCACCTGA----------
--------------
>UW140 | S5.1-XVI
ATGAGCAACAGCAATCTCCGCACTGAAAATCACTTCGATT----ACGTCAAGATCACACT
TGCATCCCCTGACCGGGTGATGGAGTGGGGTCAGCGCACCCTCCCCAATGGCCAGG----
---------TGGTGGGAGAGGTCACCAAGCCTGAGACCATCAA--------------TTA
CCGCACGCTTAAGCCCGAGATGGACGGGCTGTTTTGCGAGAAGATCTTCGGTCCCTCAAA
GGATTGGGAGTGCCATTGCGGCAAGTACAAGCG-----GGTGCGTCATCGCGGCATTGTT
TGTGAACGCTGTGGTGTGGAGGTCACGGAGAGCCGGGTGCGACGCCATCGCATGGG----
----------------CTTTATCAAGCTGGCAGCTCCCGTATCCCACGTCTGGTACCTCA
AGGGCATTCCCAGTTACGTGGCGATCCTGCTTGACATGCCACTGCGT-------------
-------------GATGTCGAGCAGATCGTC-----------------TACTTCAACTGC
TACACCGTTCTTGATGCTGGCGATCACAAGGATCTGAAGTACAAGCAGCTGCTCACTGAG
GATGAGTGGCTTGAGATCGAAGACGAGATCTATGCAGAGGATTCCGAGATCGAGAATGAG
CCGGTGGTGGGCATCGGCGCTGAGGCTCTCAAGCAGTTGCTTGAAGACCTCAACCTTCAG
GAGGTGGCCGAGCAGCTGCGTGAGGAGATCGCCGGCAGTAAGGGCCAGAAACGCGCCAAG
CTGATTAAGCGCCTGCGTGTGATCGACAACTTCATCGCGACCAATGCCCGTCCCGAGTGG
ATGGTGCTCGATGTGATCCCCGTGATCCCCCCCGATCTGCGTCCGATGGTGCAGCTCGAT
GGCGGTCGTTTTGCGACCTCGGATCTCAATGACCTTTACCGCCGTGTGATCAACCGGAAC
AACCGGTTGGCACGCCTGCAGGAGATCCTTGCCCCTGAAATTATCGTCCGCAACGAGAAG
CGGATGTTGCAGGAGGCCGTCGATGCACTGATCGACAATGGGCGTCGTGGCCGCACCGTG
GTCGGTGCGAATAATCGTCCGCTCAAATCACTGAGCGACATCATTGAAGGTAAGCAGGGT
CGTTTCCGTCAGAACCTGCTTGGTAAGCGGGTTGATTACTCCGGTCGTTCTGTGATCGTG
GTTGGACCGAAGCTGAAGATGCATCAGTGCGGCTTACCCAAGGAGATGGCGATCGAGCTG
TTTCAGCCGTTTGTGATCCATCGCCTGATCCGCCAAAACATCGTCAACAACATCAAGGCA
GCTAAAAAGCTCATCCAGCGTGCGGATGATGAGGTGATGCAGGTGCTGCAGGAAGTGATC
GATGGTCACCCGATCCTGCTCAACCGTGCTCCAACCCTGCACCGTCTCGGGATTCAAGCC
TTTGAACCCAAGCTTGTTGATGGTCGGGCCATCCAGCTCCACCCGTTGGTTTGTCCGGCT
TTCAACGCCGACTTCGACGGTGACCAGATGGCAGTGCACGTGCCCTTGGCAATTGAAGCG
CAGACCGAAGCTCGCATGCTGATGCTGGCCAGCAACAACATCCTTTCGCCTGCTACTGGG
GAGCCGATCATCACTCCTTCCCAAGACATGGTGCTTGGTGCTTACTACCTCACAGCTCTC
CAGCCCGA---TGCCAAGACCGTGGACTTCGGCGATCGCTCCTCCACCTTCTCCGATCTA
GAAGATGTGATCCGTGCTCACGCGGACAATCGCCTCAGCCTGCATCAGTGGGTATGGGTC
CGTTTCAACGGTGAAGTCGACGATGAGGAAGAACTGGATCAACCGATCAAGTCCGAGACT
CTCAGCGATGGAACCCGCCTTGAACAGTGGACCTATCGCCGAGATCGTTTCGATGAGGAC
GGAGCGCTGATCAGTCGCTACATCCTTACGACAGTGGGCCGTGTCGTCATGAATCACACG
ATC---------ATTGATTC--------------GGTGGCAGCCACCTGA----------
--------------
>CC9616 | S5.1-XX
ATGACCAACAGCAACCTCCGCACCGAAAACCACTTCGACT----ACGTCAAGATCACCCT
CGCTTCACCGGAGCGGGTGATGGAGTGGGGTCAGCGCACCCTGCCCAACGGCCAGG----
---------TTGTGGGTGAGGTCACCAAACCGGAGACCATCAA--------------CTA
CCGCACCCTCAAGCCCGAAATGGACGGGCTGTTCTGCGAGAAGATTTTTGGTCCCTCCAA
GGACTGGGAGTGCCACTGCGGCAAATACAAGCG-----AGTGCGTCACCGTGGCATCGTC
TGCGAGCGTTGCGGCGTTGAGGTCACCGAGAGCCGCGTTCGCCGTCACCGCATGGG----
----------------CTTCATCAAGCTGGCGGCTCCGGTCTCCCATGTCTGGTACCTGA
AAGGGATTCCGAGCTATGTGGCGATCCTGTTGGATATGCCGCTGCGG-------------
-------------GATGTTGAGCAGATCGTT-----------------TACTTCAACTGC
TATGTGGTGCTCGATCCCGGCGACCACAAAGACCTCAAGTACAAGCAGTTGCTGACTGAG
GACGAATGGCTGGAAATTGAGGACGAGATCTACGCCGAGGAGTCGGAGATCGAGAACGAG
CCTGTGGTGGGCATCGGTGCCGAGGCTCTCAAGCAGCTGCTCGAGGACCTCACCCTGAAT
GAAGTTGCCGAGCAACTCCGCGAAGAGATCAACGGCAGCAAAGGTCAGAAGCGGGCGAAG
CTGATCAAGCGCCTGCGAGTGATCGACAACTTCATCGCGACCGATGCCCGTCCTGAGTGG
ATGGTGCTGGATGTGATCCCGGTGATCCCCCCTGACCTCCGTCCGATGGTTCAGCTCGAT
GGGGGCCGCTTTGCCACCAGTGATCTGAACGACCTGTATCGCCGGGTGATCAACCGCAAC
AACCGCCTGGCGCGGCTTCAGGAGATCCTGGCCCCCGAGATCATCGTCCGCAATGAGAAG
CGGATGCTCCAGGAGGCTGTCGATGCCCTCATCGATAACGGTCGCCGTGGCCGCACCGTG
GTTGGTGCCAACAACCGGCCGCTCAAGTCATTGAGCGACATCATCGAAGGAAAACAGGGC
CGTTTCCGCCAGAACCTTCTCGGTAAGAGGGTCGACTACTCCGGTCGCTCCGTGATCGTT
GTGGGTCCCAAGCTGAAGATGCACCAGTGCGGTCTGCCCAAGGAAATGGCGATCGAGCTG
TTCCAGCCCTTTGTGATCCATCGCCTGATCCGTCAAAACATCGTCAACAACATCAAGGCG
GCGAAAAAGCTGATCCAGCGTGCCGACGATGAGGTGATGCAGGTGCTGCAGGAGGTGATT
GATGGTCACCCGATCATGCTCAACCGCGCTCCGACCCTTCACCGTCTCGGCATTCAGGCC
TTCGAGCCGAAGCTGGTGGATGGACGGGCCATTCAGCTGCATCCCCTGGTCTGTCCAGCC
TTCAACGCTGACTTCGACGGGGACCAGATGGCCGTCCACGTTCCCCTGGCGATCGAGGCT
CAGACCGAGGCTCGAATGCTGATGCTTGCAAGCAACAACATCCTGTCGCCGGCCACGGGC
CAGCCCATCGTGACGCCCTCCCAGGACATGGTTCTGGGCTCTTACTACCTGACCGCCATC
AAGCCGCA---GTTAGACAAACCGGAATTTGGAGACCGCAGTCGCACCTTCGCCAGCCTG
GACGATGTGATCCACGCCTTTGATGACCAGCGAATCGATCTGCATGCCTGGGTCTGGGTT
CGCTTCAACGGAGACGTCGAGGATGACGACGAGCTCGATCAGCCCCTCAAGACGGAAGAC
CTCGGGGATGGAACACGGACTGAGCAGTGGACCCTGCGTCGTGATCGATTCGACGAAGAC
GGTGCCCTGATCAGCCGTTATCTGCTCACCACCGTTGGCCGTGTGGTGATGAATCACACC
ATC---------ATCGAAGC--------------GGTGGCCGCCGCCTGA----------
--------------
>KORDI-100 | S5.1-UC-A
ATGACCAACAGCAACCTCCGCACCGAGAACCACTTCGATT----ACGTCAAGATCACCCT
GGCCTCACCGGAGCGAGTGATGGAGTGGGGTCAGCGCACCCTGCCCAATGGCCAGG----
---------TTGTGGGTGAGGTCACCAAACCGGAGACCATCAA--------------CTA
CCGCACCCTCAAGCCCGAGATGGATGGGCTGTTTTGCGAGAAAATTTTCGGTCCCTCCAA
GGACTGGGAGTGCCATTGCGGCAAGTACAAGCG-----TGTGCGGCACCGCGGCATCGTT
TGCGAGCGTTGCGGCGTTGAGGTCACAGAAAGCCGTGTGCGCCGTCACCGCATGGG----
----------------CTTCATCAAGCTGGCTGCTCCGGTCTCCCACGTCTGGTACCTGA
AGGGCATCCCCAGCTACGTGGCGATCCTGCTGGACATGCCGTTGCGG-------------
-------------GATGTGGAGCAGATCGTC-----------------TACTTCAACTGC
TATGTGGTGCTCGATCCCGGCGACCACAAGGACCTCAAGTACAAGCAACTGCTCACTGAG
GATGAATGGCTGGAGATTGAGGATGAGATCTACGCCGAGGAGTCGGAGATCGAGAACGAG
CCCGTGGTGGGCATCGGTGCTGAGGCTCTGAAGCAACTTCTCGAGGACCTCACGCTCAAT
GAGGTGGCCGAGCAACTGCGGGAAGAGATCAACGGCAGCAAAGGTCAGAAGCGAGCGAAG
CTGATCAAGCGTCTGCGGGTGATCGACAACTTCATCGCGACCGATGCCCGCCCTGAGTGG
ATGGTGCTGGATGTGATCCCGGTGATCCCCCCTGACCTCCGGCCGATGGTTCAGCTCGAC
GGCGGTCGCTTCGCCACCAGCGATCTCAATGATCTGTATCGCCGGGTCATCAACCGCAAC
AACCGCCTGGCGCGGCTTCAGGAGATCCTCGCCCCCGAAATCATCGTCCGCAACGAGAAG
CGGATGCTCCAGGAGGCTGTCGATGCCCTGATCGACAACGGTCGCCGTGGTCGCACAGTG
GTCGGTGCCAACAACCGTCCGCTCAAGTCACTGAGCGACATCATTGAAGGGAAACAGGGT
CGCTTCCGCCAGAACCTTCTCGGCAAGCGGGTCGACTACTCCGGTCGTTCCGTGATCGTG
GTGGGTCCCAAGCTGAAGATGCATCAGTGCGGTCTGCCCAAGGAAATGGCGATCGAGCTG
TTCCAGCCGTTCGTGATTCATCGCCTGATCCGTCAGAACATCGTTAACAACATCAAGGCG
GCCAAGAAGCTGATCCAGCGCGCCGACGATGAGGTGATGCAGGTGCTGCAGGAGGTGATC
GATGGTCACCCGATCATGCTCAACCGTGCTCCGACCCTTCACCGGCTTGGCATTCAGGCC
TTCGAGCCGAAATTGGTTGATGGTCGCGCCATTCAGCTGCATCCCCTGGTCTGTCCTGCA
TTCAACGCCGACTTCGACGGTGACCAGATGGCCGTACACGTTCCCCTGGCGATCGAAGCC
CAGACCGAGGCCCGGATGTTGATGCTCGCCAGCAACAACATTCTTTCGCCTGCCACCGGC
CAGCCCATCGTCACGCCCTCCCAGGACATGGTGCTGGGTTCCTATTACCTGACGGCCCTC
AAACCGCA---CCTGGACCAGCCGGACTTTGGGGATCGCAGCCGCACGTTCGCCAGCCTG
GACGATGTGATCCATGCCTTTGAAGATCAGCGAATCGATCTGCATGCATGGGTCTGGGTG
CGTTTCAACGGAGAGGTTGACGACGACGACGAGCTGGATCAGCCGCTCAAGACGGAAGAC
CTCGGAGATGGAACACGGATTGAGCAGTGGACCCTCCGTCGTGATCGATTCGACGAGGAC
GGTGCCCTGATCAGCCGTTATCTGCTCACCACTGTTGGCCGTGTGGTGATGAATCACACC
ATC---------ATCGAAGC--------------GGTGGCCGCCGCCTGA----------
--------------
>Ace-Pa | S5.2-others
ATGACCAACAGCAACTCCCGCATCGAGAACCACTTCGACT----ACGTCAAGATCACGCT
CGCTTCTCCCGAGCGGATCCGGCAGTGGGGGCAACGCACGCTTCCCAATGGCCAAG----
---------TGGTGGGCGAAGTCACCAAGCCCGAAACGATCAA--------------CTA
CCGCACCCTCAAGCCCGAGATGGACGGGCTGTTCTGCGAGAAGATCTTCGGACCTTCCAA
AGACTGGGAATGCCATTGCGGCAAGTACAAGCG-----GGTGCGGCACCGGGGGATTGTC
TGCGAGCGCTGCGGCGTTGAGGTCACCGAAAGCCGGGTGCGCCGGCACCGCATGGG----
----------------ATTCATCAAGCTGGCGGCTCCGGTGTCCCATGTCTGGTATCTCA
AGGGGATCCCCAGCTATGTGGCGATCCTGCTGGACATGCCGCTGCGG-------------
-------------GATGTGGAGCAGATCGTT-----------------TACTTCAACTGC
TATGTGGTGCTTGATAAGGGCGATCACAAGGATCTCACCTACAAGCAGCTGCTCACCGAA
GATGAATGGCTGGAGATCGAGGATCAGATCTACGCCGAAGATTCTGAGATTGAGAATGAG
CCGGTGGTCGGCATCGGCGCCGAAGCCCTCAAAAGCCTGCTTGAGGATCTCAATCTTGCA
GAAATCGCCGAGCAGCTACGCGAAGACATCGCCGGCAGCAAAGGCCAAAAACGCGCCAAG
TTGATCAAGCGCCTGCGCGTGATCGACAACTTCATCGCCACCGATGCCCGCCCCGAGTGG
ATGGTGCTCGATGCGATCCCGGTGATCCCACCGGATCTGCGGCCAATGGTGCAGCTTGAT
GGTGGCCGCTTCGCCACCAGCGACCTCAACGACCTTTATCGGCGGGTGATCAACCGCAAC
AACCGTCTGGCCCGGCTGCAGGAAATCCTCGCCCCTGAAATCATCGTCCGCAACGAAAAG
CGGATGTTGCAGGAGGCTGTTGATGCCCTGATCGACAACGGCCGCCGCGGACGCACCGTG
GTGGGGGCCAACAACCGGCCGCTCAAATCACTCAGCGACATCATTGAGGGCAAACAGGGC
CGCTTCCGTCAGAACCTGCTCGGCAAACGGGTTGATTACTCCGGCCGCTCGGTGATCGTG
GTGGGCCCCAAGCTCAAGATGCACCAGTGCGGACTGCCCAAGGAGATGGCGATCGAGCTG
TTCCAGCCCTTCGTGATCCATCGCCTGATCCGGCAGAACATCGTCAACAACATCAAGGCC
GCCAAAAAGCTGATTCAGCGCGCCGATGATGAGGTGATGCAGGTGCTTCAGGAGGTGATC
GAAGGTCACCCGATCCTGCTCAACCGGGCTCCCACCCTGCACCGTCTCGGCATCCAGGCC
TTCGAGCCCAAGCTTGTCGATGGTCGGGCCATCCAGCTGCACCCCCTGGTTTGCCCGGCC
TTCAACGCCGACTTCGACGGTGACCAGATGGCCGTTCACGTGCCCCTGGCCATCGAGGCT
CAAACGGAAGCCCGCATGTTGATGCTGGCCAGCAACAACATCCTTTCACCGGCCACCGGT
GAGCCGATCATCACCCCGTCCCAGGACATGGTGCTGGGTATCTACTACCTCACAGCCGTG
GATCGCAA---GGAGTCCAAGCCTGACTTCGGTGACCGCAGCCGCACCTTCTCGGCCCTG
CCCGACGTGCTCAATGCCTTCGATGAACGCCACCTCAAGATCCACGAATGGGTGTGGGTG
CGCTTCAGCGGTGAGCTTGACGACGACGACGAAGGCGAAACCCCGATCAAGGAGGAAACC
CTCAGCGACGGCACTCGCATCGAGCAGTGGAAGTACCGCCGTGATCGCCTTGATGAAGAT
GGTGCCCTGATCAGTCGCTACATCCTCACCACAGTGGGCCGGGTGGTGATGAACACCACA
ATC---------ATCAGTTC--------------TGTCGGCGTCGTCTGA----------
--------------
>SynAce01 | S5.2-others
ATGACCAACAGCAACTCCCGCATCGAGAACCACTTCGACT----ACGTCAAGATCACGCT
CGCTTCTCCCGAGCGGATCCGGCAGTGGGGGCAACGCACGCTTCCCAATGGCCAAG----
---------TGGTGGGCGAAGTCACCAAGCCCGAAACGATCAA--------------CTA
CCGCACCCTCAAGCCCGAGATGGACGGGCTGTTCTGCGAGAAGATCTTCGGACCTTCCAA
AGACTGGGAATGCCATTGCGGCAAGTACAAGCG-----GGTGCGGCACCGGGGGATTGTC
TGCGAGCGCTGCGGCGTTGAGGTCACCGAAAGCCGGGTGCGCCGGCACCGCATGGG----
----------------ATTCATCAAGCTGGCGGCTCCGGTGTCCCATGTCTGGTATCTCA
AGGGGATCCCCAGCTATGTGGCGATCCTGCTGGACATGCCGCTGCGG-------------
-------------GATGTGGAGCAGATCGTT-----------------TACTTCAACTGC
TATGTGGTGCTTGATAAGGGCGATCACAAGGATCTCACCTACAAGCAGCTGCTCACCGAA
GATGAATGGCTGGAGATCGAGGATCAGATCTACGCCGAAGATTCTGAGATTGAGAATGAG
CCGGTGGTCGGCATCGGCGCCGAAGCCCTCAAAAGCCTGCTTGAGGATCTCAATCTTGCA
GAAATCGCCGAGCAGCTACGCGAAGACATCGCCGGCAGCAAAGGCCAAAAACGCGCCAAG
TTGATCAAGCGCCTGCGCGTGATCGACAACTTCATCGCCACCGATGCCCGCCCCGAGTGG
ATGGTGCTCGATGCGATCCCGGTGATCCCACCGGATCTGCGGCCAATGGTGCAGCTTGAT
GGTGGCCGCTTCGCCACCAGCGACCTCAACGACCTTTATCGGCGGGTGATCAACCGCAAC
AACCGTCTGGCCCGGCTGCAGGAAATCCTCGCCCCTGAAATCATCGTCCGCAACGAAAAG
CGGATGTTGCAGGAGGCTGTTGATGCCCTGATCGACAACGGCCGCCGCGGACGCACCGTG
GTGGGGGCCAACAACCGGCCGCTCAAATCACTCAGCGACATCATTGAGGGCAAACAGGGC
CGCTTCCGTCAGAACCTGCTCGGCAAACGGGTTGATTACTCCGGCCGCTCGGTGATCGTG
GTGGGCCCCAAGCTCAAGATGCACCAGTGCGGACTGCCCAAGGAGATGGCGATCGAGCTG
TTCCAGCCCTTCGTGATCCATCGCCTGATCCGGCAGAACATCGTCAACAACATCAAGGCC
GCCAAAAAGCTGATTCAGCGCGCCGATGATGAGGTGATGCAGGTGCTTCAGGAGGTGATC
GAAGGTCACCCGATCCTGCTCAACCGGGCTCCCACCCTGCACCGTCTCGGCATCCAGGCC
TTCGAGCCCAAGCTTGTCGATGGTCGGGCCATCCAGCTGCACCCCCTGGTTTGCCCGGCC
TTCAACGCCGACTTCGACGGTGACCAGATGGCCGTTCACGTGCCCCTGGCCATCGAGGCT
CAAACGGAAGCCCGCATGTTGATGCTGGCCAGCAACAACATCCTTTCACCGGCCACCGGT
GAGCCGATCATCACCCCGTCCCAGGACATGGTGCTGGGTATCTACTACCTCACAGCCGTG
GATCGCAA---GGAGTCCAAGCCTGACTTCGGTGACCGCAGCCGCACCTTCTCGGCCCTG
CCCGACGTGCTCAATGCCTTCGATGAACGCCACCTCAAGATCCACGAATGGGTGTGGGTG
CGCTTCAGCGGTGAGCTTGACGACGACGACGAAGGCGAAACCCCGATCAAGGAGGAAACC
CTCAGCGACGGCACTCGCATCGAGCAGTGGAAGTACCGCCGTGATCGCCTTGATGAAGAT
GGTGCCCTGATCAGTCGCTACATCCTCACCACAGTGGGCCGGGTGGTGATGAACACCACA
ATC---------ATCAGTTC--------------TGTCGGCGTCGTCTGA----------
--------------
>BMK-MC-1 | S5.1-V
ATGACCAACAGCAATCTCCGCACCGAAAACCACTTCGACT----ACGTCAAGATCACCCT
TGCATCACCTGACCGGGTGATGGAGTGGGGGCAACGCACCCTTCCCAACGGCCAGG----
---------TGGTGGGTGAGGTCACCAAGCCCGAAACGATCAA--------------TTA
CCGCACCCTGAAGCCGGAGATGGACGGCTTGTTCTGCGAAAAAATCTTCGGGCCATCCAA
AGATTGGGAGTGTCACTGCGGCAAATACAAACG-----TGTTCGCCACCGCGGCATCGTT
TGTGAACGTTGTGGTGTGGAGGTGACCGAGAGCCGCGTGCGTCGTCACCGCATGGG----
----------------CTTCATCAAGCTCGCGGCCCCCGTCTCCCATGTCTGGTACCTCA
AGGGCATCCCCAGCTATGTGGCCATTCTGCTGGACATGCCCCTGCGG-------------
-------------GACGTTGAGCAGATCGTT-----------------TATTTCAACTGC
TATGTGGTGCTGGATCCCGGTGACCACAAGGACCTGAAATACAAGCAGCTTCTCACCGAA
GATGAGTGGCTGGAAATCGAAGATGAGATCTACGCCGAAGATTCAGAGATTGAAAATGAG
CCCGTTGTGGGCATTGGCGCCGAGGCTCTCAAGCAGTTGCTTGAAGATCTCACCCTCGAC
GAGGTGGCCGAGCAGCTGCGCGAGGAGATCGCCGGCAGCAAGGGGCAGAAGCGGGCGAAG
TTGATCAAGCGTCTGCGCGTGATCGACAACTTCATCGCCACCAACGCTCGTCCGGAGTGG
ATGGTGTTGGACGTGATTCCGGTGATTCCACCCGATCTGCGCCCGATGGTGCAGCTCGAC
GGTGGTCGTTTCGCAACCTCCGATCTGAATGATCTTTATCGCAGGGTCATCAACCGCAAC
AACCGTCTGGCCAGGCTCCAGGAAATCCTGGCTCCAGAAATCATCGTCCGCAACGAGAAG
CGGATGCTGCAGGAGGCTGTTGACGCTCTGATCGACAACGGTCGCCGTGGTCGCACGGTG
GTTGGTGCCAACAATCGCCCTCTGAAGTCCCTCAGCGACATCATCGAAGGCAAGCAAGGT
CGTTTCCGGCAGAACCTGCTCGGCAAGCGTGTCGATTACTCCGGCCGATCCGTGATTGTG
GTTGGTCCCAAGTTGAAGATGCACCAGTGCGGTCTTCCCAAGGAGATGGCGATCGAGCTC
TTCCAGCCGTTCGTGATCCATCGTTTGATCCGTCAGAACATCGTCAACAACATCAAGGCA
GCCAAGAAGCTCATTCAGCGTGCTGACGATGAAGTGATGCAGGTGCTGCAGGAAGTGATC
GACGGGCACCCGATCATGCTCAACCGCGCGCCCACGCTCCACCGTCTCGGTATCCAGGCC
TTCGAACCCAAGCTGGTCGACGGTCGCGCCATTCAGCTTCATCCCCTGGTCTGCCCAGCT
TTCAACGCTGACTTCGACGGCGACCAGATGGCTGTGCACGTGCCCCTGGCCATCGAAGCC
CAGACCGAGGCACGCATGTTGATGCTGGCCAGCAACAACATCCTCTCTCCTGCGACCGGC
GAACCGATCATCACGCCTTCTCAGGACATGGTTCTGGGCGCCTACTACCTCACCGCCCTG
CAGCCCGA---CGTTCAACCGGTTGATTTTGGCGATCGTTCCCGCACCTTCTCAGATCTT
GAGGATGTGATTCACGCGTTCGAGGACAAGCGCCTCGGTCTGCACGACTGGGTGTGGGTG
CGCTTCAACGGTGAGGTTGAAGACGACGATGAACGTGAAGAACCCGTGAGCAGTGAAACG
CTCTCCGATGGCACCCGGTTTGAGCAGTGGACGTACCGCAGAGACCGCTTTGATGACGAT
GGCGCGCTGATCAGCCGTTACATCCTCACCACCGTGGGCCGCGTGGTGATGAATCACACG
ATC---------ATCGACGC--------------GGTGGCAGCCACCTGA----------
--------------
>WH7803 | S5.1-V
ATGACCAACAGCAATCTCCGCACCGAAAACCACTTCGACT----ACGTCAAGATCACCCT
TGCATCACCTGACCGGGTGATGGAGTGGGGGCAACGCACCCTTCCCAACGGCCAGG----
---------TGGTGGGTGAGGTCACCAAGCCCGAAACGATCAA--------------TTA
CCGCACCCTGAAGCCGGAGATGGACGGCTTGTTCTGCGAAAAAATCTTCGGGCCATCCAA
AGATTGGGAGTGTCACTGCGGCAAATACAAACG-----TGTTCGCCACCGCGGCATCGTT
TGTGAACGTTGTGGTGTGGAGGTGACCGAGAGCCGCGTGCGTCGTCACCGCATGGG----
----------------CTTCATCAAGCTCGCGGCCCCCGTGTCCCACGTCTGGTACCTCA
AGGGCATCCCCAGCTATGTGGCCATCCTGCTGGATATGCCCCTGCGG-------------
-------------GACGTTGAGCAGATCGTT-----------------TATTTCAACTGC
TATGTGGTGCTGGATCCCGGTGACCACAAGGACCTGAAATACAAGCAGCTTCTCACCGAA
GATGAGTGGCTGGAAATCGAAGATGAGATCTACGCCGAAGATTCAGAGATTGAAAATGAG
CCCGTTGTGGGCATCGGCGCCGAGGCTCTCAAGCAGTTGCTTGAAGATCTCACCCTCGAC
GAGGTGGCCGAGCAGCTGCGCGAGGAGATCGCCGGCAGCAAGGGACAGAAGCGGGCGAAG
TTGATCAAGCGTCTGCGCGTGATCGACAACTTCATCGCCACCAACGCCCGTCCGGAGTGG
ATGGTGTTGGACGTGATTCCGGTGATTCCACCCGATCTGCGCCCGATGGTGCAGCTCGAC
GGTGGTCGTTTCGCAACCTCCGATCTGAATGATCTTTATCGCAGGGTCATCAACCGCAAC
AACCGTCTGGCCAGGCTCCAGGAAATCCTGGCTCCAGAAATCATCGTCCGCAACGAGAAG
CGGATGCTGCAGGAGGCTGTTGACGCTCTGATCGACAACGGTCGCCGTGGTCGCACGGTG
GTTGGTGCCAACAATCGCCCTCTGAAGTCCCTCAGCGACATCATCGAAGGCAAGCAAGGT
CGTTTCCGGCAGAACCTGCTCGGCAAGCGTGTCGATTACTCCGGCCGATCCGTGATTGTG
GTCGGTCCCAAGTTGAAGATGCACCAGTGCGGTCTTCCCAAGGAGATGGCGATCGAGCTC
TTCCAGCCGTTCGTGATCCATCGTTTGATCCGTCAGAACATCGTCAACAACATCAAGGCA
GCCAAGAAGCTCATTCAGCGTGCTGACGATGAAGTGATGCAGGTGCTGCAGGAAGTGATC
GACGGGCACCCGATCATGCTCAACCGCGCGCCCACGCTCCACCGGCTCGGTATCCAGGCC
TTCGAACCCAAGCTGGTCGACGGTCGCGCCATTCAGCTTCATCCCCTGGTCTGCCCAGCT
TTCAACGCTGACTTCGACGGCGACCAGATGGCTGTGCACGTGCCCCTGGCCATCGAAGCC
CAGACCGAGGCACGCATGTTGATGCTGGCCAGCAACAACATCCTCTCTCCTGCGACCGGC
GAACCGATCATCACGCCTTCTCAGGACATGGTTCTGGGCGCCTACTACCTCACCGCCCTG
CAGCCCGA---CGTTCAACCGGTTGATTTTGGCGATCGTTCCCGCACCTTCTCAGATCTT
GAGGATGTGATTCACGCGTTCGAGGACAAGCGCCTCGGTCTGCACGACTGGGTGTGGGTG
CGCTTCAACGGTGAGGTTGAAGACGACGATGAGCGTGAAGAACCCGTGAGCAGTGAAACG
CTCTCCGATGGCACCCGGTTTGAGCAGTGGACGTACCGCAGAGACCGCTTTGATGACGAT
GGCGCGCTGATCAGCCGTTACATCCTCACCACCGTGGGCCGCGTGGTGATGAATCACACG
ATC---------ATCGACGC--------------GGTGGCAGCCACCTGA----------
--------------
>MEDNS5 | S5.1-V
ATGACCAACAGCAATCTCCGCACCGAAAACCACTTCGACT----ACGTCAAGATCACGCT
TGCTTCACCTGACCGGGTGATGGAGTGGGGGCAACGCACCCTTCCTAATGGTCAGG----
---------TGGTGGGTGAGGTCACCAAGCCCGAAACCATTAA--------------CTA
CCGCACACTCAAGCCGGAGATGGACGGCTTGTTTTGCGAAAAAATCTTCGGGCCTTCCAA
AGATTGGGAGTGTCACTGCGGCAAATACAAACG-----TGTCCGTCACCGCGGCATCGTT
TGTGAACGTTGTGGTGTGGAAGTCACCGAGAGCAGGGTGCGTCGTCACCGCATGGG----
----------------CTTTATCAAGCTCGCTGCTCCTGTGTCCCACGTCTGGTACCTCA
AAGGCATTCCCAGCTATGTGGCCATCCTGCTGGATATGCCGCTGCGG-------------
-------------GATGTTGAGCAGATCGTT-----------------TACTTCAACTGC
TATGTGGTGCTGGATCCCGGTGATCACAAGGACCTGAAGTACAAGCAGCTCCTCACGGAA
GATGAGTGGCTGGAAATCGAAGATGAGATCTACGCCGAAGATTCAGAGATTGAAAACGAG
CCTGTTGTTGGCATCGGCGCCGAGGCTCTCAAGCAGCTTCTCGAAGATCTCACTCTTAAT
GAAGTGGCAGAGCAGCTGCGCGAGGAGATCGCCGGCAGCAAGGGGCAGAAGCGGGCGAAG
TTGATCAAGCGCCTGCGCGTGATTGACAACTTTGTGGCCACCAATGCCCGTCCGGAATGG
ATGGTGCTGGATGTGATTCCGGTGATTCCGCCCGATCTGCGTCCGATGGTGCAGCTCGAC
GGTGGCCGCTTCGCCACCTCCGACCTGAATGACCTGTATCGCAGGGTCATCAACCGCAAC
AACCGTCTGGCCCGCCTTCAGGAAATCCTGGCCCCTGAAATCATTGTCCGCAACGAGAAG
CGGATGCTGCAGGAGGCTGTTGATGCACTGATCGACAACGGCCGCCGCGGTCGCACTGTG
GTCGGTGCCAACAATCGACCTCTGAAGTCCCTCAGTGACATCATCGAGGGCAAGCAGGGG
CGCTTCCGTCAGAACCTCCTCGGCAAGCGTGTCGACTACTCAGGTCGATCCGTGATTGTG
GTTGGTCCCAAGCTGAAAATGCACCAGTGCGGTCTTCCCAAGGAGATGGCGATCGAGCTC
TTCCAGCCGTTTGTGATCCATCGCTTGATCCGTCAAAATATCGTCAACAACATCAAGGCG
GCCAAGAAGCTCATTCAGCGCGCTGACGATGAAGTGATGCAGGTGCTGCAGGAAGTGATC
GACGGTCACCCGATCATGCTCAACCGTGCGCCCACGCTCCACCGTCTGGGCATCCAGGCC
TTCGAGCCCAAGCTGGTCGACGGTCGTGCTATTCAACTTCACCCCCTGGTCTGCCCGGCC
TTCAACGCCGACTTCGACGGAGACCAGATGGCTGTGCACGTGCCCCTGGCCATCGAAGCT
CAGACCGAGGCACGCATGTTGATGCTGGCTAGCAACAACATCCTGTCTCCTGCGACTGGC
GAACCGATCATTACGCCCTCCCAGGACATGGTTCTTGGCGCCTATTACCTAACGGCTCTG
CAGCCCGA---CATCCAACCGGTTGAGTTCGGTGATCGTTCACGCACCTACTCGGATCTT
GAGGATGTGATTCATGCTTTCGAAGACAAGCGCCTCGGTCTGCATGACTGGGTCTGGGTG
CGCTTCAACGGTGAAGTTGAAGATGACGATGAGCGTGAAGAACCTCTGAGCAGTGAAACG
CTCGCGGACGGCACCCGGTTCGAGCAGTGGACTTACCGCAGAGACCGCTTTGATGAAGAT
GGAGCGCTGATCAGCCGTTACATCCTCACCACCGTGGGCCGCGTGGTGATGAATCACACG
ATC---------ATCGACGC--------------GGTGGCAGCCACCTGA----------
--------------
>PROS-7-1 | S5.1-V
ATGACAAACAGCAATCTCCGCACCGAAAACCACTTCGACT----ACGTCAAGATCACGCT
TGCTTCCCCTGACCGGGTGATGGAGTGGGGGCAACGCACCCTTCCCAATGGTCAGG----
---------TGGTGGGTGAGGTCACCAAGCCCGAAACCATTAA--------------CTA
CCGCACACTCAAGCCGGAGATGGACGGCTTGTTTTGCGAAAAAATCTTCGGACCTTCCAA
AGACTGGGAGTGTCACTGCGGCAAATACAAACG-----TGTCCGTCACCGCGGCATCGTT
TGTGAACGTTGCGGTGTCGAGGTAACCGAGAGCAGGGTGCGTCGTCACCGCATGGG----
----------------CTTCATCAAGCTCGCTGCTCCTGTGTCCCACGTTTGGTATCTCA
AAGGCATTCCCAGCTATGTGGCCATCCTGCTGGATATGCCGCTGCGG-------------
-------------GATGTTGAGCAGATCGTT-----------------TACTTCAACTGC
TATGTGGTGCTGGATCCCGGTGACCACAAAGACCTGAAGTACAAGCAGCTCCTCACGGAA
GATGAGTGGCTGGAAATCGAAGATGAGATCTACGCCGAAGATTCAGAGATTGAAAATGAG
CCCGTTGTGGGCATCGGCGCCGAGGCTCTCAAGCAGCTACTGGAAGATCTAACCCTTGAT
GAGGTAGCCGAGCAGCTGCGCGAGGAGATCGCCGGCAGCAAGGGGCAGAAGCGGGCGAAG
TTGATCAAGCGCCTGCGCGTGATTGATAACTTCGTGGCCACCAACGCCCGGCCGGAATGG
ATGGTGCTGGACGTGATTCCGGTGATTCCGCCCGATCTGCGTCCGATGGTGCAGCTCGAC
GGGGGCCGTTTCGCCACCTCCGACCTGAATGACCTCTACCGCCGGGTCATCAACCGCAAC
AACCGTCTGGCCCGCCTCCAGGAAATCCTGGCCCCTGAAATCATTGTCCGCAACGAGAAG
CGGATGCTGCAGGAGGCTGTTGATGCACTGATCGACAACGGCCGCCGCGGTCGCACTGTG
GTCGGTGCCAACAATCGACCTTTGAAGTCCCTCAGCGACATCATCGAGGGCAAGCAAGGG
CGCTTCCGTCAGAACCTCCTCGGCAAGCGTGTCGACTATTCAGGTCGATCCGTGATTGTG
GTTGGTCCCAAGCTGAAGATGCATCAGTGCGGTCTTCCCAAGGAGATGGCGATCGAGCTC
TTCCAGCCGTTCGTGATCCATCGCTTGATCCGTCAGAACATCGTCAACAACATCAAGGCT
GCGAAAAAGCTCATTCAGCGCGCCGATGATGAAGTAATGCAGGTGCTGCAGGAAGTGATC
GACGGGCACCCGATCATGCTCAACCGTGCGCCCACGCTTCACCGTCTGGGCATCCAGGCC
TTCGAGCCCAAGCTGGTCGACGGTCGTGCCATTCAGCTCCACCCCCTGGTCTGCCCGGCC
TTCAACGCCGACTTCGACGGAGACCAGATGGCTGTGCACGTGCCCCTGGCGATTGAAGCG
CAGACCGAGGCACGCATGTTGATGCTGGCCAGCAACAACATTCTGTCTCCAGCGACTGGC
GAACCGATCATCACCCCCTCCCAGGACATGGTTCTCGGCGCTTACTACCTCACGGCTCTG
CAGCCCGA---TATCCAGACGGTTGAGTTCGGTGATCGTTCACGTACGTACTCAGATCTT
GAGGATGTGATTCATGCTTTCGAAGACAAGCGCCTCGGTCTGCATGACTGGGTTTGGGTG
CGCTTCAACGGTGAAGTTGAAGATGACGACGAGCGTGAAGAGCCTGTGAGCAGTGAAACG
CTCGCGGACGGTACCCGTTTCGAGCAGTGGACTTATCGCAGAGACCGCTTTGATGAGGAT
GGAGCGCTGATCAGCCGTTACATCCTCACAACCGTGGGCCGCGTGGTGATGAATCACACG
ATC---------ATCGACGC--------------GGTGGCAGCCACCTGA----------
--------------
>SCS03 | S5.1-VI
ATGACCAACAGCAATCTCCGAACCGAAAACCACTTCGACT----ACGTCAAGATCACTTT
GGCCTCTCCTGACCGGGTCATGGAGTGGGGGCAACGCACCTTGCCCAACGGGCAGG----
---------TGGTGGGTGAGGTCACCAAGCCCGAAACCATCAA--------------TTA
CCGCACGCTCAAGCCGGAGATGGACGGCTTGTTCTGCGAAAAAATCTTCGGGCCCTCTAA
AGATTGGGAGTGTCACTGCGGCAAATACAAGCG-----TGTCCGCCACCGCGGCATCGTT
TGTGAGCGTTGTGGTGTGGAAGTCACAGAGAGCAGGGTGCGTCGCCACCGCATGGG----
----------------TTTCATCAAGCTCGCTGCTCCCGTGTCCCACGTTTGGTACCTGA
AAGGCATACCCAGCTACGTGGCCATCCTTCTGGACATGCCCCTGCGG-------------
-------------GACGTTGAGCAGATTGTT-----------------TATTTCAACTGC
TATGTGGTGCTGGATCCCGGCGATCACAAGGATCTGAAGTACAAGCAGCTCCTCACTGAA
GATGAGTGGCTGGAAATTGAGGATGAGATCTACGCAGAAGACTCAGAGATTGAAAATGAG
CCTGTTGTGGGTATCGGCGCCGAGGCTCTCAAGCAGCTTCTCGAAGATCTCACCCTTGAT
GAGGTAGCCGAGCAGCTGCGCGAGGAGATCGCCGGCAGCAAGGGGCAGAAGCGGGCGAAG
TTGATCAAGCGCCTGCGCGTGATTGACAACTTCATCGCGACCAATGCCCGTCCGGAATGG
ATGGTGCTGGATGTGATTCCGGTGATTCCTCCCGATCTGCGTCCCATGGTGCAGCTCGAT
GGTGGTCGTTTCGCAACGTCTGATCTGAATGATCTCTACCGCAGGGTCATCAACCGCAAC
AACCGATTAGCCCGTCTGCAGGAGATCCTGGCCCCTGAAATCATCGTCCGTAATGAGAAA
CGGATGTTGCAGGAGGCTGTTGATGCACTGATCGACAACGGCCGGCGTGGCCGCACTGTG
GTTGGTGCCAACAATCGCCCCCTTAAGTCACTCAGCGACATCATCGAGGGCAAGCAGGGA
CGATTCCGACAGAACCTCCTCGGCAAGCGAGTCGACTACTCCGGTCGTTCCGTGATTGTG
GTCGGTCCAAAGCTGAAGATGCACCAGTGCGGTCTTCCCAAGGAGATGGCGATCGAGCTC
TTCCAGCCGTTCGTGATCCATCGCTTGATTCGCCAGAACATCGTCAACAACATCAAAGCC
GCCAAGAAGCTGATTCAGCGCGCCGATGATGAGGTGATGCAGGTGCTGCAGGAAGTGATC
GACGGGCACCCGATCATGCTCAACCGTGCGCCCACGCTTCACCGTTTGGGCATTCAGGCT
TTCGAGCCCAAGCTTGTGGACGGTCGTGCCATCCAGTTGCATCCTCTGGTTTGTCCGGCC
TTCAACGCTGATTTCGATGGAGATCAGATGGCCGTGCACGTGCCCCTGGCCATCGAAGCC
CAGACCGAGGCACGCATGTTGATGCTGGCCAGCAACAACATCTTGTCTCCAGCGACTGGT
GAGCCGATCATTACGCCATCCCAGGACATGGTTCTTGGCGCCTATTACCTCACAGCCCTT
CAGCCCGA---CATCCAACCTGTTGAATTTGGCGATCGGTCACGCACCTACTCCGATCTT
GAGGATGTGATCCACGCCTTTGAAGACAAGCGTCTTGGCCTGCATGACTGGGTCTGGGTG
CGCTTCAACGGTGAAGTTGAAGATGACGATGAGCGCGAGGAACCCGTAAGCGCTGAAACG
CTCTCAGACGGCACTCGATTGGAGCAGTGGACTTACCGAAGGGACCGTTTTGATGACGAT
GGAGCCCTAATCAGTCGTTACATCCTCACGACTGTGGGCCGCGTCGTGATGAATCACACG
ATC---------ATCGACGC--------------GGTGGCAGCCACCTGA----------
--------------
>WH7805 | S5.1-VI
ATGACCAACAGCAATCTCCGAACCGAAAACCACTTCGACT----ACGTCAAGATCACTTT
GGCCTCTCCTGACCGGGTCATGGAGTGGGGGCAACGCACCTTGCCCAACGGGCAGG----
---------TGGTGGGTGAGGTCACCAAGCCCGAAACCATCAA--------------CTA
CCGCACGCTCAAGCCGGAGATGGACGGCTTGTTCTGCGAAAAAATCTTCGGGCCCTCTAA
AGATTGGGAGTGTCACTGCGGCAAATACAAGCG-----TGTCCGCCACCGCGGCATCGTT
TGTGAGCGTTGTGGTGTGGAAGTCACAGAGAGCAGGGTGCGTCGCCACCGCATGGG----
----------------CTTCATCAAGCTCGCTGCTCCCGTGTCCCACGTTTGGTACCTGA
AAGGCATACCCAGCTACGTGGCCATCCTTCTGGACATGCCCCTGCGG-------------
-------------GACGTTGAGCAGATTGTT-----------------TATTTCAACTGC
TATGTGGTGCTGGATCCCGGCGATCACAAGGATCTGAAGTACAAGCAGCTCCTCACTGAA
GATGAGTGGCTGGAAATTGAGGATGAGATCTACGCAGAAGACTCAGAGATTGAAAATGAG
CCTGTTGTGGGTATCGGCGCCGAGGCTCTCAAGCAGCTTCTCGAAGATCTCACCCTTGAT
GAGGTAGCCGAGCAGCTGCGCGAGGAGATCGCCGGCAGTAAGGGGCAGAAGCGGGCGAAG
TTGATCAAGCGCCTGCGCGTGATTGACAACTTCATCGCGACCAATGCCCGTCCGGAATGG
ATGGTGCTGGATGTGATTCCGGTGATTCCTCCCGATCTGCGTCCCATGGTGCAGCTCGAT
GGTGGTCGTTTCGCAACGTCTGATCTGAATGATCTCTACCGCAGGGTCATCAACCGCAAC
AACCGATTAGCCCGTCTGCAGGAGATCCTGGCCCCTGAAATCATCGTCCGTAATGAGAAA
CGGATGTTGCAGGAGGCTGTTGATGCACTGATCGACAACGGCCGGCGTGGCCGCACTGTG
GTTGGTGCCAACAATCGCCCCCTTAAGTCACTCAGCGACATCATCGAGGGCAAGCAGGGA
CGATTCCGTCAGAACCTCCTCGGCAAGCGAGTCGACTACTCCGGTCGTTCCGTGATTGTG
GTCGGTCCAAAGCTGAAGATGCACCAGTGCGGTCTTCCCAAGGAGATGGCGATCGAGCTC
TTCCAGCCGTTCGTGATCCATCGCTTGATTCGCCAGAACATCGTCAACAACATCAAAGCC
GCCAAGAAGCTGATTCAGCGCGCCGATGATGAGGTGATGCAGGTGCTGCAGGAAGTGATC
GACGGGCACCCGATCATGCTCAACCGTGCGCCCACGCTTCACCGCTTGGGCATTCAGGCT
TTCGAGCCCAAGCTTGTGGACGGTCGTGCGATCCAGTTGCATCCTCTGGTTTGTCCGGCC
TTTAACGCTGATTTCGATGGAGATCAGATGGCCGTGCACGTGCCCCTGGCCATCGAAGCC
CAGACCGAGGCACGCATGTTGATGCTGGCCAGCAACAACATCTTGTCTCCAGCGACTGGT
GAGCCGATCATTACGCCATCCCAGGACATGGTTCTTGGCGCCTATTACCTCACAGCCCTT
CAGCCCGA---CATCCAACCGGTTGAATTTGGCGATCGGTCACGCACCTACTCAGATCTT
GAGGATGTGATCCACGCCTTTGAAGACAAGCGTCTTGGCCTGCATGACTGGGTCTGGGTG
CGCTTCAACGGTGAAGTTGAAGATGACGATGAGCGCGAGGAACCCGTAAGCACTGAAACG
CTCTCAGACGGCACTCGATTGGAGCAGTGGACTTACCGAAGGGACCGTTTTGATGACGAT
GGAGCCCTAATCAGTCGTTACATCCTCACGACTGTGGGCCGCGTCGTGATGAATCACACG
ATC---------ATCGACGC--------------GGTGGCAGCCACCTGA----------
--------------
>BIOS-E4-1 | S5.1-CRD1
ATGACCAACAGCAACCTTCGGACCGAGAACCACTTCGATT----ACGTCAAGATCACACT
CGCCTCGCCCGACCGGGTGATGGAGTGGGGTCAGCGCACCCTGCCCAACGGACAGG----
---------TGGTGGGTGAAGTCACCAAGCCGGAGACCATCAA--------------CTA
CCGAACCCTCAAGCCAGAGATGGACGGGTTGTTCTGCGAAAAGATCTTCGGCCCGTCCAA
GGACTGGGAATGCCACTGCGGCAAATACAAGCG-----GGTGCGTCACCGCGGCATCGTC
TGTGAGCGCTGCGGCGTAGAGGTCACTGAAAGTCGGGTGCGCAGGCATCGCATGGG----
----------------CTTCATCAAGCTTGCCGCTCCTGTCTCTCATGTCTGGTATCTGA
AGGGCATTCCCAGCTACGTGGCAATCCTTCTGGACATGCCTCTGCGC-------------
-------------GATGTCGAGCAGATTGTT-----------------TACTTCAACTGC
TACGTGGTCCTTGACCCAGGTGATCACAAGGATCTCAAGTACAAACAGTTGCTCACCGAG
GACGAGTGGCTGGAGATCGAGGATGAGATCTATGCCGAAGATTCCGAGATTGAGAATGAG
CCGGTGGTCGGAATCGGTGCGGAAGCGCTGAAGCAGCTGCTGGAAGACCTCACTCTCAAT
GAGGTGGCTGAACAGCTGCGTGAGGAAATCGCCAGCAGCAAGGGTCAGAAACGAGCCAAG
CTGATCAAGCGCCTGCGCGTCATCGATAACTTCATCGCCACGAATGCCCGTCCGGAGTGG
ATGGTGCTCGATGTGATTCCGGTGATTCCTCCCGATCTGCGCCCGATGGTGCAGCTGGAT
GGCGGTCGTTTCGCCACCTCTGACCTCAATGACCTCTATCGCCGGGTCATCAACCGCAAC
AACCGGCTTGCGCGTCTGCAGGAAATTCTTGCCCCGGAGATCATCGTCCGCAATGAAAAG
CGGATGCTGCAGGAGGCCGTGGACGCTTTGATCGACAACGGTCGACGCGGCCGCACCGTT
GTCGGTGCCAACAACCGCCCCCTCAAGTCACTCAGCGACATCATTGAGGGCAAGCAGGGT
CGTTTCCGTCAGAACCTGCTGGGCAAGCGTGTCGACTACTCCGGTCGTTCCGTGATCGTG
GTGGGTCCGAAACTGAAGATGCATCAGTGCGGTCTGCCCAAGGAGATGGCGATCGAGCTG
TTCCAGCCCTTCGTGATTCATCGCCTGATCCGTCAGAACATTGTCAACAACATCAAGGCT
GCCAAGAAGCTCATCCAGCGTGCTGATGATGAGGTGATGCAGGTGTTGCAGGAGGTGATC
GAGGGGCATCCGATCATGCTCAACCGTGCTCCGACCCTGCACCGACTGGGTATCCAGGCT
TTTGAGCCCAAACTTGTGGATGGCCGCGCCATCCAGCTCCATCCCCTCGTCTGTCCGGCA
TTCAACGCCGACTTTGACGGTGACCAGATGGCCGTTCATGTGCCGCTGGCGATCGAAGCC
CAGACCGAGGCACGCATGTTGATGCTGGCCAGCAACAACATCCTCTCTCCTGCCACCGGC
GAACCGATCATCACGCCGTCTCAAGACATGGTGCTAGGCGCCTATTACCTGACGGCGCTT
CAGCCGCA---GATGAGCCCGATTGAATTCGGGGATCGCAGCCGGACCTTCTCCGACTTG
GAGGACGTGATTCATGCCTTCGAGGACAAACGCCTCGGATTGCACGATTGGGTCTGGGTT
CGCTTCAACGGCGACGTTGAGGACGATGACGAGCGCGATGAGCCCTTGAAGAGTGAATCT
CTGTCCGATGGCACGCGGCTCGAGCAGTGGACCTACCGCCGCGACCGTTTTGATGAGGAA
GGCGCTCTGATCAGCCGCTACGTCCTCACGACTGTGGGCCGTGTGGTGATGAATCACACC
ATC---------ATTGATGC--------------AGTGGCAGCCACCTGA----------
--------------
>MIT-S9504 | S5.1-CRD1
ATGACCAACAGCAACCTTCGGACCGAGAACCACTTCGATT----ACGTCAAGATCACACT
CGCCTCGCCCGACCGGGTGATGGAGTGGGGTCAGCGCACCCTGCCCAACGGACAGG----
---------TGGTGGGTGAAGTCACCAAGCCGGAGACCATCAA--------------CTA
CCGAACCCTTAAACCAGAGATGGACGGGTTGTTCTGCGAAAAGATCTTCGGCCCGTCCAA
GGACTGGGAATGCCATTGCGGCAAATACAAGCG-----GGTGCGTCACCGCGGCATCGTC
TGTGAGCGCTGCGGCGTAGAGGTCACTGAAAGTCGGGTGCGCAGGCATCGCATGGG----
----------------CTTCATCAAGCTTGCCGCTCCTGTCTCTCATGTCTGGTACCTGA
AGGGCATCCCCAGCTACGTGGCAATCCTTCTGGATATGCCTCTGCGC-------------
-------------GATGTCGAGCAGATTGTT-----------------TACTTCAACTGC
TACGTGGTCCTTGACCCAGGTGATCACAAGGATCTCAAGTACAAACAGTTGCTCACCGAG
GACGAGTGGCTGGAGATCGAGGATGAGATCTATGCCGAAGATTCCGAGATTGAGAATGAG
CCGGTGGTCGGAATCGGTGCGGAAGCGCTGAAGCAGCTGCTGGAAGACCTCACTCTCAAT
GAGGTGGCTGAACAGCTGCGTGAGGAAATCGCCAGCAGCAAGGGTCAGAAGCGAGCCAAG
CTGATCAAGCGCCTGCGCGTCATCGATAACTTCATCGCCACGAATGCCCGTCCGGAGTGG
ATGGTGCTCGATGTGATTCCGGTGATTCCTCCCGATCTGCGCCCGATGGTGCAGCTGGAT
GGCGGTCGTTTCGCCACCTCTGACCTCAATGACCTCTATCGCCGGGTCATCAACCGCAAC
AACCGGCTTGCGCGTCTGCAGGAAATTCTTGCCCCGGAGATCATCGTCCGCAATGAAAAG
CGGATGCTGCAGGAGGCCGTGGACGCTTTGATCGACAACGGTCGACGCGGCCGCACCGTT
GTCGGTGCCAACAACCGTCCCCTCAAGTCACTCAGCGACATCATTGAGGGCAAGCAGGGT
CGTTTCCGTCAGAACCTGCTGGGCAAGCGTGTCGACTACTCCGGTCGTTCCGTGATCGTG
GTGGGTCCGAAACTGAAAATGCATCAGTGCGGTCTGCCCAAGGAGATGGCGATCGAGCTG
TTCCAGCCCTTCGTGATTCATCGCCTGATCCGTCAGAACATTGTCAACAACATCAAGGCT
GCCAAGAAGCTCATCCAGCGTGCTGATGATGAGGTGATGCAGGTGTTGCAGGAGGTGATC
GAGGGGCATCCGATCATGCTCAACCGTGCTCCGACCCTGCACCGACTGGGTATCCAGGCT
TTTGAGCCCAAACTTGTGGATGGCCGCGCCATTCAGCTCCATCCCCTCGTCTGTCCGGCA
TTCAACGCCGACTTTGACGGTGACCAGATGGCCGTTCATGTGCCGCTGGCGATCGAAGCC
CAGACCGAGGCACGCATGTTGATGCTAGCCAGCAACAACATCCTCTCTCCTGCCACCGGC
GAACCGATCATCACGCCGTCACAGGACATGGTGCTAGGCGCCTATTACCTGACGGCTCTT
CAGCCGCA---GATGAGCCCGATTGAATTCGGAGATCGCAGCCGGACGTTCTCCGACTTG
GAGGACGTGATTCATGCCTTCGAGGACAAACGCCTCGGATTGCACGATTGGGTCTGGGTT
CGCTTCAACGGCGACGTTGAGGACGATGACGAGCGCGATGAGCCCTTGAAGAGTGAATCT
CTGTCCGATGGCACGCGGCTCGAGCAGTGGACCTACCGCCGCGACCGTTTTGATGAGGAA
GGCGCTCTGATCAGCCGCTACATCCTCACGACTGTGGGCCGTGTGGTGATGAATCACACC
ATC---------ATTGATGC--------------AGTGGCAGCCACCTGA----------
--------------
>MIT-S9509 | S5.1-CRD1
ATGACCAACAGCAACCTTCGGACCGAGAACCACTTCGATT----ACGTCAAGATCACACT
CGCCTCGCCCGACCGGGTGATGGAGTGGGGTCAGCGCACCCTGCCCAACGGACAGG----
---------TGGTGGGTGAAGTCACCAAGCCGGAGACCATCAA--------------CTA
CCGAACCCTTAAACCAGAGATGGACGGGTTGTTCTGCGAAAAGATCTTCGGCCCGTCCAA
GGACTGGGAATGCCATTGCGGCAAATACAAGCG-----GGTGCGTCACCGCGGCATCGTC
TGTGAGCGCTGCGGCGTAGAGGTCACTGAAAGTCGGGTGCGCAGGCATCGCATGGG----
----------------CTTCATCAAGCTTGCCGCTCCTGTCTCTCATGTCTGGTACCTGA
AGGGCATCCCCAGCTACGTGGCAATCCTTCTGGATATGCCTCTGCGC-------------
-------------GATGTCGAGCAGATTGTT-----------------TACTTCAACTGC
TACGTGGTCCTTGACCCAGGTGATCACAAGGATCTCAAGTACAAACAGTTGCTCACCGAG
GACGAGTGGCTGGAGATCGAGGATGAGATCTATGCCGAAGATTCCGAGATTGAGAATGAG
CCGGTGGTCGGAATCGGTGCGGAAGCGCTGAAGCAGCTGCTGGAAGACCTCACTCTCAAT
GAGGTGGCTGAACAGCTGCGTGAGGAAATCGCCAGCAGCAAGGGTCAGAAGCGAGCCAAG
CTGATCAAGCGCCTGCGCGTCATCGATAACTTCATCGCCACGAATGCCCGTCCGGAGTGG
ATGGTGCTCGATGTGATTCCGGTGATTCCTCCCGATCTGCGCCCGATGGTGCAGCTGGAT
GGCGGTCGTTTCGCCACCTCTGACCTCAATGACCTCTATCGCCGGGTCATCAACCGCAAC
AACCGGCTTGCGCGTCTGCAGGAAATTCTTGCCCCGGAGATCATCGTCCGCAATGAAAAG
CGGATGCTGCAGGAGGCCGTGGACGCTTTGATCGACAACGGTCGACGCGGCCGCACCGTT
GTCGGTGCCAACAACCGTCCCCTCAAGTCACTCAGCGACATCATTGAGGGCAAGCAGGGT
CGTTTCCGTCAGAACCTGCTGGGCAAGCGTGTCGACTACTCCGGTCGTTCCGTGATCGTG
GTGGGTCCGAAACTGAAAATGCATCAGTGCGGTCTGCCCAAGGAGATGGCGATCGAGCTG
TTCCAGCCCTTCGTGATTCATCGCCTGATCCGTCAGAACATTGTCAACAACATCAAGGCT
GCCAAGAAGCTCATCCAGCGTGCTGATGATGAGGTGATGCAGGTGTTGCAGGAGGTGATC
GAGGGGCATCCGATCATGCTCAACCGTGCTCCGACCCTGCACCGACTGGGTATCCAGGCT
TTTGAGCCCAAACTTGTGGATGGCCGCGCCATTCAGCTCCATCCCCTCGTCTGTCCGGCA
TTCAACGCCGACTTTGACGGTGACCAGATGGCCGTTCATGTGCCGCTGGCGATCGAAGCC
CAGACCGAGGCACGCATGTTGATGCTAGCCAGCAACAACATCCTCTCTCCTGCCACCGGC
GAACCGATCATCACGCCGTCACAGGACATGGTGCTAGGCGCCTATTACCTGACGGCTCTT
CAGCCGCA---GATGAGCCCGATTGAATTCGGAGATCGCAGCCGGACGTTCTCCGACTTG
GAGGACGTGATTCATGCCTTCGAGGACAAACGCCTCGGATTGCACGATTGGGTCTGGGTT
CGCTTCAACGGCGACGTTGAGGACGATGACGAGCGCGATGAGCCCTTGAAGAGTGAATCT
CTGTCCGATGGCACGCGGCTCGAGCAGTGGACCTACCGCCGCGACCGTTTTGATGAGGAA
GGCGCTCTGATCAGCCGCTACATCCTCACGACTGTGGGCCGTGTGGTGATGAATCACACC
ATC---------ATTGATGC--------------AGTGGCAGCCACCTGA----------
--------------
>UW179A | S5.1-CRD1
ATGACCAATAGCAACCTTCGGACCGAGAACCACTTCGATT----ACGTCAAGATCACACT
CGCATCACCCGATCGGGTGATGGAGTGGGGTCAGCGCACCCTGCCCAATGGTCAGG----
---------TGGTTGGCGAGGTCACCAAGCCGGAGACCATTAA--------------CTA
CCGAACCCTCAAGCCCGAGATGGACGGGCTGTTCTGCGAAAAGATCTTTGGCCCGTCCAA
GGACTGGGAATGCCACTGCGGCAAATACAAGCG-----GGTGCGACACCGCGGCATCGTC
TGTGAGCGCTGCGGCGTTGAGGTCACTGAAAGTCGGGTGCGCAGGCACCGCATGGG----
----------------CTTCATCAAGCTTGCTGCTCCTGTCTCTCATGTCTGGTACCTGA
AGGGCACTCCCAGCTACGTGGCAATCCTTCTGGATATGCCTCTGCGC-------------
-------------GATGTCGAGCAGATCGTC-----------------TACTTCAACTGT
TACGTGGTGCTCGATCCAGGTGACCACAAGGATCTCAAATACAAACAGCTGCTCACCGAA
GACGAGTGGCTGGAGATCGAGGATGAGATCTATGCCGAAGATTCCGAGATTGAGAACGAG
CCGGTGGTCGGCATCGGGGCTGAAGCCCTCAAGCAGCTGCTTGAGGATCTCACGCTCAAC
GAGGTGGCTGAACAGTTGCGTGAGGAGATTGCCAGCAGCAAGGGTCAGAAGCGAGCCAAG
CTGATCAAGCGCTTGCGCGTCATCGACAACTTCATCGCCACCAATGCCCGTCCGGAGTGG
ATGGTGCTCGATGTGATTCCGGTGATTCCTCCAGACCTGCGCCCGATGGTGCAGCTGGAT
GGCGGTCGTTTTGCCACCTCTGACCTCAATGACCTCTATCGAAGGGTCATCAACCGCAAC
AACCGGCTTGCACGTCTCCAGGAGATTCTTGCCCCGGAGATCATTGTCCGCAATGAAAAG
CGGATGCTGCAGGAGGCCGTGGATGCTCTGATTGACAACGGTCGCCGCGGTCGCACCGTT
GTCGGTGCCAACAACCGTCCCCTCAAGTCACTCAGCGACATCATTGAGGGCAAGCAAGGT
CGCTTCCGTCAGAACCTGCTGGGCAAGCGTGTCGACTACTCCGGTCGTTCCGTGATCGTG
GTGGGTCCGAAATTGAAGATGCATCAGTGCGGTCTGCCCAAGGAGATGGCGATCGAGCTA
TTCCAGCCGTTCGTGATTCATCGCCTGATCCGTCAGAACATCGTTAACAACATCAAGGCT
GCCAAGAAGCTCATCCAGCGAGCTGATGATGAGGTGATGCAGGTCCTTCAGGAGGTGATC
GAGGGGCATCCGATCATGCTCAATCGTGCACCGACTCTGCACCGACTCGGCATTCAGGCT
TTTGAGCCGAAACTGGTTGATGGCCGGGCCATTCAGCTCCATCCCCTCGTCTGTCCTGCG
TTCAACGCCGACTTCGACGGTGACCAGATGGCCGTTCATGTGCCTCTGGCGATCGAAGCC
CAGACCGAGGCACGCATGCTGATGCTGGCCAGCAACAACATTCTCTCCCCGGCCACCGGC
GAACCGATCATCACGCCGTCGCAAGACATGGTGTTGGGTGCCTACTACCTGACGGCGCTT
CAGCCGCA---AATGAGCCCAATTGAATTTGGGGATCGCAGCCGCACTTTCTCTGATCTG
GAGGACGTGATTCATGCCTTCGAGGACAAACACCTCGGACTACACGATTGGGTCTGGGTT
CGCTTCAACGGTGAGGTCGAGGACGACGACGAACGCGACGAGCCCCTGAAGAGTGAAACT
CTGTCCGATGGCACACGGCTCGAGCAATGGACCTACCGTCGCGACCGTTTTGATGAGGAG
GGCGCCCTGATCAGCCGCTACATCCTCACGACTGTGGGCCGTGTGGTGATGAATCACACC
ATC---------ATTGATGC--------------AGTGGCAGCCACCTGA----------
--------------
>GEYO | S5.1-CRD1
ATGACCAACAGCAACCTCCGGACCGAAAACCACTTCGATT----ACGTCAAGATCACACT
CGCCTCACCTGATCGGGTGATGGAGTGGGGTCAGCGCACCTTGCCCAATGGCCAGG----
---------TGGTGGGCGAGGTCACCAAGCCTGAGACCATCAA--------------CTA
CCGAACCCTCAAGCCCGAGATGGACGGGCTGTTCTGTGAAAAGATCTTCGGTCCTTCCAA
AGACTGGGAATGCCATTGCGGCAAATACAAGCG-----GGTGCGTCACCGCGGCATTGTC
TGTGAGCGATGTGGCGTTGAGGTCACTGAAAGCCGGGTGCGCAGGCACCGCATGGG----
----------------CTTCATCAAGCTTGCAGCCCCTGTCTCGCATGTTTGGTATCTGA
AGGGCATCCCCAGCTACGTGGCAATCCTGCTGGATATGCCTCTGCGC-------------
-------------GATGTGGAGCAGATTGTC-----------------TACTTCAACTGC
TATGTGGTGCTGGATGCCGGTGATCACAAGGATCTCAAATACAAGCAGTTGCTTACTGAG
GACGAGTGGCTGGAGATCGAGGATGAGATCTATGCCGAGGATTCTGAGATTGAGAACGAG
CCGGTGGTAGGTATCGGTGCGGAAGCACTGAAGCAGCTGCTCGAAGATCTCACCTTGAAT
GAGGTGGCTGAACAGCTGCGTGAGGACATCGCCAGCAGCAAAGGTCAGAAGCGCGCCAAG
CTGATCAAGCGCTTGCGCGTCATCGACAACTTCATTGCCACCAATGCCCGCCCCGAGTGG
ATGGTGCTCGATGTGATTCCGGTGATTCCTCCTGATCTGCGCCCGATGGTGCAGCTGGAT
GGTGGTCGTTTCGCCACCTCAGATCTCAATGATCTCTATCGCCGGGTGATCAACCGCAAC
AACAGGCTTGCGCGTTTGCAGGAGATCCTTGCCCCAGAGATCATCGTTCGCAATGAAAAG
CGGATGCTGCAGGAGGCCGTGGATGCCTTGATCGACAACGGCCGCCGTGGTCGCACCGTC
GTCGGTGCCAATAACCGTCCTCTGAAGTCACTCAGCGACATCATTGAGGGCAAGCAAGGT
CGCTTCCGTCAGAACCTGCTCGGTAAGCGTGTCGACTACTCCGGTCGTTCCGTGATTGTG
GTCGGTCCGAAACTGAAGATGCATCAATGCGGCCTGCCGAAGGAGATGGCGATTGAGCTG
TTCCAGCCGTTCGTGATCCATCGTCTGATCCGTCAGAACATCGTTAACAACATCAAGGCC
GCCAAGAAGCTCATCCAGCGTGCGGATGACGAGGTGATGCAGGTCCTTCAGGAGGTGATC
GAGGGGCATCCGATCATGCTCAACCGAGCACCGACTCTGCACCGACTCGGCATTCAGGCT
TTTGAGCCCAAATTGGTGGATGGCCGTGCCATCCAGCTCCATCCTCTCGTCTGCCCTGCG
TTCAACGCTGACTTCGACGGTGACCAGATGGCTGTTCACGTGCCCCTGGCGATCGAAGCC
CAGACCGAGGCCCGCATGCTGATGCTGGCGAGCAACAACATTCTCTCTCCCGCCACAGGC
GAACCGATCATCACCCCATCGCAGGACATGGTGCTCGGTACGTATTACCTCACGGCGCTT
CAGCCGCA---GATGAGTCCGATTGAATTCGGGGACCGCAGTCGCACGTTCTCTGGTTTA
GAGGACGTCATTCATGCTCTGGAAGACAATCGTCTGGGACTGCATGAGTGGGTCTGGGTT
CGCTTCAACGGTGAGGTTGAGGACGACGACGAGCGCGACGAGCCCCTGAGCAGTGAAACC
CTCTCCGACGGCACGAGGCTTGAGCAGTGGACTTACCGCCGTGATCGTTTTGATGAAGAT
GGAGCTCTGATCAGCCGCTACATCCTCACCACCGTGGGCCGTGTGGTGATGAATCACACC
ATC---------ATTGATGC--------------AGTGGCAGCCACCTGA----------
--------------
>MIT-S9220 | S5.1-CRD1
ATGACCAACAGCAACCTCCGGACCGAGAACCACTTCGATT----ACGTCAAGATCACACT
CGCCTCACCTGATCGGGTGATGGAGTGGGGTCAGCGCACCTTGCCCAATGGCCAGG----
---------TGGTGGGCGAGGTCACCAAGCCTGAGACCATCAA--------------CTA
CCGAACCCTCAAGCCCGAGATGGACGGGCTGTTCTGTGAAAAGATCTTCGGTCCTTCCAA
AGACTGGGAATGCCATTGCGGCAAATACAAGCG-----GGTGCGTCACCGCGGCATTGTC
TGTGAGCGCTGTGGCGTTGAGGTCACTGAAAGCCGGGTGCGCAGGCACCGCATGGG----
----------------CTTCATCAAGCTTGCAGCCCCTGTCTCGCATGTTTGGTATCTGA
AGGGCATCCCCAGCTACGTGGCAATCCTGCTGGATATGCCTCTGCGC-------------
-------------GATGTGGAGCAGATTGTC-----------------TACTTCAACTGC
TACGTGGTGCTGGATGCCGGTGATCACAAGGATCTCAAGTACAAGCAGTTGCTTACTGAG
GATGAGTGGCTGGAGATCGAGGATGAGATCTATGCCGAGGATTCTGAGATTGAGAACGAG
CCGGTGGTCGGTATCGGTGCGGAAGCACTGAAGCAGCTGCTCGAAGATCTCACCTTGAAT
GAGGTGGCTGAACAGCTGCGTGAGGACATCGCCAGCAGCAAAGGTCAGAAGCGCGCCAAG
CTGATCAAGCGCTTGCGCGTCATCGACAACTTCATTGCCACCAATGCACGTCCCGAGTGG
ATGGTGCTCGATGTGATTCCGGTGATTCCTCCTGATCTGCGCCCGATGGTGCAGCTGGAT
GGTGGTCGTTTCGCCACCTCAGATCTCAATGATCTCTATCGCCGGGTGATCAACCGCAAC
AACAGGCTTGCGCGTTTGCAGGAGATCCTTGCCCCAGAGATCATCGTCCGCAATGAAAAG
CGGATGCTGCAGGAGGCCGTGGATGCCCTGATCGACAACGGCCGCCGTGGTCGCACCGTC
GTCGGTGCCAACAACCGTCCTCTGAAGTCACTCAGCGACATCATTGAGGGCAAGCAAGGT
CGCTTCCGTCAGAACCTGCTCGGCAAGCGTGTCGACTACTCCGGTCGTTCCGTGATTGTG
GTGGGTCCGAAACTGAAGATGCATCAATGCGGCCTGCCGAAGGAGATGGCGATCGAGCTG
TTCCAGCCGTTCGTGATCCATCGTCTGATCCGTCAGAACATCGTTAACAACATCAAGGCC
GCCAAGAAGCTCATCCAGCGTGCGGATGACGAGGTGATGCAGGTCCTTCAGGAGGTGATC
GAGGGGCATCCGATCATGCTCAACCGAGCACCGACTCTGCACCGACTCGGCATTCAGGCT
TTTGAGCCCAAATTGGTGGATGGCCGTGCCATCCAGCTCCATCCTCTCGTCTGCCCTGCG
TTCAACGCTGACTTCGACGGTGACCAGATGGCTGTTCACGTGCCCCTGGCGATCGAAGCC
CAGACCGAGGCCCGCATGCTGATGCTGGCGAGTAACAACATTCTCTCTCCCGCCACCGGC
GAACCGATCATCACGCCATCGCAGGACATGGTGCTCGGTACGTACTACCTCACGGCGCTT
CAGCCGCA---GATGAGTCCGATTGAATTCGGGGACCGTAGTCGCACGTTCTCTGGTTTA
GAGGACGTCATTCATGCTCTGGAAGACAATCGTCTCGGACTGCATGAGTGGGTCTGGGTT
CGCTTCAACGGTGAGGTTGAGGACGACGACGAGCGAGACGAGCCCCTGAGCAGTGAAACC
CTCTCCGACGGCACGAGGCTTGAGCAGTGGACTTACCGCCGTGATCGTTTTGATGAAGAC
GGAGCTCTGATCAGCCGCTACATCCTCACCACCGTGGGCCGTGTGGTGATGAATCACACC
ATC---------ATTGATGC--------------AGTGGCAGCCACCTGA----------
--------------
>MIT-S9508 | S5.1-CRD1
ATGACCAACAGCAACCTCCGGACCGAGAACCACTTCGATT----ACGTCAAGATCACACT
CGCCTCACCTGATCGGGTGATGGAGTGGGGTCAGCGCACCTTGCCCAATGGCCAGG----
---------TGGTGGGCGAGGTCACCAAGCCTGAGACCATCAA--------------TTA
CCGAACCCTCAAGCCCGAGATGGACGGGCTGTTCTGTGAAAAGATCTTCGGTCCTTCCAA
GGACTGGGAATGCCATTGCGGCAAATACAAGCG-----GGTACGTCACCGCGGCATTGTC
TGTGAGCGCTGTGGCGTTGAGGTCACTGAAAGCCGGGTGCGCAGGCACCGCATGGG----
----------------CTTCATCAAGCTTGCAGCCCCTGTCTCGCATGTTTGGTATCTGA
AGGGCATCCCCAGCTACGTGGCAATCCTGTTGGATATGCCTCTGCGC-------------
-------------GATGTGGAGCAGATTGTC-----------------TACTTCAACTGC
TATGTGGTGCTGGATGCTGGTGATCACAAGGATCTCAAGTACAAGCAGTTGCTTACTGAG
GACGAGTGGCTGGAGATCGAGGATGAGATCTATGCCGAGGATTCTGAGATTGAGAACGAG
CCGGTGGTCGGTATCGGTGCGGAAGCTCTGAAGCAGCTGCTGGAAGATCTCACCCTGAAT
GAGGTGGCTGAACAGCTGCGTGAGGACATCGCCAGCAGCAAAGGTCAGAAGCGCGCCAAG
CTGATCAAGCGCTTGCGCGTCATCGACAACTTCATTGCCACCAATGCCCGTCCCGAGTGG
ATGGTGCTCGATGTGATTCCGGTGATTCCTCCTGATCTGCGCCCGATGGTGCAGCTGGAT
GGTGGTCGTTTCGCCACCTCAGATCTCAATGATCTCTATCGCCGGGTGATCAACCGCAAC
AACAGGCTTGCGCGTCTGCAGGAGATCCTTGCCCCAGAGATCATCGTCCGCAATGAAAAG
CGGATGCTGCAGGAGGCCGTGGATGCCCTGATCGACAACGGCCGCCGTGGTCGCACCGTC
GTCGGTGCCAACAACCGACCTCTGAAGTCACTCAGCGACATCATTGAGGGCAAGCAAGGT
CGCTTCCGTCAGAACCTGCTCGGCAAGCGTGTCGACTACTCCGGTCGTTCCGTGATTGTG
GTGGGTCCGAAACTGAAGATGCATCAATGCGGCCTGCCGAAGGAGATGGCGATCGAGCTG
TTCCAGCCGTTCGTGATCCATCGTCTTATCCGTCAGAACATCGTTAACAACATCAAGGCC
GCCAAGAAGCTCATCCAGCGTGCGGATGACGAGGTGATGCAGGTCCTTCAGGAGGTGATT
GAGGGGCATCCGATCATGCTCAACCGAGCACCGACTCTGCACCGACTCGGCATTCAGGCT
TTTGAGCCCAAATTGGTGGATGGCCGTGCCATCCAGCTCCATCCTCTCGTCTGCCCTGCG
TTCAACGCTGACTTCGATGGTGACCAGATGGCTGTTCACGTGCCCCTGGCGATCGAAGCC
CAGACCGAGGCCCGCATGCTGATGCTGGCGAGCAACAACATTCTTTCTCCTGCCACCGGC
GAACCGATCATCACACCATCGCAGGACATGGTGCTCGGTACGTACTACCTCACGGCGCTT
CAGCCGCA---GATGAGTCCGATTGAATTCGGGGACCGCAGTCGCACGTTCTCTGGTTTA
GAGGACGTCATTCATGCTCTGGAAGACAATCGTCTGGGACTGCATGAGTGGGTCTGGGTT
CGCTTCAACGGTGAGGTTGAGGACGACGACGAGCGCGATGAGCCCCTGAGCAGTGAAACC
CTCTCCGACGGCACCAGGCTTGAGCAGTGGACCTACCGCCGTGATCGTTTTGATGAAGAG
GGAGCTCTGATCAGCCGCTACATCCTCACCACCGTGGGCCGTGTGGTGATGAATCACACC
ATC---------ATTGATGC--------------AGTGGCAGCCACCTGA----------
--------------
>BIOS-U3-1 | S5.1-CRD1
ATGACCAACAGCAACCTTCGGACCGAGAACCACTTCGACT----ACGTCAAGATCACACT
TGCTTCACCTGATCGGGTGATGGAGTGGGGTCAGCGCACCCTGCCCAATGGCCAGG----
---------TGGTGGGCGAGGTGACCAAGCCTGAGACGATTAA--------------CTA
TCGAACCCTCAAGCCCGAGATGGACGGGCTGTTCTGCGAAAAGATCTTCGGCCCGTCCAA
GGACTGGGAATGTCATTGCGGTAAGTACAAGCG-----GGTTCGTCACCGCGGCATCGTC
TGTGAGCGTTGCGGTGTTGAGGTCACTGAAAGCCGGGTGCGCAGGCACCGCATGGG----
----------------CTTCATCAAGCTCGCTGCTCCCGTCTCCCATGTCTGGTACCTCA
AGGGCATCCCGAGTTATGTGGCCATCCTTCTGGATATGCCCCTGCGC-------------
-------------GATGTGGAGCAGATTGTT-----------------TATTTCAACTGC
TACGTGGTGCTGGATGCCGGTGACCACAAGGATCTGAAGTACAAACAGCTTCTTACAGAA
GATGAGTGGCTGGAGATCGAGGATGAAATCTATGCCGAAGATTCCGAGATTGAGAATGAG
CCCGTTGTGGGTATCGGCGCGGAAGCCCTGAAGCAGCTGCTGGAAGACCTCACCCTCAAT
GAGGTGGGTGAACAGCTGCGAGAGGACATCGCCAGTAGCAAGGGTCAGAAGCGCGCCAAA
CTAATCAAGCGCTTGCGCGTGATCGACAACTTCATCGCCACCAATGCCCGTCCGGAATGG
ATGGTGCTCGATGTCATTCCGGTGATTCCTCCTGATCTGCGCCCGATGGTGCAGCTGGAT
GGCGGTCGTTTCGCCACATCTGACCTCAATGACCTTTATCGCCGGGTCATCAACCGCAAC
AACCGACTTGCGCGTCTCCAGGAGATCCTCGCCCCTGAGATCATCGTCCGTAATGAAAAG
CGGATGCTTCAGGAGGCTGTGGATGCCCTGATCGACAACGGTCGCCGCGGGCGCACTGTG
GTTGGGGCCAACAATCGACCTCTCAAGTCACTCAGCGACATCATTGAGGGCAAGCAGGGT
CGCTTCCGTCAGAACCTGCTCGGTAAACGTGTCGATTACTCCGGTCGTTCCGTGATCGTG
GTGGGTCCGAAACTGAAGATGCATCAGTGCGGCCTTCCCAAGGAGATGGCGATCGAGCTG
TTCCAGCCATTCGTGATCCATCGCCTGATCCGTCAAAACATTGTCAACAACATCAAGGCC
GCCAAGAAGCTCATTCAGCGTGCCGATGACGAGGTGATGCAGGTGCTTCAGGAGGTGATC
GAGGGGCATCCGATCATGCTTAACCGAGCTCCGACTCTGCACAGACTCGGTATTCAGGCT
TTTGAGCCCAAACTGGTGGATGGTCGTGCCATCCAGCTCCACCCTCTCGTCTGTCCCGCG
TTCAACGCTGACTTCGATGGCGACCAGATGGCTGTTCATGTGCCCCTGGCGATCGAAGCC
CAAACCGAGGCTCGCATGTTGATGCTGGCCAGCAACAACATCCTTTCTCCAGCCACCGGC
GAACCAATCATCACGCCCTCACAGGACATGGTGCTTGGTACGTACTACCTCACGGCTTTG
CAACCCCA---GATGACGCCGGTCGAATTCGGCGATCGCAGTCGCACGTTCTCTGATTTA
GAGGATGTCATTCATGCCCTGGAAGACAAGCATCTGGGTCTGCATGAGTGGGTCTGGGTG
CGCTTCAACGGTGAGGTCGAGGACGACGACGAGCGCGACGAGCCTGTGAGCTCCGAAACC
CTCTCCGACGGCACCCGTCTTGAGCAATGGACTTACCGTCGCGACCGTTTTGATGAAGAG
GGCGCTCTGATCAGCCGCTACATCCTCACAACCGTTGGTCGAGTCGTGATGAATCACACG
ATC---------ATCGATGC--------------GGTGGCAGCCACCTAA----------
--------------
>Umea1p2 | S5.2-others
ATGACCAACAGCAACCTCCGCACCGAAAACCACTTCGACT----ACGTCAAGATCACGCT
CGCCTCGCCCGAGCGGATCATGCAGTGGGGCCAACGCACCCTGCCCAACGGGCAGG----
---------TGGTTGGTGAGGTGACCAAGCCGGAAACGATCAA--------------CTA
CCGCACCCTCAAGCCCGAGATGGACGGGCTCTTCTGCGAGAAGATTTTCGGTCCCTCCAA
GGATTGGGAATGCCATTGCGGCAAGTACAAGCG-----GGTGCGGCACCGTGGCATCGTC
TGCGAACGCTGCGGCGTTGAGGTCACCGAGAGCCGGGTGCGGAGGCACCGCATGGG----
----------------CTTCATCAAATTGGCGGCGCCGGTCTCCCATGTCTGGTACCTCA
AGGGGATCCCCAGCTATGTGGCCATCCTGCTCGACATGCCCCTGCGC-------------
-------------GATGTTGAGCAGATTGTC-----------------TATTTCAACTGC
TATGTGGTGCTCGATAAGGGCGACCACAAGGATCTCACCTATAAGCAGCTGCTCACTGAA
GATGAGTGGCTCGAGATTGAAGACCAGATCTACGCCGAAGATTCGGAAATCGAAAACGAG
CCCGTGGTGGGCATCGGCGCTGAGGCCCTTAAGCAGCTGCTCGAAGATCTCAACCTCACC
GAGATCGCTGAGCAACTGCGCGAGGACATTGCCGGCAGCAAAGGTCAGAAACGGGCCAAG
TTGATCAAGCGCCTGCGCGTGATTGACAACTTCATCGCCACCGGCGCCAAGCCCGATTGG
ATGGTGCTGGATGTGATCCCGGTGATCCCGCCCGACCTGCGCCCGATGGTGCAGCTCGAT
GGCGGTCGCTTCGCTACTAGCGATCTCAATGACCTTTATCGCCGCGTCATCAACCGCAAC
AACCGCCTAGCCCGGTTGCAGGAGATCCTGGCCCCCGAGATCATCGTCCGCAACGAAAAG
CGGATGTTGCAGGAGGCCGTCGATGCGCTGATCGACAACGGACGCCGTGGTCGCACAGTG
GTCGGTGCCAATAACCGGCCGCTCAAATCCCTCAGCGACATCATCGAGGGCAAGCAGGGT
CGCTTCCGCCAAAACCTGCTTGGTAAGCGGGTCGACTACTCCGGCCGTTCGGTGATTGTG
GTCGGTCCGAAGCTGAAGATGCACCAGTGCGGCCTGCCCAAGGAAATGGCGATTGAGCTG
TTCCAGCCGTTTGTGATCCATCGGCTAATCCGTCAGAACATCGTCAATAACATCAAGGCC
GCCAAAAAGATGATTCAGCGGGCCGATGATGAGGTGATGCAGGTGCTCCAGGAAGTGATC
GAAGGCCATCCGATCCTGCTCAACCGGGCACCAACCCTGCACCGCCTCGGCATCCAGGCA
TTTGAACCCAAGCTGGTGGATGGTCGGGCCATCCAGCTCCACCCGCTCGTCTGCCCCGCC
TTTAACGCTGACTTTGACGGCGACCAAATGGCCGTGCACGTTCCCTTGGCGATCGAGGCC
CAGACGGAAGCCCGCATGTTGATGCTCGCCAGCAACAACATCCTCTCTCCTGCCACGGGC
GAACCGATCATCACCCCCTCCCAGGACATGGTGCTTGGGGCCTATTACCTCACCGCCACC
CAGCCCGG---CTCGACAAAGCCTGACTTTGGTGATCGCAGCCGCACCTTTGCCGGTCTC
GATGATGTGCTCAACGCCTTTGATGAGAAGCATCTGACCCTGCATGATTGGATTTGGGTG
CGCTTCAGCGGCAGTACCGATGACGAAGATGAAGACAGCAAGCCCCAGAAGGAAGAGACC
CTTAGCGATGGCACGCGCATCGAGCAGTGGAAATACCGTCGCGATCGCTTCGATGACGAT
GGAGCCCTGATCAGCCGTTATTTGCTGACAACCGTGGGCCGTTGTGTGATGAACCGCACA
ATC---------ATTGATGC--------------GGTGGCCGCCGCCTGA----------
--------------
>Umea1p3 | S5.2-others
ATGACCAACAGCAACCTCCGCACCGAAAACCACTTCGACT----ACGTCAAGATCACGCT
CGCCTCGCCCGAGCGGATCATGCAGTGGGGCCAACGTACCCTGCCCAACGGGCAGG----
---------TGGTTGGTGAGGTGACCAAGCCGGAAACGATCAA--------------CTA
CCGCACCCTCAAGCCCGAAATGGACGGGCTCTTCTGCGAGAAGATTTTCGGTCCCTCCAA
GGATTGGGAATGCCATTGCGGCAAGTACAAGCG-----GGTGCGGCACCGTGGCATCGTC
TGCGAACGCTGCGGCGTTGAGGTCACCGAGAGCCGGGTGCGGAGGCACCGCATGGG----
----------------CTTCATCAAATTGGCGGCGCCGGTCTCCCATGTCTGGTACCTCA
AGGGGATCCCCAGCTATGTGGCCATCCTGCTCGACATGCCCCTGCGC-------------
-------------GATGTTGAGCAGATTGTC-----------------TATTTCAACTGC
TATGTGGTGCTCGATAAGGGCGACCACAAGGATCTCACCTATAAGCAGCTGCTCACTGAA
GATGAGTGGCTCGAGATTGAAGACCAGATCTACGCCGAAGATTCGGAAATCGAAAACGAG
CCCGTGGTGGGCATCGGCGCTGAGGCCCTTAAGCAGCTGCTCGAAGATCTCAACCTCACC
GAGATCGCTGAGCAACTGCGCGAGGACATTGCCGGCAGCAAAGGTCAGAAACGGGCCAAG
TTGATCAAGCGCCTGCGCGTGATTGACAACTTCATCGCCACCGGCGCCAAGCCCGATTGG
ATGGTGCTGGATGTGATCCCGGTGATCCCGCCCGACCTGCGCCCGATGGTGCAGCTCGAT
GGCGGTCGCTTCGCTACTAGCGATCTCAATGACCTTTATCGCCGCGTCATCAACCGCAAC
AACCGCCTAGCCCGGTTGCAGGAGATCCTGGCCCCCGAGATCATCGTCCGCAATGAAAAG
CGGATGTTGCAGGAGGCCGTCGATGCGCTGATCGACAACGGACGCCGTGGTCGCACAGTG
GTCGGTGCCAATAACCGGCCGCTCAAATCCCTCAGCGACATCATCGAGGGCAAGCAGGGT
CGCTTCCGCCAAAACCTGCTTGGTAAGCGGGTCGACTACTCCGGCCGTTCGGTGATTGTG
GTCGGTCCGAAGCTGAAGATGCACCAGTGCGGCCTGCCCAAGGAAATGGCGATTGAGCTA
TTCCAGCCGTTTGTGATCCATCGGCTAATCCGTCAGAACATCGTCAATAACATCAAGGCC
GCCAAAAAGATGATTCAGCGGGCCGATGATGAGGTGATGCAGGTGCTCCAGGAAGTGATC
GAAGGCCATCCGATCCTGCTCAACCGGGCACCAACCCTGCACCGCCTCGGCATCCAGGCA
TTTGAACCCAAGCTGGTGGATGGTCGGGCCATCCAGCTCCACCCGCTCGTCTGCCCCGCC
TTTAACGCTGACTTTGACGGCGACCAAATGGCCGTGCACGTTCCCTTGGCGATCGAGGCC
CAGACGGAAGCCCGCATGTTGATGCTCGCCAGCAACAACATCCTCTCTCCTGCCACGGGC
GAACCGATCATCACCCCCTCCCAGGACATGGTGCTTGGGGCCTATTACCTCACCGCCACC
CAGCCCGG---CTCGACAAAGCCTGACTTTGGTGATCGCAGCCGCACCTTTGCCGGTCTC
GATGATGTGCTCAACGCCTTTGATGAGAAGCATCTGACCCTGCATGATTGGATTTGGGTG
CGCTTCAGCGGCAGTACCGATGACGAAGATGAAGACAGCAAGCCCCAGAAGGAAGAGACC
CTTAGCGATGGCACGCGCATCGAGCAGTGGAAATACCGTCGCGATCGCTTCGATGACGAT
GGAGCCCTGATCAGCCGTTATTTGCTGACAACCGTGGGCCGTTGTGTGATGAACCGCACA
ATC---------ATTGATGC--------------GGTGGCCGCCGCCTGA----------
--------------
>JS03 | S5.3
ATGACCAACAGCAACACCCGTACCGAGAGCCACTTCGATT----ACGTCAAGATCAAGCT
GGCCTCCCCCGAGCGCATCAGGGAGTGGGGTCAACGCACCCTGCCCAATGGGCAAG----
---------TGGTGGGTGAGGTGACCAAGCCTGAGACGATCAA--------------CTA
CCGCACGCTCAAGCCCGAGATGGACGGGCTGTTCTGCGAAAAGATCTTTGGTCCCTCCAA
GGACTGGGAATGCCACTGCGGCAAGTACAAGCG-----GGTGCGTCACCGCGGCATCGTT
TGCGAGCGCTGTGGCGTTGAGGTCACCGAAAGCCGGGTGCGCCGTCACCGCATGGG----
----------------CTTCATCAAGCTCGCTGCGCCGGTGTCCCACGTCTGGTATCTCA
AGGGCATTCCCAGCTATGTGGCCATCCTGCTCGACATGCCCCTGCGC-------------
-------------GATGTCGAGCAGATCGTC-----------------TACTTCAACTGC
TATGTGGTGCTTGATCCAGGCGACCACAAGACCCTGAAGTACAAGCAGCTCCTCACCGAA
GATGAGTGGCTGGAGATCGAAGACGAGATCTACGCGGAAGATTCAGAAATTGAGACCGAG
CCTGAGGTGGGCATCGGTGCTGAAGCGCTGAAGGCTCTGCTGGAAGATCTCGAGCTCAAT
GAAATTGCTGAGCAGCTCCGCGAAGACATCAGCGGCAGCAAGGGTCAAAAACGGGCCAAG
TTGATCAAGCGCCTGCGCGTGATCGACAACTTCATCGCCACCGATGCCCGCCCTGAGTGG
ATGGTGCTCGATGCCATTCCGGTGATTCCCCCCGATCTGCGCCCGATGGTGCAGCTCGAT
GGCGGTCGCTTTGCCACCAGTGACCTCAATGACCTCTATCGCCGGGTCATCAACCGCAAC
AACCGCTTGGCCAGGCTTCAGGAAATCCTGGCTCCTGAAATCATCGTCCGCAACGAGAAG
CGGATGCTGCAGGAAGCCGTTGACGCCCTGATCGACAACGGCCGTCGCGGGCGCACCGTG
GTGGGTGCAAACAACCGTCCGCTGAAGTCACTCAGCGACATCATCGAAGGCAAGCAGGGT
CGCTTCCGTCAGAACCTGCTCGGCAAGCGTGTTGATTACTCCGGCCGTTCGGTGATCGTG
GTTGGACCGAAGCTGAAGATGCATCAGTGCGGTCTGCCTAAGGAGATGGCGATCGAGCTG
TTCCAGCCGTTCGTGATCCACCGCTTGATCCGCCAAAACATCGTCAACAACATCAAGGCG
GCCAAGAAGCTGATCCAACGCGCCGACGATGAAGTGATGCAGGTGCTGCAGGAGGTGATC
GATGGTCACCCGATCCTGCTCAACCGTGCTCCCACCCTGCACCGTCTTGGCATCCAGGCC
TTTGAGCCGAAGCTTGTTGATGGCCGCGCCATCCAGCTGCACCCCCTGGTCTGCCCAGCT
TTCAACGCTGACTTCGACGGTGACCAGATGGCTGTCCACGTGCCCCTGGCCCTGGAAGCG
CAAACCGAGGCCCGCATGTTGATGCTGGCCAGCAACAACATCCTCTCGCCGGCCACCGGC
CAGCCGATCATCACCCCATCCCAGGACATGGTGCTTGGCGCCTACTACCTGACGGCAACG
CGCCAAGA---ACGCAGCAAGCCTGAGTTTGGAGATCGTTCCCGCACTTACGCCAACCTT
GAAGACGTCTGCCACGCCTTCGAGGAGAAGCGCATCACCCTGCATGACTGGGTGTGGGTG
CGCTTCAACGGTGCTGTTGACGATGACGACGAGGCCAAAGAGCCCATCAAGAGCGAAACC
CTCAGCGACGGCACCCGCGTGGAGCAGTGGCAGTACCGCCGCGATCGTCTCGACGAGGAC
GGAGCGCTGATTAGCCGTTATGTGCTGACCACCACCGGCCGTGTGGTGATGAACCGCACC
ATC---------ATCGACGC--------------GGTGGTCACCAGGTGA----------
--------------
>Minos11 | S5.3
ATGACCAACAGCAACACCCGTACCGAGAGCCACTTCGATT----ACGTCAAGATCAAGCT
GGCCTCCCCCGAGCGCATCAGGGAGTGGGGTCAACGCACCCTGCCCAATGGGCAAG----
---------TGGTGGGTGAGGTGACCAAGCCTGAGACGATCAA--------------CTA
CCGCACGCTCAAGCCCGAGATGGACGGGCTGTTCTGCGAAAAGATCTTTGGTCCCTCCAA
GGACTGGGAATGCCACTGCGGCAAGTACAAGCG-----GGTGCGTCACCGCGGCATCGTT
TGCGAGCGCTGTGGCGTTGAGGTCACCGAAAGCCGGGTGCGCCGTCACCGCATGGG----
----------------CTTCATCAAGCTCGCTGCGCCGGTGTCCCACGTCTGGTATCTCA
AGGGCATTCCCAGCTATGTGGCCATCCTGCTCGACATGCCCCTGCGC-------------
-------------GATGTCGAGCAGATCGTC-----------------TACTTCAACTGC
TATGTGGTGCTTGATCCAGGCGACCACAAGACCCTGAAGTACAAGCAGCTCCTCACCGAA
GATGAGTGGCTGGAGATCGAAGACGAGATCTACGCGGAAGATTCAGAAATTGAGACCGAG
CCTGAGGTGGGCATCGGTGCAGAAGCGCTGAAGGCTCTGCTGGAAGATCTCGAGCTCACT
GAAATTGCTGAGCAGCTCCGCGAAGACATCAGCGGCAGCAAGGGTCAAAAACGGGCCAAG
TTGATCAAGCGCCTGCGCGTGATCGACAACTTCATCGCCACCGATGCCCGCCCTGAGTGG
ATGGTGCTCGATGCCATTCCGGTGATTCCCCCCGATCTGCGCCCGATGGTGCAGCTCGAT
GGCGGTCGCTTTGCCACCAGTGACCTCAATGACCTCTACCGCCGGGTCATCAACCGCAAC
AACCGCTTGGCCAGGCTTCAGGAAATCCTGGCTCCTGAAATCATCGTCCGCAACGAGAAG
CGGATGCTGCAGGAAGCTGTTGATGCCCTGATCGACAACGGCCGTCGCGGGCGCACCGTG
GTGGGTGCAAACAACCGTCCGCTGAAGTCACTCAGCGACATCATCGAAGGCAAGCAGGGT
CGCTTCCGTCAGAACCTGCTCGGCAAGCGTGTTGATTACTCCGGCCGTTCGGTGATCGTG
GTTGGACCGAAGCTGAAGATGCATCAGTGCGGTCTGCCCAAGGAGATGGCGATCGAGCTG
TTCCAGCCGTTCGTGATCCACCGCTTGATCCGCCAAAACATCGTCAACAACATCAAGGCG
GCCAAGAAGCTGATCCAACGCGCCGACGATGAAGTGATGCAGGTGCTGCAGGAGGTGATC
GATGGTCACCCGATCCTGCTCAACCGTGCTCCCACCCTGCACCGTCTTGGCATCCAGGCC
TTTGAGCCGAAGCTTGTTGATGGCCGCGCCATCCAGCTGCACCCCCTGGTCTGCCCAGCT
TTCAACGCTGACTTCGACGGTGACCAGATGGCTGTCCACGTGCCCCTGGCCCTGGAAGCG
CAAACCGAGGCCCGCATGTTGATGCTGGCCAGCAACAACATCCTCTCGCCGGCCACCGGC
CAGCCGATCATCACGCCATCCCAGGACATGGTTCTTGGCGCCTACTACCTGACGGCAACG
CGCCAAGA---ACGCAGCAAGCCTGAGTTTGGAGATCGTTCCCGCACTTACGCCAACCTC
GAAGACGTCTGCCACGCCTTCGAGGAGAAGCGCATCACCCTGCATGACTGGGTGTGGGTG
CGCTTCAACGGTGCCGTTGACGATGACGACGAGGCCAAAGAGCCCATCAAGAGCGAAACC
CTCAGCGATGGCACCCGCGTGGAGCAGTGGCAGTACCGCCGCGATCGTCTCGACGAGGAC
GGAGCGCTGATTAGCCGTTATGTGCTCACCACCACCGGCCGTGTGGTGATGAACCGCACC
ATC---------ATCGACGC--------------GGTGGTCACCAGGTGA----------
--------------
>RCC307 | S5.3
ATGACCAACAGCAACACCCGTACCGAGAGCCACTTCGATT----ACGTCAAGATCAAGCT
GGCCTCCCCCGAGCGCATCAGGGAGTGGGGTCAACGCACCCTGCCCAATGGGCAAG----
---------TGGTGGGTGAGGTGACCAAGCCTGAGACGATCAA--------------CTA
CCGCACGCTCAAGCCCGAGATGGACGGGCTGTTCTGCGAAAAGATCTTTGGTCCCTCCAA
GGACTGGGAATGCCACTGCGGCAAGTACAAGCG-----GGTGCGTCACCGCGGCATCGTT
TGCGAGCGCTGTGGCGTTGAGGTCACCGAAAGCCGGGTGCGCCGTCACCGCATGGG----
----------------CTTCATCAAGCTCGCTGCGCCGGTGTCCCACGTCTGGTATCTCA
AGGGCATTCCCAGCTATGTGGCCATCCTGCTCGACATGCCCCTGCGC-------------
-------------GATGTCGAGCAGATCGTC-----------------TACTTCAACTGC
TATGTGGTGCTTGATCCAGGCGACCACAAGACCCTGAAGTACAAGCAGCTCCTCACCGAA
GATGAGTGGCTGGAGATCGAAGACGAGATCTACGCGGAAGATTCAGAAATTGAGACCGAG
CCTGAGGTGGGCATCGGTGCAGAAGCGCTGAAGGCTCTGCTGGAAGATCTCGAGCTCACT
GAAATTGCTGAGCAGCTCCGCGAAGACATCAGCGGCAGCAAGGGTCAAAAACGGGCCAAG
TTGATCAAGCGCCTGCGCGTGATCGACAACTTCATCGCCACCGATGCCCGCCCTGAGTGG
ATGGTGCTCGATGCCATTCCGGTGATTCCCCCCGATCTGCGCCCGATGGTGCAGCTCGAT
GGCGGTCGCTTTGCCACCAGTGACCTCAATGACCTCTACCGCCGGGTCATCAACCGCAAC
AACCGCTTGGCCAGGCTTCAGGAAATCCTGGCTCCTGAAATCATCGTCCGCAACGAGAAG
CGGATGCTGCAGGAAGCTGTTGATGCCCTGATCGACAACGGCCGTCGCGGGCGCACCGTG
GTGGGTGCAAACAACCGTCCGCTGAAGTCACTCAGCGACATCATCGAAGGCAAGCAGGGT
CGCTTCCGTCAGAACCTGCTCGGCAAGCGTGTTGATTACTCCGGCCGTTCGGTGATCGTG
GTTGGACCGAAGCTGAAGATGCATCAGTGCGGTCTGCCCAAGGAGATGGCGATCGAGCTG
TTCCAGCCGTTCGTGATCCACCGCTTGATCCGCCAAAACATCGTCAACAACATCAAGGCG
GCCAAGAAGCTGATCCAACGCGCCGACGATGAAGTGATGCAGGTGCTGCAGGAGGTGATC
GATGGTCACCCGATCCTGCTCAACCGTGCTCCCACCCTGCACCGTCTTGGCATCCAGGCC
TTTGAGCCGAAGCTTGTTGATGGCCGCGCCATCCAGCTGCACCCCCTGGTCTGCCCAGCT
TTCAACGCTGACTTCGACGGTGACCAGATGGCTGTCCACGTGCCCCTGGCCCTGGAAGCG
CAAACCGAGGCCCGCATGTTGATGCTGGCCAGCAACAACATCCTCTCGCCGGCCACCGGC
CAGCCGATCATCACGCCATCCCAGGACATGGTTCTTGGCGCCTACTACCTGACGGCAACG
CGCCAAGA---ACGCAGCAAGCCTGAGTTTGGAGATCGTTCCCGCACTTACGCCAACCTC
GAAGACGTCTGCCACGCCTTCGAGGAGAAGCGCATCACCCTGCATGACTGGGTGTGGGTG
CGCTTCAACGGTGCCGTTGACGATGACGACGAGGCCAAAGAGCCCATCAAGAGCGAAACC
CTCAGCGATGGCACCCGCGTGGAGCAGTGGCAGTACCGCCGCGATCGTCTCGACGAGGAC
GGAGCGCTGATTAGCCGTTATGTGCTCACCACCACCGGCCGTGTGGTGATGAACCGCACC
ATC---------ATCGACGC--------------GGTGGTCACCAGGTGA----------
--------------
>TMED19 | S5.3
ATGACCAACAGCAACACTCGCACTGAGAGCCACTTCGATT----ACGTCAAGATCACCCT
GGCGTCCCCCGACCGGATCATGCAGTGGGGCCAGCGCACCCTGCCCAATGGTCAGG----
---------TGGTTGGCGAGGTCACCAAGCCCGAAACCATCAA--------------CTA
CCGCACCCTCAAGCCCGAGATGGACGGGCTGTTTTGCGAGAAGATCTTTGGCCCTTCCAA
AGACTGGGAGTGTCACTGCGGTAAGTACAAGCG-----GGTGCGTCACCGCGGCATTGTT
TGCGAACGCTGCGGCGTGGAGGTGACAGAGAGCCGGGTGCGCCGTCACCGCATGGG----
----------------TTTCATCAAGCTGGCGGCACCCGTCTCCCACGTTTGGTATCTCA
AGGGCATCCCCAGTTATGTCGCGATCCTGCTGGACATGCCTCTGCGT-------------
-------------GATGTTGAGCAGATCGTC-----------------TATTTCAACTGT
TATGTGGTTCTTGATCCGGGTGATCACAAGACCCTGAAGTACAAGCAGCTGCTCACCGAG
GACGAGTGGCTGGAGATTGAGGATGAAATCTATGCTGAAGACTCTGAGATTGAGACCGAG
CCTGAAGTTGGCATCGGAGCTGAAGCCCTCAAGAGTCTTCTTGAAGATCTTGAACTCAAT
GAAATCGCTGAACATCTGCGCGAAGAAATCAGCGGCAGCAAGGGTCAAAAGCGCGCCAAG
TTGATCAAGCGCCTGCGGGTGATCGACAACTTCATCGCCACCAGTGCTCGCCCTGAGTGG
ATGGTGCTTGATGCAATCCCCGTAATCCCGCCCGATCTGCGCCCGATGGTGCAGCTCGAT
GGGGGTCGTTTTGCCACCAGTGATCTCAATGACCTCTACCGCAGGGTCATCAACCGCAAC
AACCGCCTGGCCCGTCTCCAGGAGATTCTCGCTCCCGAGATCATTGTCCGTAACGAGAAG
CGGATGCTGCAGGAGGCCGTCGATGCGCTGATCGACAACGGTCGCCGTGGCCGCACCGTT
GTGGGCGCTAATAACCGTCCGCTGAAGTCACTCAGCGACATTATTGAAGGCAAACAGGGT
CGCTTCCGTCAGAACCTGCTCGGCAAGCGTGTCGACTACTCCGGTCGTTCAGTGATCGTG
GTGGGTCCAAAGCTAAAGATGCACCAGTGCGGTCTGCCTAAGGAAATGGCGATCGAGTTG
TTCCAGCCATTCGTCATCCATCGCCTCATCCGTCAGAACATCGTCAACAACATCAAGGCT
GCCAAGAAGCTCATTCAGCGCGCCGATGATGAGGTGATGCAGGTGCTGCAGGAGGTCATC
GACGGCCATCCGATCATGCTGAACCGTGCTCCCACGCTGCACCGTCTCGGCATTCAGGCC
TTTGAACCCAAGCTTGTCGATGGCCGGGCCATTCAGCTTCACCCACTGGTCTGCCCAGCC
TTCAACGCTGACTTCGATGGTGACCAGATGGCCGTGCACGTGCCGCTGGCCCTCGAGGCC
CAGACCGAGGCGCGCATGCTCATGCTGGCCAGCAACAACATCCTCTCGCCAGCCACTGGC
CAGCCGATCATCACGCCCTCGCAGGACATGGTGCTCGGTACCTATTACTTGACGGCCATT
AGGCGTGA---GCGCGAGGTGCCTGAATTCGGCGATCGCAGCCGCACGTTCGCCAACCTC
GCTGATGTCTGCCATGCCTTCGAGGAGCAGCGCCTCACCCTTCACGACTGGCTCTGGGTT
CGCTTCAACGGCGAAGTCGAGGATGACGACGAAGGCACCGAGCCCGTGAGCACTGACACT
CTCAGTGACGGAACCAGCGTTGAGCAGTGGAAGTACCGCCGCGATCGACGCGATGAGGAT
GGCGCCTTGATCAGCCGCTATGTCCTCACCACTGCCGGCCGGGTAGTGATGAATCGAACG
ATC---------ATTGACGC--------------GGTGACGACGCGGTGA----------
--------------
>RSCCF101 | Syn-RED SEA
ATGTCCAACAGCAATCTTCGCTCCGGCAATCACTTCGATT----ATGTGAAGATCACCCT
CGCCTCCCCGGAGCGGGTGATGCAGTGGGGCCAGCGCACCCTCCCGAACGGTCAGG----
---------TGGTCGGCGAGGTGACGAAACCGGAGACGATCAA--------------CTA
CCGCACCCTCAAGCCGGAGATGGATGGCCTTTTCTGCGAGAAGATCTTCGGCCCATCCAA
GGACTGGGAATGCCACTGCGGCAAGTACAAGCG-----GGTGCGTCACCGCGGCATCGTC
TGTGAGCGCTGTGGCGTTGAGGTGACCGAGAGCCGGGTGCGGCGTCACCGGATGGG----
----------------CTTCATCAAGCTGGCGGCGCCCGTGTCCCACGTGTGGTACCTCA
AGGGCATCCCCAGCTATGTGGCCATCCTGCTCGACATGCCCCTCCGT-------------
-------------GATGTGGAGCAGATCGTC-----------------TACTTCAACTGC
TACACGGTCCTTGATCCCGGCGACCACAAGGATCTCAAGTACAAACAGTTGCTCACGGAG
GACGAGTGGCTGGAAATCGAGGATGAGATTTACGCTGAAGACTCCGAAATCGAGAACGAG
CCGCGTGTCGGCATCGGAGCCGAGGCCCTCAAGGAGCTGCTCGAGGATCTTGAGCTCGCC
CAGATCGCTGAAGAACTGCGTGAGGAGATCAGCGGCAGCCGCGGCCAGAAGCGGGCCAAG
CTGATCAAGCGCCTTCGGGTGATCGACAACTTCATCGCCACCGAAGCCCGGCCCGAGTGG
ATGGTGCTCGACGTGATCCCGGTCATCCCGCCGGACCTGCGCCCCATGGTGCAGCTGGAC
GGCGGCCGTTTCGCCACCAGTGATCTCAACGACCTCTACCGGCGCGTCATCAACCGCAAC
AACCGACTGGCCCGCCTGCAGGAGATCCTGGCTCCCGAGATCATCGTCCGCAATGAGAAG
CGGATGTTGCAGGAGGCTGTTGATGCCCTGATCGACAACGGTCGCCGGGGACGCACCGTG
GTGGGGGCCAACAACCGCCCGCTCAAGTCACTCAGCGACATCATCGAGGGCAAGCAGGGC
CGCTTCCGTCAGAACCTCCTCGGCAAGCGTGTCGATTACTCGGGTCGTTCGGTGATCGTG
GTGGGTCCGAAGCTGAAGATGCACCAGTGCGGCCTGCCCAAGGAAATGGCCATCGAGCTG
TTTCAGCCGTTCGTCATCCACCGCCTGATCAGGCAGAACATCGTCAACAACATCAAGGCG
GCCAAGAAGCTCATTCAGAAGGCCGATGATGAGGTGATGCAGGTGTTGCAGGAGGTCATT
GATGGGCATCCCATCCTGCTCAACCGTGCTCCGACCCTGCACCGTCTCGGTATTCAGGCC
TTCGAGCCCAAGCTCGTCGATGGTCGAGCCATCCAGCTCCATCCCCTGGTCTGCCCCGCC
TTCAACGCCGACTTCGACGGCGACCAGATGGCTGTTCACGTGCCTCTGGCGATCGAGGCC
CAGACCGAGGCGCGCATGCTGATGCTGGCCAGCAACAACATTCTCTCCCCGGCCACCGGT
GAGCCGATCATCACCCCGTCTCAGGACATGGTGCTCGGCGCCTACTACCTCACAGCTCTT
CAACGGGA---ACGGCCTCAGCCTGAGTTCGGCGATCGTGCCGCCACCTTCGCCAGCCTC
TCCGACGTTCTCACCGCCTTCGAGGACAAGCGCATCGGCCTGCACGACTGGGTCTGGGTC
CGCTTCAACGGCGAGGTTGAAGACGATGCCGACTCCGATGAACCGATCGCGACCGACACA
CTCAGCGACGGCACGCGCATCGAGCAATGGCCCCTGCGGCGTGACCGGCTCGATGAAGAC
GGCGCCCTGATCAGCCGCTACCTGCTCACCACCGTCGGGCGCGTCGTGATCAACCACACG
ATC---------ATGGACGC--------------CGTCGCTGTCGGCTGA----------
--------------
>CC9311 | S5.1-Ib
ATGACAAACAGCAATCTGCGTACAGAGAACCACTTCGACT----ACGTCAAGATCACACT
CGCATCACCTGATCGGGTGATGGAGTGGGGCCAGCGCACCTTGCCGAATGGACAGG----
---------TGGTTGGAGAAGTGACCAAGCCTGAAACCATCAA--------------TTA
CCGCACGCTCAAGCCTGAGATGGACGGCTTGTTCTGCGAAAAGATTTTTGGTCCCTCTAA
GGATTGGGAATGCCATTGCGGTAAGTACAAGCG-----AGTCCGTCACCGCGGCATTGTT
TGTGAGCGCTGTGGCGTTGAGGTCACGGAGAGTCGGGTGCGACGGCACCGCATGGG----
----------------CTTCATTAAGTTGGCGGCCCCCGTTTCTCATGTTTGGTATCTGA
AAGGGATCCCCAGTTATGTGGCCATCCTTTTGGATATGCCTCTGAGG-------------
-------------GATGTTGAACAGATCGTT-----------------TATTTCAACTGC
TATGTGGTGCTCGATGCGGGCGATCACAAAGACTTGAAGTACAAGCAGTTGCTTACCGAA
GATGAGTGGCTAGAAATTGAAGATGAGATTTACGCAGAAGATTCAGAAATTGAGAATGAA
CCCGTCGTTGGGATTGGTGCCGAGGCGCTGAAGCAGCTGCTTGAGGATCTCCAACTCAAT
GCTGTTGCTGAACAATTACGTGAGGAGATTGCTGGCAGTAAGGGACAGAAGCGCGCAAAG
TTGATTAAGCGCCTACGGGTGATCGATAACTTCATCGCCACCAACGCCCGCCCTGAATGG
ATGGTGTTGGACGCGATTCCGGTTATTCCCCCAGATCTTCGCCCAATGGTGCAGCTGGAT
GGAGGCCGTTTTGCAACCTCTGACCTTAATGACCTCTACCGAAGGGTCATTAATCGCAAT
AACCGTCTCGCCCGCCTTCAAGAAATTCTTGCTCCGGAAATCATTGTCCGCAATGAAAAA
CGGATGCTCCAAGAAGCGGTTGATGCCCTCATCGACAACGGCCGACGCGGTCGCACTGTT
GTTGGAGCTAACAATCGTCCGCTTAAGTCACTGAGCGACATTATTGAAGGCAAGCAGGGT
CGTTTCCGCCAAAACTTGCTGGGCAAGCGTGTGGACTACTCCGGTCGTTCCGTCATCGTG
GTGGGCCCCAAGCTGAAGATGCATCAGTGTGGTTTGCCTAAGGAGATGGCAATTGAGCTC
TTCCAGCCGTTTGTGATCCATCGCCTGATTCGTCAAAACATCGTTAACAACATCAAGGCG
GCCAAAAAGCTGATTCAGCGAGCTGATGATGAGGTGATGCAGGTGTTGCAGGAGGTGATC
GATGGTCACCCAATCATGCTGAATCGCGCCCCCACTCTTCACCGGCTGGGGATTCAAGCT
TTTGAACCCAAGTTGGTGGATGGCAGAGCGATCCAGCTTCACCCCCTTGTGTGTCCAGCG
TTCAACGCTGACTTTGACGGTGACCAGATGGCCGTGCATGTGCCGCTCGCAATCGAGGCA
CAAACGGAAGCGCGCATGTTGATGTTGGCTAGCAACAACATCCTTTCTCCAGCAACGGGT
GATCCAATCATCACGCCATCCCAAGACATGGTGCTGGGTTCCTATTACCTAACGGCTCTG
CAGCCCCA---AATGCACCCTATTGAATTCGGTGATCGCTCCCGCACCTACTCCAGCCTT
GAAGATGTGATTCACGCCTTTGAAGACAACCGAATCACCCTGCATGACTGGGTTTGGGTG
CGCTTTAACGGCGAGGTTGAAGATGAAGATGAGCGTGAAGAGCCCATCACCACTGAGACC
CTCAGCGACGGCACGCGCTTTGAACAGTGGACCTATCGCCGTGACCGCTTTGACGAAGAC
GGCGCTTTGATTAGCCGCTACATCCTGACGACTGTTGGACGTGTGGTGATGAATCACACG
ATC---------ATTGACGC--------------GGTGGCAGCCACCTAA----------
--------------
>WH8020 | S5.1-Ib
ATGACCAACAGCAATCTGCGTACAGAGAACCACTTCGACT----ACGTCAAGATCACACT
TGCATCACCCGATCGGGTGATGGAGTGGGGTCAGCGCACCTTGCCGAATGGACAGG----
---------TGGTTGGAGAAGTGACCAAGCCTGAAACCATTAA--------------CTA
CCGCACGCTCAAGCCCGAGATGGACGGCTTGTTCTGCGAAAAGATTTTTGGTCCCTCTAA
GGATTGGGAATGCCATTGCGGTAAGTACAAGCG-----AGTCCGTCACCGCGGGATTGTT
TGTGAGCGGTGTGGTGTTGAGGTCACGGAGAGCCGAGTGCGTCGGCACCGCATGGG----
----------------CTTCATTAAGTTGGCGGCCCCCGTCTCTCATGTTTGGTATCTGA
AAGGGATCCCCAGTTATGTGGCCATCCTTTTGGATATGCCTCTGCGG-------------
-------------GATGTTGAACAGATCGTT-----------------TATTTCAACTGT
TATGTGGTGCTCGATGCGGGCGATCACAAAGACTTGAAGTACAAGCAATTGCTCACGGAA
GATGAGTGGCTTGAAATTGAAGATGAGATTTACGCAGAAGATTCAGAAATTGAGAATGAA
CCCGTCGTTGGGATTGGCGCCGAGGCTCTGAAGCAGCTGCTTGAGGATCTCGAACTTAAT
GCTGTTGCTGAACAACTACGTGAAGAGATTGCTGGCAGTAAGGGGCAGAAGCGCGCAAAG
TTGATTAAGCGCCTTCGGGTGATCGATAACTTCATCGCCACCAACGCCCGCCCCGAATGG
ATGGTGTTGGACGCGATTCCGGTTATTCCCCCAGATCTTCGCCCAATGGTGCAGCTGGAT
GGTGGCCGCTTTGCGACCTCTGACCTTAATGACCTCTACAGAAGGGTCATTAATCGCAAT
AACCGTCTTGCCCGCCTTCAGGAAATTCTTGCTCCGGAAATCATTGTCCGCAATGAAAAA
CGGATGCTCCAAGAAGCGGTTGATGCCCTAATCGATAATGGTCTACGCGGTCGAACTGTT
GTTGGAGCTAACAATCGTCCGCTTAAGTCACTGAGCGACATTATCGAAGGCAAGCAGGGT
CGTTTCCGCCAAAACTTGCTTGGCAAGCGTGTTGATTACTCCGGTCGTTCCGTCATCGTG
GTGGGACCCAAGCTGAAGATGCATCAGTGTGGTTTGCCTAAGGAGATGGCAATTGAGCTC
TTCCAGCCGTTTGTGATCCATCGCCTGATTCGTCAAAACATCGTTAACAACATCAAGGCA
GCCAAAAAGCTGATTCAGCGAGCTGATGATGAGGTGATGCAGGTGTTGCAGGAGGTGATC
GATGGTCACCCAATCATGCTGAATCGCGCCCCTACTCTTCACCGGCTAGGGATCCAAGCT
TTTGAACCCAAGTTGGTGGATGGCAGAGCGATCCAACTTCACCCCCTTGTGTGTCCAGCG
TTCAACGCTGACTTCGACGGTGACCAGATGGCCGTACACGTGCCACTCGCAATCGAGGCA
CAAACGGAAGCGCGCATGTTGATGTTGGCGAGCAACAACATCCTCTCTCCAGCAACGGGC
GATCCAATCATCACGCCATCCCAAGACATGGTGTTGGGTTCCTATTACCTAACGGCTCTG
CAGCCCCA---AATGCATCCGATTGAATTCGGTGATCGATCCCGCACCTACTCCAGCCTT
GAAGATGTGATTCACGCCTTTGAAGACAACCGAATCACTCTGCATGACTGGGTTTGGGTG
CGCTTTAACGGCGAGGTTGAAGATGAAGACGAGCGTGAAGAGCCCATCACCACTGAGACC
CTTAGCGATGGCACGCGCTTTGAACAGTGGACCTACCGCCGTGACCGCTTTGACGAAGAC
GGCGCTCTGATTAGCCGTTACATCCTGACGACCGTAGGACGTGTGGTGATGAATCACACG
ATC---------ATCGACGC--------------AGTGGCAGCCACCTGA----------
--------------
>JS02 | S5.1-Ia
ATGACCAACAGCAATCTGCGTACAGAGAACCACTTCGACT----ACGTCAAAATCACACT
CGCATCACCCGATCGGGTCATGGAGTGGGGCCAGCGCACCTTGCCGAATGGACAGG----
---------TGGTTGGAGAAGTGACCAAGCCTGAAACCATCAA--------------CTA
CCGCACGCTCAAGCCGGAGATGGACGGCTTGTTCTGCGAAAAGATCTTTGGTCCCTCCAA
GGATTGGGAATGTCATTGCGGTAAGTACAAACG-----TGTCCGTCACCGCGGCATCGTT
TGTGAGCGCTGTGGCGTTGAGGTCACCGAGAGCCGGGTGCGACGTCACCGCATGGG----
----------------CTTCATTAAGTTGGCAGCCCCGGTCTCCCATGTTTGGTATCTCA
AAGGGATCCCCAGTTACGTGGCCATCCTTTTGGACATGCCTCTTAGG-------------
-------------GATGTGGAGCAGATTGTT-----------------TACTTCAACTGC
TATGTGGTGCTCGATGCGGGTGATCACAAAGATCTGAAGTACAAGCAGTTGCTCACGGAA
GATGAGTGGCTGGAAATTGAAGACGAGATCTATGCAGAAGATTCAGAAATTGAGAACGAA
CCTGTTGTTGGAATTGGTGCTGAGGCGCTGAAGCAGCTGCTGGAAGATCTCGAACTCAAT
GCTGTTGCTGAACAATTACGCGAAGAGATTGCTGGCAGTAAGGGGCAAAAACGCGCCAAG
CTGATTAAGCGCCTTCGGGTGATTGATAACTTCATTGCGACCGACGCCCGCCCTGATTGG
ATGGTGTTGGATGCGATCCCCGTCATTCCTCCAGATCTGCGCCCAATGGTGCAGTTGGAT
GGTGGACGTTTTGCGACCTCTGACCTCAACGATCTCTACAGGCGAGTCATTAACCGTAAT
AACCGTCTCGCCCGTCTTCAGGAAATTCTTGCTCCGGAAATCATTGTTCGCAATGAAAAG
CGGATGCTCCAAGAAGCGGTTGATGCCCTCATCGACAATGGACGACGCGGTCGCACGGTT
GTTGGAGCTAACAATCGTCCGCTCAAGTCCTTGAGCGACATTATTGAAGGTAAGCAAGGT
CGTTTCCGCCAAAACTTGCTTGGTAAGCGTGTTGATTACTCCGGTCGTTCTGTGATCGTG
GTGGGACCCAAGCTGAAGATGCATCAGTGTGGATTGCCTAAGGAAATGGCAATCGAGCTC
TTCCAGCCGTTTGTGATTCACCGCCTAATTCGTCAAAACATCGTTAACAACATCAAGGCA
GCGAAGAAGCTGATTCAGCGAGCAGACGATGAAGTGATGCAGGTGCTTCAGGAGGTGATT
GATGGTCACCCAATCATGCTGAACCGCGCCCCCACACTGCACCGTCTCGGGATTCAGGCC
TTTGAACCCAAGTTGGTGGACGGGAGAGCGATCCAGCTTCACCCCCTTGTTTGTCCAGCG
TTCAACGCCGACTTCGACGGTGACCAGATGGCCGTCCACGTGCCGCTCGCGATCGAAGCA
CAAACGGAAGCGCGCATGTTGATGCTGGCGAGCAACAACATCCTGTCTCCAGCAACTGGT
GATCCGATCATCACGCCATCCCAAGACATGGTGCTGGGCTCTTATTACCTAACGGCTCTG
CAGCCCGA---CATGCATCCCATTGAGTTTGGTGATCGCTCCCGCACCTACTCCTGTCTT
GAAGACGTGATTCATGCCTTTGAAGACAATCGAATTACCTTGCACGACTGGGTTTGGGTT
CGCTTCAAAGGCGAGGTTGAAGATGAAGACGAGCGTGAAGAGCCCATCACCAGCGAGACC
CTGAGTGACGGCACTCGCTTTGAACAATGGACCTATCGCCGTGATCGTTTTGACGAAGAC
GGTGCCCTGATCAGCCGTTACATCCTCACGACAGTGGGACGCGTGGTGATGAATCACACG
ATC---------ATCGACGC--------------GGTGGCAGCCACCTGA----------
--------------
>s2 | S5.1-Ia
ATGACCAACAGCAATCTGCGTACAGAGAACCACTTCGACT----ACGTCAAAATCACACT
CGCATCACCCGATCGGGTCATGGAGTGGGGCCAGCGCACCTTGCCGAATGGACAGG----
---------TGGTTGGAGAAGTGACCAAGCCTGAAACCATCAA--------------CTA
CCGCACGCTCAAGCCGGAGATGGACGGCTTGTTCTGCGAAAAGATCTTTGGTCCCTCCAA
GGATTGGGAATGTCATTGCGGTAAGTACAAACG-----TGTCCGTCACCGCGGCATCGTT
TGTGAGCGCTGTGGCGTTGAGGTCACCGAGAGCCGGGTGCGACGTCACCGCATGGG----
----------------CTTCATTAAGTTGGCAGCCCCGGTCTCCCATGTTTGGTATCTCA
AAGGGATCCCCAGTTACGTGGCCATCCTTTTGGACATGCCTCTTAGG-------------
-------------GATGTGGAGCAGATTGTT-----------------TACTTCAACTGC
TATGTGGTGCTCGATGCGGGTGATCACAAAGATCTGAAGTACAAGCAGTTGCTCACGGAA
GATGAGTGGCTGGAAATTGAAGACGAGATCTATGCAGAAGATTCAGAAATTGAGAACGAA
CCTGTTGTTGGAATTGGTGCTGAGGCGCTGAAGCAGCTGCTGGAAGATCTTGAACTCAAT
GCTGTTGCTGAACAATTACGCGAAGAGATTGCTGGCAGTAAGGGGCAAAAACGCGCCAAG
CTGATTAAGCGCCTTCGGGTGATTGACAACTTCATTGCGACCGACGCTCGTCCTGATTGG
ATGGTGTTGGATGCGATCCCCGTCATTCCTCCAGATCTGCGCCCAATGGTGCAGTTGGAT
GGTGGACGTTTTGCGACCTCTGACCTCAACGATCTCTACAGGCGGGTTATTAACCGCAAT
AACCGTCTCGCCCGTCTTCAGGAAATTCTTGCTCCGGAAATCATTGTTCGCAATGAAAAG
CGGATGCTCCAAGAAGCGGTTGATGCCCTCATCGACAATGGACGACGCGGTCGCACGGTT
GTTGGAGCTAACAATCGTCCGCTCAAGTCCTTGAGCGACATTATTGAAGGTAAGCAAGGT
CGTTTCCGCCAAAACTTGCTTGGTAAGCGTGTTGATTACTCCGGTCGTTCTGTGATCGTG
GTGGGACCCAAGCTGAAGATGCATCAGTGTGGATTGCCTAAGGAAATGGCAATCGAGCTC
TTCCAGCCGTTTGTGATTCACCGCCTGATTCGTCAAAACATCGTTAACAACATCAAGGCA
GCGAAGAAGCTGATTCAGCGAGCTGACGATGAAGTGATGCAGGTGCTTCAGGAGGTGATT
GATGGTCACCCAATCATGCTGAACCGCGCCCCCACCCTGCACCGTCTTGGGATTCAGGCC
TTTGAACCCAAGTTGGTGGACGGAAGAGCGATCCAGCTTCACCCCCTTGTTTGTCCAGCG
TTCAACGCCGACTTCGACGGTGACCAGATGGCCGTCCACGTGCCGCTCGCGATCGAAGCA
CAAACGGAAGCGCGCATGTTGATGCTGGCGAGCAACAACATCCTCTCTCCAGCAACTGGC
GATCCGATCATCACGCCATCCCAAGACATGGTGCTGGGCTCTTATTACCTAACGGCTCTG
CAGCCCGA---CATGCATCCCATTGAGTTTGGTGATCGCTCCCGCACCTACTCCTGTCTT
GAAGACGTGATTCATGCCTTTGAAGACAATCGAATTACCTTGCACGACTGGGTTTGGGTT
CGCTTCAACGGCGAGGTTGAAGATGAAGATGAGCGTGAAGAGCCCATCACCAGCGAGACC
CTGAGTGACGGCACTCGCTTTGAACAATGGACCTATCGCCGTGATCGTTTTGACGAAGAC
GGTGCCCTGATCAGCCGTTACATCCTCACGACAGTGGGACGCGTGGTGATGAATCACACG
ATC---------ATCGACGC--------------GGTGGCAGCCACCTGA----------
--------------
>WH8016 | S5.1-Ia
ATGACCAACAGCAATCTGCGTACAGAGAACCACTTCGACT----ACGTCAAAATCACACT
CGCATCACCCGATCGGGTCATGGAGTGGGGCCAGCGCACCTTGCCGAATGGACAGG----
---------TGGTTGGAGAAGTGACCAAGCCTGAAACCATCAA--------------CTA
CCGCACGCTCAAGCCGGAGATGGATGGCTTGTTCTGCGAAAAGATCTTTGGTCCCTCCAA
GGATTGGGAATGTCATTGCGGTAAGTACAAACG-----TGTCCGTCACCGCGGCATCGTT
TGTGAGCGCTGTGGCGTTGAGGTCACGGAGAGCCGGGTGCGACGTCACCGCATGGG----
----------------CTTCATTAAGTTGGCAGCCCCGGTTTCCCATGTTTGGTATCTCA
AAGGGATCCCCAGTTATGTGGCCATCCTTTTGGACATGCCTCTTAGG-------------
-------------GATGTGGAGCAGATTGTT-----------------TACTTCAACTGC
TATGTGGTGCTCGATGCGGGTGATCACAAAGATCTGAAGTACAAGCAGTTGCTCACGGAA
GATGAGTGGCTGGAAATTGAAGACGAGATCTATGCAGAAGATTCAGAAATTGAGAACGAA
CCTGTTGTTGGAATTGGTGCTGAGGCGCTGAAGCAGCTGCTGGAAGATCTCGAACTCAAT
GCTGTTGCTGAACAACTACGCGAAGAGATTGCTGGCAGTAAGGGGCAAAAACGCGCCAAG
CTGATTAAGCGCCTTCGGGTGATTGACAACTTCATTGCGACCGATGCTCGTCCTGATTGG
ATGGTGTTGGATGCGATCCCCGTCATTCCTCCAGATCTGCGCCCAATGGTGCAGTTGGAT
GGTGGACGTTTTGCGACCTCTGACCTCAACGATCTCTACAGGCGGGTTATTAATCGCAAT
AACCGTCTCGCCCGTCTTCAGGAAATTCTTGCTCCGGAAATCATTGTTCGCAATGAAAAG
CGGATGCTCCAAGAAGCGGTTGATGCCCTCATCGACAATGGACGACGCGGTCGCACTGTT
GTTGGAGCTAACAATCGTCCGCTCAAGTCATTGAGCGACATCATTGAAGGTAAGCAAGGT
CGTTTCCGCCAAAACTTGCTTGGTAAGCGTGTTGATTACTCCGGTCGTTCTGTGATCGTG
GTGGGACCCAAGCTGAAGATGCATCAGTGTGGATTGCCTAAGGAAATGGCAATCGAGCTC
TTCCAGCCGTTTGTGATTCACCGCCTAATTCGTCAAAACATCGTTAACAACATCAAGGCA
GCGAAGAAGCTGATTCAGCGAGCTGACGATGAAGTGATGCAGGTGCTTCAGGAGGTGATT
GATGGTCACCCAATCATGCTGAACCGCGCTCCCACCCTGCACCGACTTGGGATTCAGGCC
TTTGAACCCAAGTTGGTGGACGGGAGAGCGATCCAGCTTCACCCCCTTGTTTGTCCAGCG
TTCAACGCCGACTTCGACGGTGACCAGATGGCCGTCCACGTGCCGCTCGCGATCGAAGCA
CAAACGGAAGCGCGCATGTTGATGCTGGCGAGCAACAACATCCTCTCTCCAGCAACTGGC
GATCCGATCATCACGCCTTCCCAAGACATGGTGCTGGGCTCTTATTACCTAACGGCTCTG
CAGCCCGA---CATGCATCCCATTGAGTTTGGTGATCGCTCCCGCACCTACTCCTGTCTT
GAAGACGTGATTCATGCCTTTGAAGACAATCGAATTACCTTGCACGACTGGGTTTGGGTT
CGCTTCAACGGCGAGGTTGAAGATGAAGACGAGCGTGAAGAGCCCATCACCAGCGAGACC
CTGAGTGACGGCACTCGCTTTGAACAATGGACCTATCGCCGTGATCGTTTTGACGAAGAC
GGTGCCCTGATCAGCCGTTACATCCTCACGACAGTGGGACGCGTGGTGATGAATCACACG
ATC---------ATCGACGC--------------GGTGGCAGCCACCTGA----------
--------------
>ROS8604 | S5.1-Ia
ATGACCAACAGCAATCTGCGTACAGAGAACCACTTCGACT----ACGTCAAAATCACACT
CGCATCACCCGATCGGGTGATGGAGTGGGGCCAGCGCACCTTGCCGAATGGACAGG----
---------TGGTTGGAGAAGTGACCAAGCCTGAAACCATCAA--------------CTA
CCGCACGCTCAAGCCGGAAATGGACGGCTTGTTCTGCGAAAAGATTTTTGGTCCCTCCAA
GGATTGGGAATGTCATTGCGGTAAGTACAAACG-----TGTCCGTCACCGCGGCATCATT
TGTGAGCGCTGTGGCGTTGAGGTCACCGAGAGCCGGGTGCGACGTCACCGCATGGG----
----------------CTTCATTAAGTTGGCAGCCCCGGTCTCCCATGTTTGGTATCTCA
AAGGGATCCCTAGTTATGTGGCCATCCTTTTGGACATGCCTCTTAGG-------------
-------------GATGTGGAGCAGATTGTT-----------------TATTTCAACTGC
TATGTGGTACTCGATGCGGGCGATCATAAAGATCTGAAGTACAAGCAGTTGCTCACAGAA
GATGAGTGGCTTGAAATTGAAGACGAGATTTATGCAGAAGATTCAGAAATTGAGAACGAA
CCTGTTGTTGGAATTGGTGCTGAGGCGCTGAAGCAGCTCCTGGAAGATCTCGAACTCAAT
GCTGTTGCTGAACAATTACGTGAAGAGATTGCTGGCAGTAAGGGGCAAAAACGCGCCAAA
CTGATTAAGCGCCTTCGGGTGATTGACAACTTCATTGCGACCGATGCTCGTCCTGATTGG
ATGGTGTTGGATGCGATCCCCGTCATTCCTCCAGATCTGCGCCCAATGGTGCAGTTGGAT
GGTGGACGTTTTGCAACCTCTGACCTCAACGATCTCTATAGAAGGGTCATTAACCGCAAC
AACCGTCTCGCCCGTCTTCAGGAAATTCTTGCTCCGGAAATCATTGTTCGCAATGAAAAG
CGGATGCTCCAAGAAGCGGTTGATGCCCTCATCGACAATGGACGACGCGGTCGCACGGTT
GTTGGAGCTAATAATCGTCCGCTCAAGTCCTTGAGCGACATTATTGAAGGTAAGCAAGGT
CGTTTCCGCCAAAACTTGCTTGGTAAGCGTGTCGATTACTCCGGTCGTTCTGTGATCGTG
GTGGGACCCAAGCTGAAGATGCATCAGTGTGGATTGCCTAAGGAAATGGCAATCGAGCTC
TTCCAGCCGTTTGTGATTCACCGCCTGATTCGTCAAAACATCGTTAACAACATCAAGGCA
GCGAAGAAGCTGATTCAGCGAGCTGACGATGAAGTGATGCAGGTGCTTCAGGAGGTGATT
GATGGTCACCCAATCATGCTGAACCGAGCCCCAACACTCCACCGTCTTGGGATTCAGGCC
TTTGAACCCAAGTTGGTGGATGGCAGAGCGATCCAGCTTCACCCCCTTGTTTGTCCAGCG
TTCAACGCCGACTTCGACGGTGACCAGATGGCCGTCCACGTGCCGCTCGCGATCGAGGCA
CAAACGGAAGCCCGCATGTTGATGCTGGCGAGCAACAACATCCTGTCTCCAGCAACTGGC
GATCCGATCATCACGCCATCCCAAGACATGGTGCTGGGCTCTTACTACCTAACGGCACTG
CAGCCCGA---CATGCATCCCATTGAGTTTGGTGATCGCTCCCGCACCTACTCCTGTCTT
GAAGACGTGATTCATGCCTTTGAAGACAATCGAATTACCTTGCACGACTGGGTTTGGGTT
CGCTTCAACGGCGAGGTTGAAGATGAAGATGAGCGTGAAGAGCCCATCACCAGCGAGACC
CTGAGTGACGGCACTCGCTTTGAACAATGGACCTATCGCCGTGATCGCTTTGACGAAGAC
GGTGCCCTGATCAGCCGTTACATCCTCACGACAGTGGGACGCGTGGTGATGAATCACACG
ATC---------ATCGACGC--------------GGTGGCAGCCACCTGA----------
--------------
>MVIR-18-1 | S5.1-Ia
ATGACCAACAGCAATCTGCGTACAGAGAACCACTTCGACT----ACGTCAAAATCACACT
CGCATCACCCGATCGGGTCATGGAGTGGGGTCAGCGCACCTTGCCGAATGGACAGG----
---------TGGTTGGAGAAGTGACCAAGCCTGAAACCATCAA--------------CTA
CCGCACGCTCAAGCCGGAGATGGATGGCTTGTTCTGCGAAAAGATCTTTGGTCCCTCCAA
GGATTGGGAATGCCATTGCGGTAAGTACAAGCG-----AGTTCGTCACCGCGGCATCGTT
TGTGAGCGCTGTGGCGTTGAGGTCACAGAGAGTCGGGTGCGACGTCACCGCATGGG----
----------------CTTCATTAAGTTGGCGGCCCCCGTCTCTCATGTTTGGTACCTGA
AAGGGATCCCAAGTTATGTGGCCATCCTTTTGGATATGCCTCTGCGG-------------
-------------GATGTTGAGCAGATTGTT-----------------TATTTCAACTGT
TATGTGGTCCTGGATGCTGGCGATCACAAAGATCTGAAGTACAAGCAGTTGCTCACGGAA
GATGAGTGGCTTGAAATCGAAGATGAGATTTATGCAGAAGATTCGGAAATTGAGAACGAA
CCCGTCGTTGGGATTGGTGCCGAGGCGCTGAAGCAGCTGCTTGAAGATCTTCAACTCAAT
GCTGTAGCGGAGCAATTACGTGAGGAGATTGCTGGTAGTAAGGGACAGAAACGCGCCAAG
TTGATTAAGCGCCTTCGTGTAATTGATAACTTCATTGCCACCAACGCTCGCCCTGAGTGG
ATGGTGTTGGATGCCATTCCTGTTATTCCGCCAGATCTGCGGCCGATGGTGCAGCTGGAT
GGTGGTCGTTTTGCGACCTCTGACCTCAATGATCTCTATCGACGGGTTATTAATCGCAAT
AATCGTCTAGCCCGCCTTCAGGAAATCCTTGCTCCGGAGATCATTGTTCGCAATGAAAAG
CGGATGCTTCAAGAAGCGGTTGATGCCTTAATAGATAATGGCCGACGTGGTCGAACTGTT
GTTGGAGCTAATAATCGCCCGCTTAAGTCATTAAGCGACATTATCGAAGGTAAGCAGGGT
CGTTTCCGCCAAAACTTGCTTGGCAAGCGTGTGGATTATTCAGGTCGTTCCGTCATCGTG
GTGGGACCCAAGCTGAAGATGCACCAGTGTGGTTTGCCTAAAGAGATGGCAATCGAGCTC
TTCCAGCCGTTTGTGATTCATCGCCTGATTCGTCAAAACATCGTTAACAACATCAAGGCA
GCGAAAAAGCTGATTCAGCGCGCTGACGATGAAGTGATGCAGGTTCTTCAGGAGGTGATC
GACGGTCACCCAATCATGCTGAACCGAGCTCCCACGCTCCACCGCTTAGGAATTCAAGCT
TTTGAACCCAAATTGGTGGATGGCAGAGCGATCCAACTTCACCCCCTCGTTTGTCCCGCG
TTCAACGCTGACTTTGATGGAGACCAGATGGCCGTTCACGTGCCACTCGCTATCGAGGCA
CAAACGGAAGCCCGCATGTTGATGTTGGCGAGCAACAACATTCTGTCTCCAGCCACTGGT
GATCCGATCATCACGCCATCCCAAGACATGGTGCTTGGTTCTTATTACCTAACGGCTTTG
CAGCCCCA---CATGCATCCGATTGAGTTTGGTGATCGCTCTCGCACCTACTCCAGTCTT
GAAGATGTGATTCATGCCTATGAAGACAATCGAATCACCTTGCATGACTGGGTTTGGGTT
CGGTTTAACGGTGAGGTTGATGACGAAGACGAGCGTGAAGAGCCCATCAAAAGCGAAACC
CTCAGTGATGGCACTCGTTTTGAACAATGGACGTATCGCCGTGACCGCTTTGACGAAGAC
GGCGCTTTGATCAGCCGATACATCCTGACGACCGTTGGACGTGTGGTGATGAATTACACG
ATC---------ATCGACGC--------------GGTGGCAGCCACCTGA----------
--------------
>SYN20 | S5.1-Ia
ATGACCAACAGCAATCTGCGTACAGAGAACCACTTCGACT----ACGTCAAAATCACACT
CGCATCACCCGATCGGGTCATGGAGTGGGGTCAGCGCACCTTGCCGAATGGACAGG----
---------TGGTTGGAGAAGTGACCAAGCCTGAAACCATCAA--------------CTA
CCGCACGCTCAAGCCGGAGATGGATGGCTTGTTCTGCGAAAAGATCTTTGGTCCCTCCAA
GGATTGGGAATGCCATTGCGGTAAGTACAAGCG-----AGTCCGTCACCGCGGCATCGTT
TGTGAGCGCTGTGGCGTTGAGGTCACAGAGAGTCGGGTGCGACGTCACCGCATGGG----
----------------CTTCATTAAGTTGGCGGCCCCCGTCTCTCATGTTTGGTACCTGA
AAGGGATCCCAAGTTATGTGGCCATCCTTTTGGATATGCCTCTGCGG-------------
-------------GATGTTGAGCAGATTGTT-----------------TATTTCAACTGT
TATGTGGTGCTGGATGCTGGCGATCACAAAGATCTGAAGTACAAGCAGTTGCTTACGGAA
GATGAGTGGCTTGAAATCGAAGATGAGATTTATGCAGAAGATTCGGAAATTGAGAACGAA
CCCGTCGTTGGGATTGGTGCCGAGGCGCTGAAGCAGCTGCTTGAAGATCTTCAACTCAAT
GCTTTAGCGGAGCAATTACGTGAGGAGATTGCTGGTAGTAAGGGACAGAAACGCGCCAAG
TTGATTAAGCGCCTTCGTGTAATTGATAACTTTATTGCCACCAACGCTCGCCCTGAGTGG
ATGGTGTTGGATGCCATTCCTGTTATTCCACCAGATCTGCGCCCGATGGTGCAGCTGGAT
GGTGGTCGTTTTGCGACCTCTGACCTTAATGATCTCTATCGACGGGTTATTAATCGCAAT
AATCGTCTAGCCCGCCTTCAGGAAATCCTTGCCCCGGAGATCATTGTTCGCAATGAAAAG
CGGATGCTTCAAGAAGCGGTTGATGCCTTAATTGATAACGGTCGACGTGGTCGAACTGTT
GTTGGAGCTAATAATCGCCCGCTTAAGTCATTAAGCGACATTATCGAAGGTAAGCAGGGT
CGTTTCCGCCAAAACTTGCTTGGCAAGCGTGTGGATTATTCCGGTCGTTCCGTCATCGTG
GTGGGACCCAAGCTGAAGATGCACCAGTGTGGTTTGCCTAAAGAGATGGCAATCGAGCTC
TTCCAGCCGTTTGTGATTCATCGCCTGATTCGTCAAAACATCGTTAACAACATCAAGGCA
GCGAAAAAGCTGATTCAGCGCGCTGACGATGAAGTGATGCAGGTTCTTCAGGAGGTGATC
GACGGTCACCCAATCATGCTGAACCGAGCTCCCACGCTCCACCGCTTAGGAATTCAAGCT
TTTGAACCCAAATTGGTGGATGGCAGAGCGATCCAACTTCACCCCCTCGTTTGTCCCGCG
TTCAACGCTGACTTTGATGGAGACCAGATGGCCGTTCACGTGCCACTCGCTATCGAAGCA
CAAACGGAAGCCCGCATGTTGATGTTGGCGAGCAACAACATTCTGTCTCCAGCCACTGGT
GATCCGATCATCACGCCATCCCAAGACATGGTGCTTGGTTCTTATTACTTAACGGCTCTG
CAGCCCCA---CATGCATCCGATTGAGTTTGGTGATCGCTCTCGCACCTACTCCAGTCTT
GAAGATGTGATTCATGCCTATGAAGACAATCGAATCACCTTGCATGACTGGGTTTGGGTT
CGGTTTAACGGTGAGGTTGATGACGAAGACGAGCGTGAAGAGCCCATCAAAAGCGAAACT
CTCAGTGATGGCACTCGTTTTGAACAATGGACGTATCGCCGTGACCGCTTTGACGAAGAC
GGCGCTTTGATCAGCCGTTACATCCTGACGACCGTTGGACGTGTGGTGATGAATTACACG
ATC---------ATCGACGC--------------GGTGGCAGCCACCTGA----------
--------------
>UW179B | S5.1-Ia
ATGACCAACAGTAATCTACGTACAGAGAACCACTTCGACT----ACGTCAAAATCACACT
CGCATCACCCGATCGGGTTATGGAGTGGGGTCAGCGCACCTTGCCGAATGGACAGG----
---------TGGTTGGAGAAGTGACCAAGCCTGAAACCATCAA--------------CTA
CCGCACGCTCAAGCCGGAGATGGACGGCTTGTTCTGCGAAAAGATCTTTGGTCCCTCCAA
GGATTGGGAATGTCATTGCGGTAAATACAAACG-----TGTCCGTCACCGCGGCATCGTT
TGTGAGCGCTGTGGCGTTGAGGTCACCGAGAGCCGGGTGCGACGTCACCGCATGGG----
----------------CTTCATTAAGTTGGCAGCCCCGGTCTCCCATGTTTGGTATCTCA
AAGGGATCCCCAGTTATGTGGCCATCCTCTTGGACATGCCTCTTAGG-------------
-------------GATGTGGAGCAGATTGTT-----------------TATTTCAACTGC
TATGTGGTGCTCGATGCGGGTGATCACAAAGATCTGAAGTACAAGCAGTTGCTTACGGAA
GATGAGTGGCTGGAAATTGAAGACGAGATTTATGCAGAAGATTCAGAAATTGAGAACGAA
CCTGTTGTTGGAATTGGTGCTGAGGCGCTGAAGCAGCTGCTGGAAGATCTCGAACTCAAT
GCTGTTGCTGAACAGTTACGTGAAGAGATTGCTGGCAGTAAGGGGCAAAAACGCGCCAAA
CTGATTAAGCGCCTTCGGGTGATTGATAATTTCATTGCGACTGACGCTCGTCCTGATTGG
ATGGTGTTGGATGCGATCCCCGTCATTCCGCCAGATCTGCGCCCAATGGTGCAGTTGGAT
GGTGGACGTTTTGCGACCTCTGACCTCAACGATCTCTACAGGCGGGTTATTAATCGCAAT
AATCGTCTAGCCCGTCTTCAGGAAATCCTTGCTCCGGAGATCATTGTTCGCAATGAAAAG
CGGATGCTTCAAGAAGCGGTTGATGCCTTAATTGATAACGGCCGACGTGGTCGAACTGTT
GTTGGAGCTAATAATCGCCCGCTTAAGTCATTAAGCGACATTATCGAAGGTAAGCAGGGT
CGTTTCCGCCAAAACTTGCTTGGCAAGCGTGTTGATTATTCCGGTCGTTCCGTCATCGTG
GTGGGACCCAAGCTGAAGATGCACCAGTGTGGTTTGCCCAAGGAGATGGCAATCGAGCTC
TTCCAGCCGTTTGTGATTCATCGCCTGATTCGTCAAAACATCGTTAACAACATCAAGGCA
GCGAAAAAGCTGATTCAGCGCGCTGATGATGAAGTGATGCAGGTTCTTCAGGAGGTGATC
GACGGTCACCCAATCATGCTGAACCGAGCCCCCACGCTCCACCGCTTAGGAATTCAAGCG
TTTGAACCCAAATTGGTGGATGGCAGAGCGATCCAACTTCACCCCCTCGTTTGTCCCGCG
TTCAACGCTGACTTTGATGGAGACCAGATGGCCGTTCACGTGCCACTCGCTATCGAGGCA
CAAACGGAAGCCCGCATGTTGATGTTGGCGAGCAACAACATTCTGTCTCCAGCCACTGGT
GATCCGATCATCACGCCATCCCAAGATATGGTGCTTGGTTCTTATTACTTAACGGCTCTG
CAGCCCCA---CATGCATCCGATTGAGTTTGGTGATCGCTCTCGCACTTACTCCAGTCTT
GAAGATGTGATTCATTCCTATGAAGACAATCGAATCACCTTGCATGACTGGGTTTGGGTT
CGGTTTAACGGTGAGGTTGATGACGAAGACGAGCGTGAAGAGCCCATCAAAAGCGAAACC
CTCAGTGATGGCACTCGTTTTGAACAATGGACGTATCGCCGTGACCGCTTTGACGAAGAC
GGCGCTCTGATCAGCCGTTACATCCTGACGACCGTTGGACGTGTGGTGATGAATTACACG
ATC---------ATCGACGC--------------GGTGGCAGCCACCTGA----------
--------------
>PROS-9-1 | S5.1-Ia
ATGACCAACAGCAATCTGCGTACAGAGAACCACTTCGACT----ACGTCAAGATCACACT
CGCATCACCCGATCGGGTCATGGAGTGGGGTCAGCGCACCTTGCCGAATGGACAGG----
---------TGGTTGGAGAAGTGACCAAGCCTGAAACCATCAA--------------CTA
CCGCACGCTCAAGCCGGAGATGGACGGCTTGTTCTGCGAAAAGATCTTTGGTCCCTCCAA
GGATTGGGAGTGCCATTGCGGTAAGTACAAGCG-----AGTCCGTCACCGCGGCATCGTT
TGTGAGCGCTGTGGTGTTGAGGTCACAGAGAGTCGGGTGCGACGTCACCGCATGGG----
----------------CTTTATCAAGTTGGCGGCGCCCGTCTCCCATGTTTGGTACCTGA
AAGGAATTCCCAGTTATGTGGCCATCCTTTTGGATATGCCCCTGCGG-------------
-------------GATGTTGAGCAGATTGTT-----------------TATTTCAACTGT
TATGTGGTTCTGGATGCGGGTGATCACAAAGACCTGAAGTACAAGCAATTGCTCACGGAA
GATGAGTGGCTTGAAATTGAAGACGAGATTTATGCAGAAGATTCAGAAATTGAAAATGAA
CCCGTCGTTGGAATTGGTGCTGAGGCGCTGAAGCAGCTGCTTGAGGATCTCCAACTCAAT
GCTGTTGCTGAACAATTACGTGAGGAGATTGCTGGTAGTAAGGGGCAGAAACGCGCCAAG
TTGATTAAGCGCCTGCGTGTGATTGATAACTTCATAGCCACCAACGCCCGCCCTGAATGG
ATGGTGTTGGATGCCATCCCTGTCATTCCACCAGATCTGCGCCCAATGGTGCAGCTGGAT
GGTGGTCGTTTTGCGACCTCTGACCTTAACGACCTCTACCGACGGGTTATCAATCGCAAT
AACCGTCTCGCCCGCCTTCAGGAAATTCTTGCTCCTGAAATCATTGTTCGCAATGAAAAG
CGGATGCTGCAAGAAGCGGTTGATGCCCTAATCGACAACGGCCGACGTGGTCGAACTGTT
GTTGGAGCTAATAATCGTCCGCTTATGTCACTGAGCGACATTATTGAAGGCAAGCAGGGT
CGTTTCCGCCAAAACTTGCTTGGCAAGCGTGTTGATTACTCCGGTCGTTCCGTCATCGTG
GTGGGACCCAAGCTGAAGATGCACCAGTGCGGTTTGCCTAAGGAGATGGCAATCGAGCTC
TTCCAGCCGTTTGTGATTCATCGCCTGATTCGTCAAAACATCGTTAACAACATCAAGGCA
GCGAAAAAGCTGATTCAGCGCGCCGATGATGAAGTGATGCAGGTCTTGCAGGAGGTGATC
GATGGTCACCCAATCATGCTGAATCGCGCCCCCACACTCCACCGTCTAGGGATTCAAGCT
TTTGAACCCAAGCTGGTTGATGGCCGAGCGATCCAACTTCACCCCCTCGTTTGTCCAGCG
TTCAACGCTGACTTTGACGGAGACCAGATGGCCGTTCACGTGCCACTCGCTATCGAGGCA
CAAACGGAAGCACGCATGTTGATGTTGGCGAGCAACAACATTCTGTCTCCAGCTACTGGT
GATCCGATCATCACGCCATCCCAAGACATGGTGCTGGGTTCTTATTACCTAACGGCTTTG
CAGCCCCA---CATGCATCCCATTGAATTTGGTGATCGCTCCCGCACATACTCCAGCCTG
GAAGATGTGATTCATGCTTTTGAAGACAACCGAATCACCTTGCATGATTGGGTTTGGGTT
CGTTTTAACGGTGAGGTTGAGGATGAAGATGAGCGTGAAGAGCCGATCAAAAGCGAGACC
CTCAGCGACGGCACTCGTTTTGAACAATGGACCTATCGCCGTGACCGCTTTGACGAAGAT
GGCGCTCTGATTAGCCGTTACATCCTGACGACCGTTGGACGTGTGGTGATGAATCACACG
ATC---------ATCGACGC--------------GGTGGCAGCCACCTGA----------
--------------
>NP17 | S5.1-Ix
ATGACCAACAGCAATCTGCGTACAGAGAACCACTTCGACT----ACGTCAAGATCACACT
TGCATCACCCGATCGGGTGATGGAGTGGGGTCAGCGCACCTTGCCGAATGGACAGG----
---------TGGTTGGAGAAGTCACAAAGCCTGAAACCATCAA--------------TTA
CCGAACGCTCAAGCCCGAGATGGACGGCTTGTTTTGCGAAAAGATTTTTGGTCCTTCTAA
AGATTGGGAATGCCACTGCGGTAAGTACAAGCG-----AGTCCGTCACCGCGGCATTGTG
TGTGAGCGCTGTGGCGTTGAGGTCACAGAGAGCCGGGTGCGAAGGCACCGCATGGG----
----------------GTTCATTAAGTTGGCGGCTCCCGTCTCCCATGTTTGGTACTTGA
AAGGGATTCCCAGTTATGTGGCCATCCTTTTGGATATGCCTCTGCGG-------------
-------------GATGTTGAACAGATTGTT-----------------TATTTCAACTGT
TATGTGGTGCTCGATGCGGGCGATCATAAAGATTTGAAGTACAAGCAATTGCTCACGGAA
GATGAGTGGCTTGAAATTGAAGATGAGATTTATGCTGAAGATTCAGAGATTGAAAATGAA
CCTGTTGTAGGTATCGGTGCTGAGGCCCTGAAGCAACTCCTTGAGGATCTTGAACTCAAC
GCGGTTGCTGAACAACTACGTGAGGATATTGCAAGTAGTAAAGGTCAAAAACGCGCCAAG
TTGATTAAGCGCCTAAGGGTGATTGATAACTTCATCGCTACTAACGCCCGCCCTGAATGG
ATGGTGTTGGACGCAATTCCGGTTATTCCCCCAGATCTACGCCCAATGGTGCAGCTGGAT
GGAGGCCGTTTTGCGACCTCTGATCTCAATGACTTGTATCGGAGGGTTATCAACCGAAAT
AACCGTTTGGCCCGTCTTCAGGAGATTCTTGCTCCTGAAATCATTGTCCGCAATGAAAAA
CGGATGCTCCAAGAGGCGGTTGATGCCTTAATTGATAACGGCCGACGCGGTCGCACTGTT
GTTGGAGCTAATAATCGTCCGCTTAAGTCACTGAGCGACATTATTGAAGGCAAGCAGGGT
CGTTTCCGCCAAAACTTGCTTGGTAAACGTGTTGATTACTCCGGTCGTTCCGTCATCGTG
GTGGGACCCAAGCTGAAGATGCATCAGTGTGGTTTGCCTAAGGAGATGGCAATCGAGCTC
TTCCAGCCTTTTGTGATCCATCGCCTCATTCGTCAAAACATCGTCAACAACATCAAGGCG
GCCAAGAAGCTGATTCAGCGCGCTGACGATGAAGTGATGCAGGTGTTGCAGGAGGTGATC
GATGGTCACCCGATCATGCTGAATCGCGCTCCCACTCTTCACCGGCTAGGCATTCAAGCT
TTTGAACCCAAGTTGGTGGATGGCCGAGCGATTCAACTTCACCCCCTGGTTTGTCCAGCG
TTTAACGCTGACTTTGATGGTGACCAGATGGCCGTGCACGTGCCACTAGCAATCGAGGCA
CAAACGGAAGCGCGCATGTTGATGTTGGCTAGCAACAACATTCTCTCTCCAGCAACAGGT
GATCCAATCATCACGCCTTCCCAAGACATGGTGCTTGGTTCGTATTACCTAACGGCTCTG
CAGCCCCA---AATGCACCCTATTGAGTTCGGTGATCGCTCCCGCACTTACTCCAGCCTT
GAAGATGTGATTCACGCATTTGAGGACAAGAGAATCACCCTGCATGACTGGGTCTGGGTG
CGCTTCAACGGGGAGGTTGAGGATGAAGAAGAGCGTGAAGAGCCGATCTCTAGCGAGACC
CTCAGCGATGGCACGCGCTTTGAACAGTGGACCTATCGCCGTGATCGCTTCGACGAAGAT
GGCGCTTTGATTAGCCGTTACATCCTCACGACTGTGGGACGTGTGGTGATGAATCACACG
ATC---------ATCGACGC--------------GGTGGCAGCCACCTAA----------
--------------
>BL107 | S5.1-IV
ATGACCAACAGCAACCTCCGCACCGAGAATCACTTCGATT----ACGTCAAGATCACGCT
TGCATCCCCTGAGCGGGTGATGGAGTGGGGTCAGCGCACCCTTCCCAACGGCCAAG----
---------TGGTCGGTGAGGTCACCAAGCCGGAGACCATCAA--------------CTA
CCGAACCCTGAAACCCGAGATGGACGGGTTGTTTTGCGAGAAGATTTTTGGTCCTTCCAA
GGACTGGGAATGCCATTGCGGCAAATACAAGCG-----TGTGCGTCACCGCGGCATTGTT
TGTGAGCGTTGTGGGGTTGAGGTCACGGAAAGTAGGGTCCGCCGTCATCGGATGGG----
----------------CTTCATCAAGCTCGCCGCTCCGGTGTCCCACGTTTGGTATCTGA
AGGGGATTCCGAGCTATGTGGCCATCCTTTTGGATATGCCGCTCCGT-------------
-------------GATGTTGAGCAGATTGTT-----------------TACTTCAACTGC
TACGTCGTTCTTGATCCAGGTGACCACAAGGATCTGAAGTACAAGCAGCTGCTGACGGAA
GACGAATGGTTGGAAATCGAAGACGAGATTTATGCAGAAGAATCTGAGATTGAGAACGAA
CCTGTTGTTGGCATTGGTGCCGAAGCCCTCAAGCAACTTCTTGAGGATCTCAGCCTTGAA
GAAGTTGGTCAGCAGCTGCGGGAAGACATCAATGGCAGTAAGGGGCAGAAACGCGCCAAG
TTGATCAAGCGTCTTCGCGTAATTGATAACTTCATTGCCACCGGTGCCCGTCCCGATTGG
ATGGTGCTTGACGTGATTCCAGTGATTCCGCCGGATCTCCGTCCGATGGTTCAGTTGGAC
GGTGGTCGCTTTGCGACGTCTGATCTCAATGATCTCTACCGCCGCGTGATCAATCGGAAC
AACCGGTTGGCGCGGTTGCAGGAAATCTTGGCCCCCGAGATCATTGTCCGCAATGAGAAG
CGGATGCTTCAAGAAGCTGTCGATGCACTGATCGATAACGGTCGTCGTGGGCGCACGGTT
GTTGGTGCTAACAACCGGCCATTGAAGTCACTCAGCGACATCATTGAAGGTAAACAAGGA
CGTTTCCGTCAGAACCTTCTCGGTAAGCGTGTTGATTATTCAGGCCGCTCTGTGATCGTG
GTGGGTCCAAAACTGAAAATGCATCAGTGTGGATTGCCAAAGGAAATGGCGATTGAGCTA
TTCCAGCCATTTGTGATTCACCGTCTGATTCGTCAGAACATCGTGAACAACATCAAGGCG
GCAAAGAAACTCATTCAGCGCGCCGACGATGAAGTGATGCAGGTTCTCCAAGAGGTGATC
GATGGTCACCCAATCATGTTGAACCGTGCTCCCACCCTTCACCGACTTGGCATTCAGGCC
TTCGAACCGAAGTTGGTTGATGGTCGTGCGATCCAACTTCACCCCCTGGTCTGTCCGGCA
TTCAACGCCGACTTTGACGGAGACCAGATGGCTGTTCACGTACCGCTCGCGATCGAGGCT
CAGACAGAAGCGCGCATGTTGATGTTGGCCAGCAACAACATCCTTTCTCCAGCGACGGGT
GAACCGATCATCACTCCATCCCAGGACATGGTGTTGGGCTCTTATTACTTAACCGCTTTG
CAACCGGG---TTCAACGCAACCTGAATTCGGTGATCGCGGGGCAACGTTTGCAGGTCTG
GACGATGTGATTCATGCCTTCGACGACACCCGTGTTGGTCTTCATGACTGGGTCTGGGTT
CGTTTCAACGGAGAAGTTGAAGACGACGATGAACTGCAGGAACCAGTGAAGTCGGAAACG
CTGAGCGACGGAACTCGCATTGAACAGTGGACCTACCGACGCGATCGCTTCGATGAGGAG
GGAGCGCTGATCAGCCGTTACATCCTCACCACTGTTGGCCGTGTGGTTATGAATCACACC
ATC---------ATCGAAGC--------------GGTGGCCGCCGCCTGA----------
--------------
>CC9902 | S5.1-IV
ATGACCAACAGCAACCTCCGTACCGAAAATCACTTCGATT----ACGTCAAGATCACACT
TGCATCGCCCGAGCGGGTGATGGAGTGGGGTCAGCGCACCCTTCCTAATGGACAGG----
---------TGGTTGGCGAAGTCACCAAACCGGAAACCATCAA--------------TTA
CCGGACGTTGAAGCCCGAGATGGACGGGCTTTTTTGCGAGAAGATTTTTGGCCCTTCTAA
GGACTGGGAATGCCACTGCGGTAAGTACAAACG-----TGTGCGTCACCGCGGCATTGTT
TGTGAACGTTGTGGTGTTGAGGTCACGGAGAGCAGGGTTCGCCGTCATCGGATGGG----
----------------CTTCATCAAGCTCGCCGCTCCGGTATCCCATGTTTGGTACCTCA
AGGGGATCCCGAGCTATGTGGCCATTCTTTTGGATATGCCGCTCCGC-------------
-------------GATGTTGAGCAGATTGTT-----------------TACTTCAACTGC
TATGTCGTTCTTGATCCAGGTGATCACAAGGATCTGAAGTACAAGCAGCTGCTGACGGAA
GATGAATGGCTGGAAATCGAAGATGAGATTTATGCAGAAGAGTCTGAAATTGAGAATGAA
CCGGTTGTTGGCATTGGTGCCGAAGCCCTGAAGCAACTTCTTGAGGATCTCAGCCTTGAA
GAAGTCGCGCAGCAGCTACGTGAAGACATCAATGGCAGTAAGGGCCAAAAACGCGCCAAG
CTGATCAAACGTCTTCGCGTGATCGATAACTTCATCGCGACGGGTGCTCGCCCCGATTGG
ATGGTGCTTGACGTTATCCCAGTGATTCCACCGGATCTCCGTCCGATGGTTCAGCTGGAT
GGTGGACGTTTTGCTACGTCCGATCTCAATGATCTTTACCGCCGCGTGATCAATCGGAAC
AACCGCTTGGCTCGGTTGCAAGAAATCCTGGCGCCCGAGATCATTGTCCGCAATGAGAAG
CGGATGCTTCAAGAAGCCGTTGATGCATTGATCGATAACGGTCGTCGAGGTCGCACGGTT
GTTGGTGCGAATAATCGGCCGCTGAAATCACTAAGCGACATTATTGAAGGTAAGCAGGGA
CGTTTCCGTCAGAACCTTCTCGGCAAGCGTGTTGATTATTCAGGCCGCTCCGTGATCGTG
GTGGGTCCAAAACTGAAAATGCATCAGTGTGGATTGCCAAAGGAAATGGCGATTGAGTTG
TTCCAGCCATTTGTGATTCACCGTCTGATTCGTCAGAACATCGTTAACAACATCAAGGCG
GCCAAGAAACTCATTCAGCGTGCCGATGATGAAGTGATGCAGGTTCTGCAAGAGGTGATT
GATGGTCACCCAATCATGTTGAACCGGGCTCCAACCCTGCACCGATTGGGCATTCAGGCC
TTTGAACCCAAGTTGGTTGATGGTCGTGCAATCCAACTCCATCCTCTGGTTTGTCCGGCG
TTTAACGCCGACTTTGACGGCGACCAAATGGCCGTCCATGTTCCGCTTGCGATCGAGGCT
CAGACCGAGGCCCGCATGTTGATGTTGGCTAGCAACAACATCCTCTCTCCTGCAACAGGG
GAGCCGATCATCACTCCATCGCAGGACATGGTGTTGGGGTCTTATTACCTAACCGCCTTG
CAGCCCGA---TGCAACCCAACCCGAATTCGGCGATCGCAGTGCAACGTTTGCAGGCCTT
GACGATGTCATTCATGCCTTCGACGACACCCGCATTGGCCTCCACGATTGGGTCTGGGTT
CGTTTCAACGGAGAAGTTGAAGATGATGATGAACTGCAGGAACCACTGAAGTCGGAAACC
TTGAGTGATGGAACACGGATTGAACAGTGGACTTACCGACGCGATCGCTTCGACGAAGAG
GGAGCGCTGATAAGCCGTTACGTCCTCACCACTGTTGGCCGGGTGGTTATGAATCACACC
ATC---------ATTGATGC--------------GGTGGCCTCAGCCTGA----------
--------------
>UTEX | S3
ATGGCGAAGCAG------------GAACAGCGGTTTGACT----ACGTCAAGATCGCACT
TGCCTCACCGGAGCGTATCCGGCAGTGGGGTGAGCGCACGCTGCCCAATGGTCAAG----
---------TAGTCGGTGAAGTCACCAAGCCTGAAACCATCAA--------------CTA
TCGGACACTGAAGCCGGAGATGGACGGGCTGTTTTGCGAAAAAATCTTTGGTCCTGCGAA
GGACTGGGAATGCCACTGCGGTAAGTACAAACG-----TGTTCGGCACCGCGGCATTGTC
TGCGAGCGTTGTGGCGTGGAAGTCACCGAATCACGGGTGCGACGGCACCGTATGGG----
----------------CTTCATTAAACTGGCTGCTCCGGTTGCCCACGTTTGGTACCTCA
AAGGCATCCCGAGCTACATCGCGATTCTGCTCGACATGCCCCTGCGA-------------
-------------GACGTTGAGCAAATCGTC-----------------TATTTCAACTCC
TACGTCGTCCTCAACCCAGGCAACCACAGCGAGCTGCAGTACAAGCAGCTACTGAACGAA
GACCAGTGGATGGAGATCGAGGACCAAATCTACGCTGAGGAATCTGACCTCGAAGGTA--
-TTGAGGTTGGCATCGGTGCAGAAGCCCTGCAACAGTTGCTGCAGGATTTGAACCTCAAT
GAAGAGTCGGAAAAACTCCGTCAAGAGATTGCTGAGTCGAAGGGCCAAAAACGGGCCAAG
TTAATCAAACGCCTGCGTGTGATTGATAACTTCATTGGCACAGAGTCTCGGCCCGAGTGG
ATGGTGCTGAATGTCATCCCGGTGATCCCTCCCGATCTCCGCCCGATGGTGCAGTTGGAT
GGTGGCCGCTTTGCCACCAGTGACCTCAACGATCTCTACCGTCGGGTGATCAACCGGAAT
AACCGGTTAGCGCGTCTGCAGGAGATTCTCGCACCTGAGATTATCGTCCGTAACGAAAAA
CGGATGTTGCAGGAAGCAGTAGACGCTCTGATCGACAACGGTCGTCGTGGCCGTACGGTC
GTCGGTGCCAACAACCGACCCCTCAAGTCCCTCTCGGACATCATCGAAGGGAAACAGGGT
CGCTTCCGGCAAAACTTGCTGGGTAAACGGGTTGATTACTCCGGTCGGTCGGTCATCGTC
GTCGGCCCCAACCTGAAAATTCACCAGTGTGGTCTGCCACGGGAAATGGCGATCGAGCTG
TTCCAGCCGTTTGTTATCCATCGCCTGATCAAAAATCACAGCATCAACAACATCAAGCAG
GCCAAAAAACTCATTCAGAAGAACGATCCCTTGATTTGGGATGTCTTGGAAGAGGTGATT
GAAGGCCACCCTGTGATGCTGAACCGGGCCCCGACGCTGCACCGTTTGGGGATTCAAGCC
TTCGAACCGATCTTGGTAGAAGGCCGTGCGATCCAGCTTCATCCCTTGGTCTGTCCAGCG
TTTAACGCTGACTTTGATGGTGACCAAATGGCGGTTCACGTCCCCCTCTCGATTGAAGCC
CAGGCTGAAGCTCGTATGCTGATGCTGGCTTCGGGCAACATTCTGTCGCCGGCAACGGGG
CAACCCATTGTCACGCCGTCCCAGGATATGGTCTTGGGCTGCTACTACTTGACCGCCGAG
AATCCTGG---TGCTCAGAAAGGGGC------------TGGACGCTACTTTGCCAACCTC
GAAGATGCCATCCGCGCCTTTGAGCAGGGCTCTGTCGATCTTCATGCCTGGGTCTGGGTG
CGCTTTGATGGCGAAGTGGAAAGCGAGGGTGAAAGCGACGAACCGGAGTCGGTGGTCGCA
GCCGATGATGGCACGGTCACCAAGACCTATCGTTTCCGCCGAATTCGCGAGACTGAAGAC
GGGCAGCGTCTCTCCCAGTACGTGAAAACAACGCCCGGTCGCATTCTCTTCAACAACACT
GTT---------CAGACTGC--------------GTTGAT--CCACTAG-----------
--------------
>PCC7335 | S3
ATGCCGAA------------AGTAGAACAGCGGTTTGACT----ACGTCAAAATTGGGAT
TGCTTCGCCAGAGAGAATTCGAGAATGGGGAGAGCGCACCCTACCCAACGGCACCG----
---------TAGTTGGAGAAGTCACCAAGCCAGAGACGATTAA--------------CTA
CAGAACGCTCAAACCCGAGATGGATGGGCTATTTTGCGAGCGAATTTTTGGCCCGGCGAA
GGATTGGGAATGTCACTGTGGCAAATATAAGCG-----TGTGCGTCATCGCGGCATTGTC
TGTGAGCGTTGTGGCGTAGAAGTTACAGAATCAAGAGTTCGTCGTCATCGGATGGG----
----------------CTACATCAAGCTGGCTGCGCCAGTTGCCCATGTTTGGTACTTAA
AGGGCATTCCCAGTTACATTGCTATCTTGCTAGATATGCCCCTGCGG-------------
-------------GATGTCGAACAGATTGTG-----------------TATTTCAATGCT
TACGTAGTTTTGGATGCAGGCAATGCAGACAATCTCTCCTACAAACAGCTGCTGAGTGAA
GATCAGTGGATGGAGATTGAGGACCAGCTCTATGCAGAAGAGTCTCAGCTTTCTGGCA--
-TTGAGGTCGGTATTGGCGCTGAGGCACTGAAGCGACTGTTAGAAGATCTGCAGCTAGAA
GAAACGGCTGAAATGCTTCGCGAGACGATCGCGACCTCAAAAGGGCAGAAGCGAGCCAAA
CTGATCAAACGTCTGAGAGTGATCGATAACTTCATTGCTACAGGCTCTAACCCTGATTGG
ATGGTACTAGATGTAATTCCGGTAATCCCGCCCGACCTGCGCCCGATGGTACAGCTAGAC
GGTGGCCGGTTTGCGACTTCTGATCTAAATGATCTGTATCGCCGGGTGATCAATCGGAAT
AACCGTCTGGCTCGATTGCAAGAGATTCTAGCGCCAGAAATCATTGTCCGCAATGAGAAA
CGGATGCTGCAAGAGGCCGTTGATGCCCTGATCGATAACGGTCGACGCGGTCGGACAGTG
GTTGGTGCGAACAACCGACCTCTGAAGTCTCTCTCAGACATCATTGAAGGGAAGCAAGGT
CGATTCCGCCAAAACCTGTTGGGTAAGCGGGTCGACTACTCCGGTCGCTCGGTAATTGTG
GTGGGTCCCAATCTAAAGATCCATCAGTGCGGACTTCCCCGTGAAATGGCAATTGAGCTG
TTTCAGCCCTTTGTAATTCATCGACTCATCCGTCAGGGGCTAGTCAATAACATTAAGGCA
GCGAAGAAACTGATCCAGCGCAGCGATCCTAGCGTTTGGGAAGTGCTAGAAGATGTGATC
GAAAACCATCCGGTTATGCTGAACCGGGCGCCGACGTTACATAGACTTGGTATCCAGGCG
TTCGAGCCAATTATGGTGGAAGGCCGGGCTATTCAGCTACACCCCCTTGTTTGCCCCGCC
TTTAACGCTGACTTTGATGGCGACCAGATGGCGGTTCACGTCCCGCTATCTCTAGAAGCG
CAATCAGAAGCTCGGCTGTTGATGCTCGCGTCTAACAACGTGCTATCGCCTGCAACGGGT
CGGCCAATCATCACACCTAGCCAAGATATGGTACTGGGCTGCTACTACCTGACAGCAGAT
AATCCTAG---TAAACAAAAGGGCGC------------TGGCCGTTACTTTGCCAACATG
GAAGATGCGATCGCTGCCTATGAGCAAGGAAACGTTGATCTTCATGCTAAAGTCTGGCTC
CGTTTCGTCGGCGATGTAGAAACAGCGGAGGAAGACAATGAGCCCATCAAAGTCGAAGAA
GACGGCAACGGCGGCTCGACAAAAACCTACAAGTTCCGTCGGGTTAGAGAAGATGAATCA
GGCAACGTCATCTCTCAGTATGTAGAAACTACGCCTGGTCGAATCATTTATAACCACGCC
GTA---------CTAGGTGC--------------ATTGGCTGAGTAG-------------
--------------
>PCC7002 | S3
ATGAAAAG---------TCAACAAGAGCAACATTTCGATT----ACGTCAAAATTGGTAT
TGCTTCTCCTGAACGGGTACGCCAGTGGGGAGAGCGGACTTTACCAAATGGTCAAA----
---------CCGTCGGCGAGGTTACAAAACCAGAAACTATTAA--------------CTA
CCGGACGTTAAAACCGGAAATGGATGGTTTATTTTGTGAGCGGATTTTTGGCCCGGCCAA
GGACTGGGAATGCCACTGTGGTAAATACAAGCG-----GGTTAGACACCGGGGAATTGTC
TGTGAGCGTTGTGGCGTAGAGGTCACTGAATCCCGGGTGCGTCGTCATCGCATGGG----
----------------GTACATCAAGCTCGCTGCGGCAGTTACCCACGTTTGGTATCTCA
AGGGGATCCCCAGCTACCTCAGCATTTTGCTGGATATGGCACTGCGG-------------
-------------GATGTGGAGCAGATTGTT-----------------TATTTCAATGCC
TATGTCGTCCTCGATCCGGGTAATGCGACTAACCTCAGCTATAAGCAACTATTGACGGAA
GATCAGTGGTTAGAAATTGAAGAGCAACTCTACAGCGAAGATTCTCAGTTAGAGGATG--
-TGGAAGTTGGCATTGGGGCTGAAGCGATTGAGCGTTTGTTGCAAGAGCTTGAGTTAGAG
GCGGTTGCTGAGGAACTACGGGAAGGCATTGCTAATTCTAAAGGTCAAAAACGGGCGAAG
TTAATTAAACGTTTGCGCGTTATTGATAACTTTATTGCGACTGGGGCACGCCCTGAATGG
ATGGTTCTGAACAGTATCCCTGTCATTCCACCGGATCTGCGCCCGATGGTGCAGCTCGAT
GGGGGCCGCTTTGCCACCTCCGATTTGAATGATCTTTATCGCCGCGTTATCAATCGAAAC
AACCGTCTCGCTCGATTACAAGAAATTCTGGCACCGGAAATTATCGTCCGCAACGAAAAA
CGGATGTTGCAAGAGGCGGTGGATGCGCTAATTGACAATGGCCGTCGTGGTCGGACAGTT
GTCGGTGCAAATAACCGTCCCCTCAAGTCTTTATCGGACATTATTGAAGGGAAGCAAGGT
CGTTTCCGGCAAAACCTCCTTGGGAAACGGGTTGACTATTCTGGTCGTTCTGTCATCGTG
GTTGGGCCAAAGCTAAAAATTTATCAGTGTGGTCTGCCCCGTGAGATGGCCATTGAACTG
TTCCAGCCTTTTGTAATTCAGCGACTGATTAAGAGCACTATTGTCAGCAATATTAAGGCG
GCGAAAAAGCTGATTCAACGGGGGGATGAAAGTGTTTGGGATGTGCTCGCTGAAGTAATT
ACGGGTCACCCTGTACTACTCAACCGGGCACCAACGCTACACCGACTAGGGATTCAGGCT
TTTGAACCGATTCTCGTGGAAGGTCGCGCGATTCAGTTGCACCCGTTGGTTTGTCCTGCG
TTTAACGCTGACTTTGATGGCGACCAAATGGCGGTGCACGTGCCTTTGTCTTTGGAGGCC
CAAGCTGAGGCTCGTCTGTTGATGCTGGCTTGTCATAATATTCTTTCGCCCGCTACGGGT
AAACCCATTGTGGCTCCTTCCCAGGATATGGTTTTAGGTTGTTATTATTTGACGGCGGAA
AATCCAGG---GGCACAGCGGGGTGC------------GGGACGCTACTTTAGCAGTATG
GATGATGCGTTGCGGGCCTATGAGCAAGGGGATGTGGATTTGCATGCCTATGTATGGTTG
CGCTACCTCGGCGATGTTGAGACCAATGAGGCGGATGATCGGGTGTTGGAATCTGAAACG
TTAGAGGATGGTTCTATTTTGAAAATTTACCGTGAACGGAAGGTTCGGGAAACGGCAGAG
GGTGAAATGATTAGTCAGTTTATCCGCACAACGCCGGGACGAATCATCTACAACAAGACG
ATC---------CAAGATGCCCTTGATTTAACCGAGCGGACGCTCCCAGAAGGACTACCT
--------GTATAA
>PCC7003 | S3
ATGAAAAG---------TCAACAAGAGCAACATTTCGATT----ACGTCAAAATTGGTAT
TGCCTCCCCTGAACGGGTCCGCCAGTGGGGAGAGCGGACTTTACCAAATGGTCAAA----
---------CCGTCGGTGAAGTCACGAAACCAGAAACCATTAA--------------CTA
CCGGACATTAAAGCCGGAAATGGATGGTTTATTTTGTGAGCGAATTTTTGGCCCAGCTAA
GGACTGGGAATGTCACTGTGGTAAATACAAGCG-----GGTCAGACACCGGGGTATTGTC
TGTGAACGTTGTGGCGTAGAGGTGACTGAATCCCGGGTACGTCGTCATCGCATGGG----
----------------GTACATTAAACTCGCGGCGGCAGTTACCCACGTTTGGTATCTCA
AGGGAATTCCCAGCTACCTCAGCATTTTGCTGGACATGGCACTACGG-------------
-------------GATGTGGAACAAATTGTT-----------------TATTTCAACGCC
TATGTCGTCCTTGATCCGGGTAATGCGACTAACCTCAGCTACAAGCAACTGTTGACGGAA
GATCAGTGGTTAGAAATTGAAGAGCAACTCTACAGTGAAGATTCTCAGTTAGAGGATG--
-TGGAAGTTGGCATTGGAGCCGAGGCCATTGAACGTTTGTTACAAGAGCTCGAGTTAGAG
GCGATCGCCGAGGAACTACGGGAAGGGATTGCCAATTCTAAGGGGCAAAAACGGGCGAAG
TTAATTAAACGTTTACGCGTTATTGATAACTTTATTGCGACTGGGGCACGTCCTGAATGG
ATGGTTTTAAACAGCATTCCTGTCATTCCACCGGATCTGCGTCCCATGGTGCAGCTTGAT
GGGGGACGTTTTGCCACCTCTGATTTGAATGATCTCTATCGCCGCGTTATTAACCGAAAT
AACCGTTTGGCTCGATTACAGGAAATTCTTGCGCCAGAAATTATCGTCCGCAACGAAAAA
CGGATGTTACAAGAGGCGGTGGATGCGTTAATTGATAATGGCCGTCGTGGTCGGACAGTC
GTCGGTGCCAATAACCGTCCCCTTAAGTCTTTGTCGGACATTATTGAAGGGAAGCAAGGT
CGTTTCCGTCAAAACCTTCTTGGGAAACGGGTTGACTATTCCGGTCGTTCTGTCATCGTG
GTTGGGCCAAAGCTAAAAATTTATCAGTGTGGTCTACCCCGTGAAATGGCCATTGAGCTA
TTCCAGCCTTTTGTCATTCAGCGATTGATTAAGAGCACCATCGTCAGCAATATCAAGGCG
GCGAAGAAGCTAATTCAACGGGGTGATGAAAGTGTTTGGGATGTGCTCGCCGAAGTGATT
ACGGGTCACCCTGTGCTACTTAACCGGGCACCAACGCTACACCGATTAGGGATTCAGGCC
TTTGAACCCATTCTCGTAGAGGGCCGGGCGATTCAATTGCACCCGCTGGTTTGTCCTGCG
TTTAACGCTGACTTTGACGGTGACCAGATGGCAGTGCACGTGCCTTTATCTTTGGAGGCC
CAGGCGGAAGCGCGTCTGTTGATGTTGGCTTGTCATAATATTCTTTCGCCAGCTACGGGT
AAGCCCATTGTGGCTCCGTCCCAGGATATGGTTTTAGGTTGTTATTATTTGACGGCGGAA
AATCCAGG---GGCGCAGCGGGGTGC------------GGGACGCTACTTTAGCAGTATG
GATGATGCGTTGCGGGCCTATGAGCAAGGAGATGTGGATTTACATGCCTATGTATGGTTA
CGCTACCTCGGTGATGTTGAGACCAATGAGGCAGATGATCGGGTGTTGGAATCTGAAACG
TTAGAGGACGGTTCTATTTTGAAAATTTACCGTGAGCGGAAAGTTCGGGAAACGGCAGAG
GGTGAAATGATTAGTCAGTTTATCCGCACGACACCGGGACGAATTATCTACAACAAGACA
ATC---------CAGGATGCCCTTGATTTGACAGGACGAACGCTCCCAGAGGGCCTGCCT
--------GTGTAA
>P-MIT0604 | PRO
ATGACAAACAGCAACTTAAGAACCGAAAATCACTTTGATT----ACGTCAAAATTTCAAT
AGCTTCTCCACAAAGAATTATGGATTGGGGGCAGAGAACATTGCCCAATGGACAAG----
---------TAGTTGGTGAAGTTACGAAACCAGAGACTATTAA--------------CTA
CAGGACACTTAAACCCGAAATGGATGGATTGTTTTGTGAAAAGATTTTTGGGCCATCTAA
AGATTGGGAATGCCATTGTGGAAAGTATAAAAG-----AGTAAGACATCGCGGCATTGTT
TGTGAGAGATGTGGGGTTGAAGTAACTGAAAGTAGAGTCAGAAGACATAGGATGGG----
----------------CTATATAAAACTAGCTGCACCAGTTTCACATGTTTGGTATTTGA
AAGGAATTCCTAGCTACGTTGCAATACTTTTGGATATTCCGCTTAGA-------------
-------------GATGTAGAACAAATAGTT-----------------TATTTTAATTGT
TATGTCGTTTTAGATCCAGGTGACCATAAAGAACTTAAATATAAGCAATTACTAACTGAG
GATGAGTGGCTGGAAATTGAAGATGAAATTTATGCTGAAGATTCAACTATCGAAAATGAA
CCTTTTGTTGGAATTGGTGCAGAGGCACTGAAGCAATTACTTGAGGACCTTGATTTGAAT
CAGGTTGCTGAGGAGCTTAGAGAAGAAATTACTAATAGCAAAGGGCAAAAGAGAGCAAAA
CTTATAAAAAGGATAAGAGTTATTGATAATTTTATTGCAACTAATGCAAAACCAGAATGG
ATGGTTTTAGATGCAATCCCAGTCATTCCTCCTGATCTTAGACCAATGGTTCAGCTTGAT
GGGGGAAGATTTGCAACTTCAGATTTAAACGACTTATATAGAAGAGTTATAAATAGAAAT
AACAGACTAGCTAGGCTTCAAGAAATTTTAGCTCCTGAAATTATCGTAAGAAATGAAAAA
AGAATGCTTCAGGAGGCGGTTGATGCCCTTATAGATAATGGAAGGAGAGGTAGAACTGTT
GTTGGAGCGAATAATAGAGCTCTTAAGTCTCTTAGTGACATAATAGAAGGAAAACAAGGA
AGATTTAGACAGAATCTTCTTGGTAAGCGTGTTGATTATTCAGGAAGATCTGTAATAGTT
GTGGGTCCTAAATTGAAAATGCATCAGTGTGGTCTCCCAAAAGAAATGGCGATAGAGCTT
TTTCAACCTTTTGTAATTCATAGATTAATACGACAAAATATTGTAAATAACATAAAAGCT
GCAAAAAAATTAATACAAAAAGCCGATGACGAAGTTATGCAGGTACTTCAGGAAGTTATT
GAAGGCCATCCAATTCTTTTGAATAGAGCTCCTACGCTTCATCGTTTAGGTATTCAAGCT
TTTGAACCTAAATTAGTTGGAGGTAGAGCAATACAACTTCATCCTTTAGTTTGTCCTGCA
TTCAATGCTGACTTCGATGGAGATCAAATGGCAGTTCATGTTCCTTTAGCTTTAGAGGCT
CAAACTGAAGCACGCATGCTTATGTTGGCCAGTAATAATATTCTTTCTCCTGCTACTGGA
GAACCAATTGTGACTCCATCACAAGATATGGTTTTGGGATCTTATTATTTGACAGCTTTG
CAACCGAA---TTATCAAAAACCAGAATTTGGAGATAATAACACTACTTTTGCTTCATTA
GAAGATGTCATTTTTGCTTTTGAAGATAAAAGACTCAGCTTACATGAATGGGTTTGGGTT
AGATTTAACGGAGAAGTTGAAGATGAAGACGAAATGCGTAGCCCACAAAAAACTAAAGAG
CTAGAAGATGGCTCAAGACTAGAGCTATGGAATTTAAGAAGGGATAGATTTGACTCTGAT
AATAATTTAATTAGTAGATTTGTGCTGACAACTGTCGGGAGAGTGGTTATGAATTATACC
ATC---------ATCGATTC--------------TGTATCAAAGACGTAA----------
--------------
>P-RS01 | S3
ATGACAAACAGCAACTTAAGAACTGAAAATCACTTTGATT----ACGTCAAAATTTCAAT
AGCTTCTCCACAGAGAATAATGGATTGGGGTCAGAGGACATTGCCCAATGGACAAG----
---------TAGTTGGTGAAGTGACTAAACCTGAAACTATCAA--------------TTA
CAGGACACTTAAACCTGAAATGGATGGATTATTTTGTGAAAAGATTTTTGGGCCATCTAA
AGATTGGGAATGCCATTGTGGAAAGTATAAAAG-----AGTAAGACATCGCGGCATTGTT
TGTGAGAGATGTGGGGTTGAAGTAACTGAAAGTAGAGTCAGAAGACATAGGATGGG----
----------------ATATATAAAACTCGCTGCGCCAGTTTCCCATGTTTGGTATTTGA
AAGGAATCCCTAGTTACGTTGCAATACTTTTGGATATTCCGCTTAGG-------------
-------------GATGTAGAACAAATAGTT-----------------TATTTTAATTGT
TACGTCGTTTTAGATCCAGGTGATCATAAAGAACTTAAGTATAAGCAATTACTCACTGAG
GATGAGTGGCTCGAAATTGAAGATGAAATTTATGCTGAAGATTCAACTATAGAAAATGAA
CCTTTTGTTGGAATTGGTGCTGAAGCACTGAAGCAATTACTTGAGGACCTTGATTTAAAT
CAGGTTGCTGAGGAGCTTAGAGAAGAAATTACTAATAGCAAGGGGCAAAAGAGAGCAAAG
CTTATAAAAAGAATAAGAGTTATTGATAATTTCATTGCAACTAACGCAAAACCAGAATGG
ATGGTTTTAGATGCAATACCAGTAATACCTCCTGATCTGAGACCTATGGTACAGCTTGAT
GGAGGAAGATTTGCAACTTCAGATTTAAATGATTTATACAGAAGAGTTATAAATAGAAAT
AATAGACTAGCTAGGCTTCAAGAAATTTTAGCTCCTGAAATCATAGTAAGAAATGAAAAA
AGAATGCTTCAGGAGGCAGTTGATGCCCTTATAGATAATGGAAGAAGAGGGAGGACTGTT
GTTGGAGCAAATAATAGAGCTCTTAAGTCTCTAAGTGACATAATTGAAGGAAAGCAAGGA
AGATTTAGACAGAATCTTCTTGGAAAACGTGTTGACTATTCAGGAAGATCTGTAATAGTA
GTGGGTCCTAAATTAAAAATGCATCAGTGTGGTCTCCCAAAAGAAATGGCTTTAGAGCTC
TTTCAGCCTTTTGTAATCCATAGATTGATACGACAAAACATTGTGAATAATATTAAAGCT
GCAAAAAAATTAATACAAAAAGCTGATGACGAAGTTATGCAGGTACTTCAGGAAGTTATT
GAAGGTCATCCAATTCTCTTAAATAGAGCCCCCACCCTGCATCGTTTAGGAATTCAAGCT
TTTGAACCTAAATTAGTTGGAGGTAGAGCAATACAACTTCATCCTTTAGTTTGTCCTGCA
TTCAATGCTGACTTTGATGGAGATCAAATGGCAGTTCATGTTCCTTTAGCTTTAGAGGCA
CAAACCGAAGCACGCATGCTTATGTTGGCTAGTAATAATATTCTTTCTCCCGCTACTGGA
GAACCAATTGTGACTCCATCACAAGATATGGTTTTAGGATCTTATTATCTGACGGCTTTG
CAACCGAA---TTATCAAAAACCAGAATTTGGAGATAATAAGACTACTTTTGCTTCATTA
GAAGATGTTATTTTTGCCTTTGAAGATAAAAGACTATGCCTGCATGAATGGGTTTGGGTT
AGATTTAATGGAGAAGTTGAAGATGAAGACGAAATGCGTAGCCCACAAAAAACTCAAGAG
CTAGAAGATGGTTCAAAATTAGAAATTTGGAATTTAAGAAGAGACAGATTTGACTCTAAT
AATAATTTAATAAGTAGATTTGTGCTGACAACTGTTGGGAGAGTAGTTATGAACTATACC
ATC---------ATCGATTC--------------TGTATCTAAAACTTAA----------
--------------
>P-RS04 | S3
ATGACAAACAGCAACTTAAGAACTGAAAATCACTTTGATT----ACGTCAAAATTTCAAT
AGCTTCTCCACAGAGAATAATGGATTGGGGTCAGAGGACATTGCCCAATGGACAAG----
---------TAGTTGGTGAAGTGACTAAACCTGAAACTATCAA--------------TTA
CAGGACACTTAAACCTGAAATGGATGGATTATTTTGTGAAAAGATTTTTGGGCCATCTAA
AGATTGGGAATGCCATTGTGGAAAGTATAAAAG-----AGTAAGACATCGCGGCATTGTT
TGTGAGAGATGTGGGGTTGAAGTAACTGAAAGTAGAGTCAGAAGACATAGGATGGG----
----------------ATATATAAAACTCGCTGCGCCAGTTTCCCATGTTTGGTATTTGA
AAGGAATCCCTAGTTACGTTGCAATACTTTTGGATATTCCGCTTAGG-------------
-------------GATGTAGAACAAATAGTT-----------------TATTTTAATTGT
TACGTCGTTTTAGATCCAGGTGATCATAAAGAACTTAAGTATAAGCAATTACTCACTGAG
GATGAGTGGCTCGAAATTGAAGATGAAATTTATGCTGAAGATTCAACTATAGAAAATGAA
CCTTTTGTTGGAATTGGTGCTGAAGCACTGAAGCAATTACTTGAGGACCTTGATTTAAAT
CAGGTTGCTGAGGAGCTTAGAGAAGAAATTACTAATAGCAAGGGGCAAAAGAGAGCAAAG
CTTATAAAAAGAATAAGAGTTATTGATAATTTCATTGCAACTAACGCAAAACCAGAATGG
ATGGTTTTAGATGCAATACCAGTAATACCTCCTGATCTGAGACCTATGGTACAGCTTGAT
GGAGGAAGATTTGCAACTTCAGATTTAAATGATTTATACAGAAGAGTTATAAATAGAAAT
AATAGACTAGCTAGGCTTCAAGAAATTTTAGCTCCTGAAATCATAGTAAGAAATGAAAAA
AGAATGCTTCAGGAGGCAGTTGATGCCCTTATAGATAATGGAAGAAGAGGGAGGACTGTT
GTTGGAGCAAATAATAGAGCTCTTAAGTCTCTAAGTGACATAATTGAAGGAAAGCAAGGA
AGATTTAGACAGAATCTTCTTGGAAAACGTGTTGACTATTCAGGAAGATCTGTAATAGTA
GTGGGTCCTAAATTAAAAATGCATCAGTGTGGTCTCCCAAAAGAAATGGCTTTAGAGCTC
TTTCAGCCTTTTGTAATCCATAGATTGATACGACAAAACATTGTGAATAATATTAAAGCT
GCAAAAAAATTAATACAAAAAGCTGATGACGAAGTTATGCAGGTACTTCAGGAAGTTATT
GAAGGTCATCCAATTCTCTTAAATAGAGCCCCCACCCTGCATCGTTTAGGAATTCAAGCT
TTTGAACCTAAATTAGTTGGAGGTAGAGCAATACAACTTCATCCTTTAGTTTGTCCTGCA
TTCAATGCTGACTTTGATGGAGATCAAATGGCAGTTCATGTTCCTTTAGCTTTAGAGGCA
CAAACCGAAGCACGCATGCTTATGTTGGCTAGTAATAATATTCTTTCTCCCGCTACTGGA
GAACCAATTGTGACTCCATCACAAGATATGGTTTTAGGATCTTATTATCTGACGGCTTTG
CAACCGAA---TTATCAAAAACCAGAATTTGGAGATAATAAGACTACTTTTGCTTCATTA
GAAGATGTTATTTTTGCCTTTGAAGATAAAAGACTATGCCTGCATGAATGGGTTTGGGTT
AGATTTAATGGAGAAGTTGAAGATGAAGACGAAATGCGTAGCCCACAAAAAACTCAAGAG
CTAGAAGATGGTTCAAAATTAGAAATTTGGAATTTAAGAAGAGACAGATTTGACTCTAAT
AATAATTTAATAAGTAGATTTGTGCTGACAACTGTTGGGAGAGTAGTTATGAACTATACC
ATC---------ATCGATTC--------------TGTATCTAAAACTTAA----------
--------------
>P-RS50 | S3
ATGACAAACAGCAACTTAAGAACTGAAAATCACTTTGATT----ACGTCAAAATTTCAAT
AGCTTCTCCACAGAGAATAATGGATTGGGGTCAGAGGACATTGCCCAATGGACAAG----
---------TAGTTGGTGAAGTGACTAAACCTGAAACTATCAA--------------TTA
CAGGACACTTAAACCTGAAATGGATGGATTATTTTGTGAAAAGATTTTTGGGCCATCTAA
AGATTGGGAATGCCATTGTGGAAAGTATAAAAG-----AGTAAGACATCGCGGCATTGTT
TGTGAGAGATGTGGGGTTGAAGTAACTGAAAGTAGAGTCAGAAGACATAGGATGGG----
----------------ATATATAAAACTCGCTGCGCCAGTTTCCCATGTTTGGTATTTGA
AAGGAATCCCTAGTTACGTTGCAATACTTTTGGATATTCCGCTTAGG-------------
-------------GATGTAGAACAAATAGTT-----------------TATTTTAATTGT
TACGTCGTTTTAGATCCAGGTGATCATAAAGAACTTAAGTATAAGCAATTACTCACTGAG
GATGAGTGGCTCGAAATTGAAGATGAAATTTATGCTGAAGATTCAACTATAGAAAATGAA
CCTTTTGTTGGAATTGGTGCTGAAGCACTGAAGCAATTACTTGAGGACCTTGATTTAAAT
CAGGTTGCTGAGGAGCTTAGAGAAGAAATTACTAATAGCAAGGGGCAAAAGAGAGCAAAG
CTTATAAAAAGAATAAGAGTTATTGATAATTTCATTGCAACTAACGCAAAACCAGAATGG
ATGGTTTTAGATGCAATACCAGTAATACCTCCTGATCTGAGACCTATGGTACAGCTTGAT
GGAGGAAGATTTGCAACTTCAGATTTAAATGATTTATACAGAAGAGTTATAAATAGAAAT
AATAGACTAGCTAGGCTTCAAGAAATTTTAGCTCCTGAAATCATAGTAAGAAATGAAAAA
AGAATGCTTCAGGAGGCAGTTGATGCCCTTATAGATAATGGAAGAAGAGGGAGGACTGTT
GTTGGAGCAAATAATAGAGCTCTTAAGTCTCTAAGTGACATAATTGAAGGAAAGCAAGGA
AGATTTAGACAGAATCTTCTTGGAAAACGTGTTGACTATTCAGGAAGATCTGTAATAGTA
GTGGGTCCTAAATTAAAAATGCATCAGTGTGGTCTCCCAAAAGAAATGGCTTTAGAGCTC
TTTCAGCCTTTTGTAATCCATAGATTGATACGACAAAACATTGTGAATAATATTAAAGCT
GCAAAAAAATTAATACAAAAAGCTGATGACGAAGTTATGCAGGTACTTCAGGAAGTTATT
GAAGGTCATCCAATTCTCTTAAATAGAGCCCCCACCCTGCATCGTTTAGGAATTCAAGCT
TTTGAACCTAAATTAGTTGGAGGTAGAGCAATACAACTTCATCCTTTAGTTTGTCCTGCA
TTCAATGCTGACTTTGATGGAGATCAAATGGCAGTTCATGTTCCTTTAGCTTTAGAGGCA
CAAACCGAAGCACGCATGCTTATGTTGGCTAGTAATAATATTCTTTCTCCCGCTACTGGA
GAACCAATTGTGACTCCATCACAAGATATGGTTTTAGGATCTTATTATCTGACGGCTTTG
CAACCGAA---TTATCAAAAACCAGAATTTGGAGATAATAAGACTACTTTTGCTTCATTA
GAAGATGTTATTTTTGCCTTTGAAGATAAAAGACTATGCCTGCATGAATGGGTTTGGGTT
AGATTTAATGGAGAAGTTGAAGATGAAGACGAAATGCGTAGCCCACAAAAAACTCAAGAG
CTAGAAGATGGTTCAAAATTAGAAATTTGGAATTTAAGAAGAGACAGATTTGACTCTAAT
AATAATTTAATAAGTAGATTTGTGCTGACAACTGTTGGGAGAGTAGTTATGAACTATACC
ATC---------ATCGATTC--------------TGTATCTAAAACTTAA----------
--------------
>SB0675 | Syn-Sponge
GGAACATACAACA----TCAGACTGAGTGCTGTCCCTGTCGCTGATGTTCAAGTTACTGC
TATCCCCATC-------------ATCGATGGAGAGTCACGCTATCCGATTGGCAAAAAAA
ATCTAAATCTGACAGGTGAAAATCTTAGCACAAAAACAAACAAAGAACTCAAGAATCTTT
GTAAACAGTATGGCCTAAAAGGA---------TCCGGGACGAAAGCCGAACTTTGTCAAA
GACTTGAACAAGTTAACGGAACAGGCCAATTCGTGGAGGATCAGCCACC--GACACTGGA
GGGATCTGATCTAGTCGTCAATCCCCAGACACTGGTCTTTACGCCTGACAATTGGGACAG
CCCTCAAAAGGTCGTTATTAAAAATATCAACAAGAACGATCACCAAGCTCATGTGGATAT
TGGTTATTCT---ATTGTTAGTAATAATGTCCAATACAATGGTAAGGTAAACATCGAAAC
CAATGAAGATGACAGCATTGAAGCAATGGTTATTTCATTGGAAAATAATAAAACACCAGT
TACGC--TTATGGATTCAGAGAAATATAAA---CTAGAATACAAGCAACTTCTGACCGAA
GATGAATGGCTTGAAATTGAGGATTTTATTTACACAGTAGAATTTGATATTGACCAGGAA
CCAGAAGTTGACATCGGAGCTGAAGCGTTAAAACAGCTCTTGAAGGATTTGGACTTACAA
GCTATTGCAGAAGAAATTCGTGAAGACGTGATAAAGAGTAAAGGTCAAAAGAGAGCTAGA
CTAATTAAACGCTTGAGGGTAATTGATAACTTTATCGCTACCAAATCCCGACCAGAGTGG
ATGATTCTGGATAACTTACCGGTGATTCCACCAGACCTGCGTCCAATGGTGCAGTTGGAT
GGTGGACGTTTCGCTACCAGTGATCTGAATGACCTTTATCGACGTGTAATTAATCGCAAT
AATCGCCTGGCTAGATTACAGGAAATCCTTGCCCCTGAGATCATTATCCGAAATGAAAAG
CGGATGCTTCAGGAAGCCGTCGATGCCTTGATTGACAATGGACGACGGGGCCGTGTGGTT
GTGGGCGCTAATAATCGTGCCTTCAAGTCTCTCAGTGATATTATTGAAGGCAAGCAAGGC
CGCTTTCGTCAGAATCTTTTAGGGAAGCGAGTTGATTACTCTGGACGTTCCGTGATTGTG
GTGGGTCCTAGTCTCAAGATCCATCAATGTGGTTTGCCCAAAGAGATGGCCATTGAGCTA
TTTCAGCCTTTTGTGATTCATCGCTTAATTCGACAAAATATTGTCAATAACATTAAATCA
GCTAAGAAAATGATTCAACGAAACGATGATGAGGTGATGCTTGTTCTTCAGGAAGTGATT
GATGGACATCCCATTTTATTAAACCGCGCTCCCACTCTACACCGTTTAGGTATCCAGGCT
TTTGAGCCCAAGCTGGTGGATGGGCGTGCGATTCAACTGCACCCTCTGGTTTGCCCGGCC
TACAATGCGGACTTCGACGGAGATCAAATGGCCGTCCACGTGCCTCTGGCTCTGGAGGCT
CAAGCTGAAGCCCGACTGTTAATGCTGGCCAGCAACAACGTGCTTTCCCCTGCCACAGGT
ACCCCCATCATCACCCCATCCCAGGACATGGTTCTGGGTGCATACTACCTGACCGCCGAG
TCTCCTGACGCCACCAAAAAACCACCCTACGGCAGCCATCGCCACACCTATGCCTCCTTG
GCAGACGTGAGCAACGCCTATGGCCAAGGACTCCTTAACCTGCATGATTGGGTGTGGGTC
CGTTTCCATGGGGACGTGGACAATCCTGACGAAGCGGATCGTCCTCACCGTGTGGAGAAA
TTTAAGGACGGCACCCGACTTGAGCACTGGAAGTTTCGCTATGACCGTTTGGACAGTGGC
GGCCGCCTGTTCAGTCGCATGGTCTTGACCACAGTGGGGCGTGTTGTTTTGAACTACGCT
ATTAATACGGTGATCAGTGCCCATGACGTCA---AACCTCAACCACCTGA--TTCCGCCT
TCACTGCCGCTTAA
>SB0662 | Syn-Sponge
GGAACATACAACA----TCAGACTGAGTGCTGTCCCTGTCGCTGATGTTCAAGTTACTGC
TATCCCCATC-------------ATCGATGGAGAGTCACGCTATCCGATTGGCAAAAAAA
ATCTAAATCTGACAGGTGAAAATCTTAGCACAAAAACAAACAAAGAACTCAAGAATCTTT
GTAAACAGTATGGCCTAAAAGGA---------TCCGGGACGAAAGCCGAACTTTGTCAAA
GACTTGAACAAGTTAACGGAACAGGCCAATTCGTGGAGGATCAGCCACC--GACACTGGA
GGGATCTGATCTAGTCGTCAATCCCCAGACACTGGTCTTTACGCCTGACAATTGGGACAG
CCCTCAAAAGGTCGTTATTAAAAATATCAACAAGAACGATCACCAAGCTCATGTGGATAT
TGGTTATTCT---ATTGTTAGTAATAATGTCCAATACAATGGTAAGGTAAACATCGAAAC
CAATGAAGATGACAGCATTGAAGCAATGATTATTTCATTGGAAAATAATAAAACACCAGT
TACGC--TTATGGATTCAGAGAAATATAAA---CTAGAATACAAGCAACTTCTGACCGAA
GATGAATGGCTTGAAATTGAGGATTTTATTTACACAGTAGAATTTGATATTGACCAGGAA
CCAGAAGTTGACATCGGAGCTGAAGCGTTAAAACAGCTCTTGAAGGATTTGGACTTACAA
GCTATTGCAGAAGAAATTCGTGAAGACGTGATAAAGAGTAAAGGTCAAAAGAGAGCTAGA
CTAATTAAACGCTTGAGGGTAATTGATAACTTTATCGCTACCAAATCCCGACCAGAGTGG
ATGATTCTGGATAACTTACCGGTGATTCCACCAGACCTGCGTCCAATGGTGCAGTTGGAT
GGTGGACGTTTCGCTACCAGTGATCTGAATGACCTTTATCGACGTGTAATTAATCGCAAT
AATCGCCTGGCTAGATTACAGGAAATCCTTGCCCCTGAGATCATTATCCGAAATGAAAAG
CGGATGCTTCAGGAAGCCGTCGATGCCTTGATTGACAATGGACGACGGGGCCGTGTGGTT
GTGGGCGCTAATAATCGTGCCTTCAAGTCTCTCAGTGATATTATTGAAGGCAAGCAAGGC
CGCTTTCGTCAGAATCTTTTAGGGAAGCGAGTTGATTACTCTGGACGTTCCGTGATTGTG
GTGGGTCCTAGTCTCAAGATCCATCAATGTGGTTTGCCCAAAGAGATGGCCATTGAGCTA
TTTCAGCCTTTTGTGATTCATCGCTTAATTCGACAAAATATTGTCAATAACATTAAATCA
GCTAAGAAAATGATTCAACGAAACGATGATGAGGTGATGCTTGTTCTTCAGGAAGTGATT
GATGGACATCCCATTTTATTAAACCGCGCTCCCACTCTACACCGTTTAGGTATCCAGGCT
TTTGAGCCCAAGCTGGTGGATGGGCGTGCGATTCAACTGCACCCTCTGGTTTGCCCGGCC
TACAATGCGGACTTCGACGGAGATCAAATGGCCGTCCACGTGCCTCTGGCTCTGGAGGCT
CAAGCTGAAGCCCGACTGTTAATGCTGGCCAGCAACAACGTGCTTTCCCCTGCCACAGGT
ACCCCCATCATCACCCCATCCCAGGACATGGTTCTGGGTGCATACTACCTGACCGCCGAG
TCTCCTGACGCCACCAAAAAACCACCCTACGGCAGCCATCGCCACACCTATGCCTCCTTG
GCAGACGTGAGCAACGCCTATGGCCAAGGACTCCTTAACCTGCATGATTGGGTGTGGGTC
CGTTTCCATGGGGACGTGGACAATCCTGACGAAGCGGATCGTCCTCGCCGTGTGGAGAAA
TTTAAGGACGGCACCCGACTTGAGCACTGGAAGTTTCGCTATGACCGTTTGGACAGTGGC
GGCCGCCTGTTCAGTCGCATGGTCTTGACCACAGTGGGGCGTGTTGTTTTGAACTACGCT
ATTAATACGGTGATCAGTGCCCATGACGTCA---AACCTCAACCACCTGA--TTCCGCCT
TCACTGCCGCTTAA
>SB0668 | Syn-Sponge
GGAACTTACAACA----TTAAGCTGAGTACTGCCCCCACTGCTGATGTTCAAGTCACCGC
TAGCCCCATT-------------ATCGACGGGGAACCATACTACCCCGCTGGCAAAAAAA
ATCTAAATCTGACCAATGAAAATCTCAGCACAAAAACAAATAAAGAACTAAAGGATCTTT
GCAAGCAGTATGGCCTGAAAGGG---------TCTGGGACAAAAGCCGAGCTTTGTCAGA
GGCTGGAGCAGGCTAGTGCAGCAGACCCAATCGTGAAAGGTCAGTCGTC-----ATTGGA
AAATCCTGATCTGGTAGTAAGCCCACAGATACTGATTTTTACGCCTGATAATTGGGATGA
GTCACAGAAAATCATCATTCGAAATATCGATAAAGATGATTTCCAGGCCAGAATAGATAT
TGGTTATTCT---CTTTCCAGCGATGATCCTAGATATAACAGCAAAGCAAGAGTAAAGCT
CCATAAAGATAACGATATTGAAATGATAACGATTTCACCAGAAAATAATACTACTTCAGT
TACAC--TTATGAATGCAGAGAAATACAAA---TTGACATACAAGCAACTTCTAACTGAA
GACGAATGGCTTGAGATTGAAGATTTTATTTATACAGTAGATTTTGATATGGAGCAGGAG
CCAGAAGTGAGCATTGGGGCTGAGGCACTGAAACAGCTTTTGAAGGACTTGGATTTACAA
ACTATTGCAGCAGAAATGCGGGAGGAAATTGTCAAGAGTAAAGGACAAAAGAGGGCCAAG
CTCATTAAGCGGCTGCGGGTGATCGACAATTTTACCGCCACAAAGTCCCGGCCAGAATGG
ATGGTGCTGGATAATTTGCCCGTAATTCCACCAGATTTGCGTCCTATGGTGCAACTGGAT
GGGGGCCGTTTTGCCACCAGCGATCTGAACGATCTCTATCGGCGCGTCATTAACCGCAAC
AATCGCCTGGCCAGATTACAGGAAATACTTGCCCCTGAGATCATTATCCGCAATGAAAAG
CGCATGCTCCAGGAAGCTGTGGATGCCTTAATCGATAATGGGCGACGAGGCCGTGTGGTT
GTCGGCGCCAACAATCGCGCCTTCAAGTCCTTAAGTGATATTATTGAGGGCAAGCAAGGG
CGCTTCCGTCAGAATCTTTTGGGGAAGCGGGTAGACTACTCAGGACGTTCTGTGATTGTG
GTGGGTCCCAGCCTTAAAATTCATCAGTGTGGTTTACCTAAGGAGATGGCAATCGAGCTG
TTCCAACCCTTTGTGATTCATCGCCTGATCCGCCAGAATATTGTCAATAACATTAAGTCA
GCTAAGAAAATGATTCAACGAAATGATGATGAGGTGATGCTTGTTCTTCAAGAAGTGATT
GATGGACATCCCATTTTATTGAACCGCGCCCCTACCCTGCATCGTTTGGGCATCCAGGCT
TTTGAGCCCAAGCTGGTGGATGGTCGTGCGATTCAGCTGCATCCCCTGGTTTGCCCAGCG
TACAACGCAGACTTCGACGGAGACCAAATGGCCGTCCATGTTCCTCTGGCTCTGGAGGCT
CAGGCTGAAGCCCGACTCTTGATGCTGGCCAGCAACAATGTGCTCTCACCCGCCACAGGG
ACTCCTATCATCACCCCATCACAAGATATGGTTCTGGGAGCGTACTACCTTACTGCTGAA
TCTCCCCACTCCATCAGGAAGCCACCCTACGGTAGCCATCGCCATACCTATGCCTCCTTG
ACAGATGTGAGCGGTGCTTATGATCAAGGACTTCTCAATCTGCATGATTGGGTGTGGGTC
CGCTTCCATGGGGAGGTGGACAATCCTGACGAGGCGGCTCGCCCCCACCGCGTGGAGCGC
TTTAAGGACGGAACCCGACTTGAGCACTGGAAGTTTCGCTGTGACCGTTTCGACAGTGGT
GGTCGTCTGTTCAGCCGCATGATCTTGACTACAGTAGGCCGTACTGTGATGAACCACGCT
ATTCATACGGTGATCAACGCCCACAACGTCA---AACCTCAGCCACCTGA--TTCCGCCT
TCACCGCCGCTTAA
>SB0677 | Syn-Sponge
GGAACTTACAACA----TCAAACTGAGTACTGCCCCCACTGCTGATGTTCAAGTCACCGC
TAGCCCCATT-------------ATCGACGGGGAACCATACTACCCCGCTGGCAAAAAAA
ATCTAAATCTGACCAATGAAAATCTCAGCACAAAAACAAATAAAGAACTAAAGGATCTTT
GCAAGCAGTATGGCCTGAAAGGG---------TCTGGGACAAAAGCCGAGCTTTGTCAGA
GGCTGGAGCAGGCTAGTGCAGCAGACCCAATCGTGAAAGGTCAGTCGTC-----ATTGGA
AAATCCTGATCTGGTAGTAAGCCCACAGATACTGGTTTTTACGCCTGATAATTGGGATAA
GTCACAGAAAATCATCATTCGAAATACCGATAAAGATAATTTCCAGGCCAGAATAGATAT
TGGTTATTCT---CTTTCCAGCAATGATCCCAGATATAACAGCAAGGCAAGAGTAAAGCT
CCATGAAGATAACGATATTCAAATAATAATGATTTCACCAGAAAATAATACTACTTCAGT
TACAC--TTACGAATGCGGAGAAATATAAA---TTGGCATACAAGCAACTTCTAACTGAA
GACGAATGGCTTGAGATTGAAGATTTTATTTATACAGTAGATTTTGATATGGAGCAGGAG
CCAGAAGTAAGCATTGGGGCTGAGGCACTGAAACAGCTTTTAAAGGACTTAGATTTACAA
ACTATTGCAGCAGAAATGCGGGAAGAAATTGTCAAGAGTAAAGGACAAAAGAGGGCTAGG
CTCATTAAGCGGCTGCGGGTGATCGACAATTTTACCGCCACAAAGTCCCGGCCAGAATGG
ATGGTGCTGGATAATTTGCCCGTAATTCCACCAGATTTGCGTCCTATGGTGCAACTGGAT
GGGGGCCGTTTTGCCACCAGCGATCTGAACGATCTCTATCGGCGCGTCATTAACCGCAAC
AATCGCCTGGCCAGATTACAGGAAATACTTGCCCCTGAGATCATTATCCGCAATGAAAAG
CGCATGCTCCAGGAAGCTGTGGATGCCTTAATCGATAATGGGCGACGAGGCCGTGTGGTT
GTCGGCGCCAACAATCGCGCCTTTAAGTCCTTAAGTGATATTATTGAGGGCAAGCAAGGG
CGCTTCCGTCAGAATCTTTTGGGGAAGCGGGTAGACTACTCAGGACGTTCTGTGATTGTG
GTGGGTCCCAGCCTCAAAATTCATCAGTGTGGTTTACCTAAGGAGATGGCAATCGAGCTG
TTCCAACCCTTTGTGATTCATCGCCTGATCCGCCAGAATATTGTCAATAACATTAAGTCA
GCTAAGAAAATGATTCAACGAAATGATGATGAGGTGATGCTTGTTCTTCAAGAAGTGATT
GATGGACATCCTATTTTATTGAACCGCGCCCCTACCCTACATCGTTTGGGCATCCAGGCT
TTTGAGCCCAAGCTGGTGGATGGTCGTGCGATTCAGCTGCATCCCCTGGTTTGCCCAGCG
TACAACGCGGACTTCGACGGAGACCAAATGGCCGTCCATGTTCCTCTGGCTCTGGAGGCT
CAGGCTGAAGCCCGACTATTGATGCTGGCCAGCAACAATGTGCTCTCACCCGCCACAGGG
ACTCCTATCATCACCCCATCACAAGATATGGTTCTGGGAGCGTACTACCTTACCGCTGAA
TCTCCCCACTCCATCAGGAAGCCAGCCTACGGTAGCCATCGCCATACCTATGCCTCCTTG
ACAGATGTGAGCAGTGCTTATGATCAAGGACTTCTCAATCTGCATGATTGGGTGTGGGTC
CGCTTCCATGGGGAGGTGGACAATCCTGACGAGGCGGCTCGCCCCCACCGCGTGGAGCGC
TTTAAGGACGGAACCCGACTTGAGCACTGGAAGTTTCGCTGTGACCGTTTCGACAGCGGT
GGTCGTCTGTTCAGCCGCATGATCTTGACTACAGTAGGGCGTACTGTGATGAACCACGCT
ATTCATACGGTGATCAACGCCCACAACGTCA---AACCTCAGCCACCTGA--TTCCGCCT
TCACCGCCGCTTAA
>AF448103.1_miyav | S5.1-ENV1
GCCAGAGACCATCAACTACCGAACCCTGAAGCCCGAGATGGACGGGCTCTTCTGCGAGAA
GATCTTTGGCCCCTCCAAGGACTGGGAGTGCCACTGCGGCAAGTACAAGCGTGTGCGTCA
CCGCGGCATCGTCTGCGAACGCTGTGGTGTGGAGGTCACCGAAAGCCGCGTGCGTCGTCA
CCGGATGGGCTTCATCAAGCTGGCAGCCCCGGTGTCCCACGTTTGGTATCTCAAAGGAAT
CCCCAGCTACGTGGCCATCCTGCTGGACATGCCGCTGCGCGATGTCGAGCAGATCGTTTA
CTTCAACTGCTATGTCGTCCTGGATCCCGGCGATCACAAGGACCTCAAGTACAAGCAGCT
GCTGACCGAAGACGAGTGGCTGGAGATCGAAGATGAGATCTACGCCGAAGATTCGGAGAT
CGAAAATGAGCCCGTGGTGGGCATCGGTGCCGAGGCTCTGAAGCAGCTGCTGGAAGACCT
CACCTTGAAGGAGGTTGCGGAGCAGCTCCGTGAGGAGATCAACGGCAGCAAGGGTCAGAA
ACGCGCCAAGTTGATCAAGCGCCTGCGCGTGATCGA
>Xia_et_2019_OTU246 | S5.1-PAC1
----------------------GAGTGGAGGTCACTGAAAGCAGGGTGCGCCGTCACCGC
ATGGGTTTCATCAAGTTGGCGGCCCCCGTCTCCCACGTTTGGTACCTGAAGGGCATCCCC
AGCTACGTGGCCATCCTGTTGGACATGCCCCTGCGAGATGTCGAGCAGATCGTCTATTTC
AACTGCTATGTGGTGCTGGATGCTGGTGATCACAAAGACCTGAAGTACAAACAGCTGCTC
ACCGAGGATGAGTGGTTGGAAATTGAAGACGAGATCTATGCCGAGGAATCAGAGATTGAA
AATGAGCCGGTTGTCGGTATCGGAGCTGAAGCCCTCAAGCAGTTGCTAGAGGATCTCAAT
CTTGAGGAAGTTGCTGAACAAC----
>Xia_et_2019_OTU240 | S5.1-PAC1
----------------------GTGTGGAGGTCACCGAGAGCCGCGTGCGTCGTCACCGC
ATGGGCTTCATCAAGTTGGCGGCCCCCGTCTCCCACGTTTGGTACCTGAAGGGCATCCCC
AGCTACGTGGCCATCCTGTTGGACATGCCCCTGCGAGATGTCGAGCAGATCGTCTATTTC
AACTGCTATGTGGTGCTGGATGCTGGTGATCACAAAGACCTGAAGTACAAACAGCTGCTC
ACCGAGGATGAGTGGTTGGAAATTGAAGACGAGATCTATGCCGAGGAATCAGAGATTGAA
AATGAGCCGGTTGTCGGTATCGGAGCTGAAGCCCTCAAGCAGTTGCTAGAGGATCTCAAT
CTTGAGGAAGTTGCTGAACAAC----
>Xia_et_2019_OTU200 | S5.1-PAC2
----------------------GAGTTGAGGTCACAGAAAGCCGGGTGCGGCGGCATCGC
ATGGGTTTCATCAAGCTGGCAGCGCCTGTTTCTCACGTTTGGTACCTAAAGGGAATTCCC
AGCTATGTGGCGATTTTGCTTGATATGCCTTTGCGGGATGTTGAGCAGATCGTTTACTTC
AACTGTTATGTCGTTCTCGATGCTGGTGATCACAAGGATCTGAAGTACAAGCAGCTGCTC
ACCGAAGATGAATGGCTTGAGATCGAAGATGAGATTTACGCCGAAGAATCAGAGATTGAG
AATGAGCCTGTTGTTGGGATCGGTGCAGAAGCTCTCAAGCAGCTTCTTGAGGATCTCAAT
CTTGAGGAGGTGGCCGAACAGC----
>Xia_et_2019_OTU58 | S5.1-PAC2
----------------------GGGTTGAGGTCACAGAGAGCCGGGTGCGTCGGCATCGC
ATGGGTTTTATCAAGCTGGCAGCGCCTGTTTCCCACGTCTGGTACCTAAAGGGAATCCCC
AGCTATGTGGCAATTCTGCTTGATATGCCTCTGCGGGATGTTGAGCAGATCGTTTACTTC
AATTGTTATGTCGTTCTCGATCCTGGTGATCACAAGGATCTGAAGTACAAGCAGCTGCTC
ACCGAAGATGAGTGGCTCGAGATCGAAGATGAGATCTACGCCGAAGAATCCGAGATCGAG
AATGAGCCGGTCGTCGGGATTGGTGCCGAAGCTCTCAAGCAGCTTCTTGAGGATCTCAAT
CTCGAGGAGGTGGCCGAACAGC----
>Xia_et_2019_OTU87 | S5.1-PAC2
----------------------GTGTTGAGGTCACCGAGAGCAGGGTGCGTCGCCACCGC
ATGGGTTTCATCAAGCTTGCAGCCCCTGTTTCCCATGTCTGGTATCTCAAGGGAATCCCC
AGCTATGTGGCGATTTTGCTCGATATGCCTCTGCGGGATGTTGAGCAGATTGTTTATTTC
AATTGTTATGTTGTGCTTGATCCCGGTGATCACAAGGATCTGAAATACAAGCAGCTGCTC
ACTGAGGATGAATGGCTGGAGATCGAAGATGAGATCTATGCCGAGGAGTCCGAGATCGAG
AATGAGCCGGTGGTCGGTATTGGTGCAGAGGCTTTAAAGCAACTTCTTGAAGATCTCAAT
CTTGAGGAAGTGGCCGAACAGC----
>Red-Sea-RFLP_S14 | S5.1-Ig
GGCATTGTTTGCGAGCGTTGCGGTGTTGAGGTCACTGAGAGCCGTGTGCGACGTCACCGC
ATGGGTTTTATCAAGTTGGCGGCCCCTGTCTCCCATGTTTGGTACCTGAAAGGAATCCCT
AGTTATGTGGCCATCCTTTTGGATATGCCGCTCCGTGATGTTGAGCAGATCGTTTACTTC
AACTGTTATGTGGTGCTTGATCCAGGCGACCACAAGGATCTGAAATACAAACAATTACTG
ACAGAAGATGAGTGGCTTGAAATTGAAGATGAGATTTATGCCGAAGACTCAGAGATTGAG
AATGAACCTGTTGTAGGCATTGGTGCAGAGGCCTTAAAGCAATTACTAGAGGACCTTGAA
CTTAATACTGTTGCAGAGCAACTACG
>JH22GQK01AGPM8__OTU14 | S5.1-Id(xia_et_al2017b)
GGCATTGTCTGTGAGCGCTGTGGTGTTGAGGTCACAGAGAGTCGGGTGCGACGTCACCGC
ATGGGCTTTATCAAGTTGGCGGCGCCCGTCTCCCATGTTTGGTACCTGAAAGGGATTCCC
AGTTATGTGGCCATCCTTTTGGATATGCCCCTGCGGGATGTTGAGCAGATTGTTTATTTC
AACTGTTATGTGGTTCTGGATGCGGGTGATCACAAAGACCTGAAGTACAAGCAATTGCTC
ACGGAAGATGAGTGGCTTGAAATTGAAGACGAGATTTATGCAGAAGATTCAGAAATTGAA
AATGAACCCGTCGTTGGAATTGGTGCCGAGGCGCTGAAGCAGCTGCTTGAGGATCTCCAA
CTCAATGCTGTTGCTGAACAATTACG
>JH22GQK01BCR7M__OTU54 | S5.1-Ie(xia_et_al2017b)
GGTATCGTTTGCGAGCGCTGTGGCGTTGAGGTCACAGAGAGTCGGGTGCGACGTCACCGC
ATGGGCTTCATTAAGTTGGCGGCCCCCGTCTCTCATGTTTGGTACCTGAAAGGGATTCCA
AGTTATGTGGCCATCCTTTTGGATATGCCTCTGCGGGATGTTGAGCAGATTGTTTATTTC
AACTGTTATGTGGTGCTGGATGCTGGCGATCACAAAGATCTGAAGTACAAGCAGTTGCTC
ACGGAAGATGAGTGGCTTGAAATCGAAGATGAGATTTATGCAGAAGATTCGGAAATTGAG
AACGAACCCGTCGTTGGGATTGGTGCCGAGGCGCTGAAGCAGCTGCTTGAAGATCTTCAA
CTCAATGCTGTAGCGGAGCAATTACG
>IY3RS9U01ACEP8__OTU3 | S5.1-If(xia_et_al2017b)
GGCATTGTTTGTGAGCGCTGTGGCGTTGAGGTCACAGAGAGTCGGGTGCGACGTCACCGC
ATGGGCTTTATTAAGTTGGCGGCGCCCGTCTCTCATGTTTGGTATCTGAAAGGGATTCCA
AGTTATGTGGCCATCCTTTTGGATATGCCCCTGCGGGATGTTGAGCAGATTGTTTATTTC
AACTGTTATGTGGTGCTGGACGCGGGCGATCACAAGGATCTGAAATACAAGCAATTGCTC
ACGGAAGATGAGTGGCTTGAAATTGAAGATGAGATTTATGCAGAAGACTCAGAAATTGAG
AACGAACCCGTTGTTGGAATTGGTGCTGAGGCGCTGAAGCAGCTGCTTGAGGATCTCCAA
CTCAATGCACTTGCTGAACAATTACG
>IONS4JU01BDHCM__OTU2 | S5.1-If(xia_et_al2017b)
GGGATTGTTTGTGAGCGCTGTGGAGTTGAGGTTACAGAGAGTCGGGTGCGACGTCACCGC
ATGGGCTTCATTAAGTTGGCGGCACCCGTCTCTCATGTTTGGTATCTGAAAGGGATTCCG
AGTTATGTGGCCATCCTTTTGGATATGCCTCTACGGGATGTTGAGCAGATTGTTTATTTC
AACTGTTATGTGGTGCTGGATGCGGGCGATCACAAAGACCTGAAGTACAAGCAATTGCTC
ACGGAAGATGAGTGGCTTGAAATTGAAGATGAGATTTATGCAGAAGACTCAGAAATTGAG
AATGAACCCGTTGTTGGAATTGGTGCCGAAGCGCTGAAGCAGCTGCTTAAGGATCTCCAA
CTCAATGCACTTGCCGAACAATTACG
>IGQMZUO01BM1MN__OTU46 | S5.1-Ic(xia_et_al2017b)
GGCATTGTTTGTGAGCGCTGTGGTGTTGAGGTTACGGAGAGCCGGGTGCGACGTCACCGC
ATGGGCTTCATCAAGTTGGCGGCGCCCGTCTCCCATGTTTGGTACCTGAAAGGGATTCCC
AGTTATGTGGCCATCCTTTTGGATATGCCTCTGCGGGATGTTGAGCAGATCGTTTATTTC
AACTGTTATGTGGTCCTCGATGCGGGCGATCACAAAGATCTGAAATACAAGCAATTGCTC
ACGGAAGATGAGTGGCTTGAAATTGAAGATGAGATTTATGCAGAAGATTCAGAAATTGAG
AATGAACCAGTCGTTGGAATTGGTGCTGAGGCGCTGAAGCAGCTGCTTGAAGATCTCGAA
CTCAACGCTGTTGCTGAACAGTTACG
>I1OCKRT01B5494__OTU24 | S5.1-Ie(xia_et_al2017b)
GGCATTGTTTGTGAGCGTTGTGGCGTTGAGGTCACAGAGAGTCGGGTGCGACGTCACCGC
ATGGGCTTCATTAAGTTGGCGGCCCCCGTCTCTCATGTTTGGTACCTGAAAGGGATCCCA
AGTTATGTGGCCATCCTTTTGGATATGCCTCTGCGGGATGTTGAGCAGATTGTTTATTTC
AACTGTTATGTGGTCCTGGATGCTGGCGATCACAAAGATCTGAAGTACAAGCAGTTGCTC
ACGGAAGATGAGTGGCTTGAAATCGAAGATGAGATTTATGCAGAAGATTCGGAAATTGAG
AACGAACCCGTCGTTGGGATTGGTGCCGAGGCGCTGAAGCAGCTGCTTGAAGATCTTCAA
CTCAATGCTGTAGCGGAGCAATTACG
